# Supplementary material for: Competition between Jagged-Notch and Endothelin1 Signaling Selectively Restricts Cartilage Formation in the Zebrafish Upper Face
Source: PLoS Genet. 2016 Apr 8;12(4):e1005967. doi: 10.1371/journal.pgen.1005967 (PMC4825933; doi:10.1371/journal.pgen.1005967)
Supplement: S1 Table — (XLSX) [file pgen.1005967.s001.xlsx]

## Sheet: S1 - all arch enriched genes
Supplementary Table S1. All arch NCC-enriched genes.
		RPKM values													Filter for fli+/sox10+ enriched		Fold changes		Fold changes					Ratio of fold-change (relative to control) between
		wt 36 hpf	wt 36 hpf	wt 36 hpf	wt 28 hpf	wt 20 hpf	edn1-/- 36 hpf	DBZ 36 hpf	jag1b-/- 36 hpf	jag1b+/+ 36 hpf	hsp/EDN1 36 hpf	hsp/NICD 36 hpf	hsp control 36 hpf	UAS:Edn1 control 36 hpf	fli+sox10+/fli+	fli+sox10+/sox10+	across time points		between mutants/transgenics and controls					overexpression/mutant
Ensembl ID	gene name	fli+/sox-	fli-/sox+	fli+/sox10+	fli+/sox10+	fli+/sox10+	fli+/sox10+	fli+/sox10+	fli+/sox10+	fli+/sox10+	fli+/sox10+	fli+/sox10+	fli+/sox10+	fli+/sox10+	> 1.5	> 1.5	36/28	28/20	DBZ/wt	jag1b mut/wt	NICD/hsp control	edn1 mut/wt	EDN1/hsp control	NICD/jag1b	NICD/DBZ	EDN1/edn1
ENSDARG00000000369	prkag3b	0.105557	0.356545	0.0597064	0.0590944	0	0.0650565	0.0922788	0.0168419	0	0.0158608	0	0	0.0186935	0.565632	0.167458	0	#DIV/0!	1.54554	#DIV/0!	#DIV/0!	1.08961	#DIV/0!	#DIV/0!	#DIV/0!	#DIV/0!
ENSDARG00000000460	nitr2b	0	0	0.0187996	0.0559466	0.0187445	0	0	0.0425195	0	0.0200212	0.0198985	0.030547	0	#DIV/0!	#DIV/0!	0	2.98469	0	#DIV/0!	0.651406	0	0.655423	#DIV/0!	#DIV/0!	#DIV/0!
ENSDARG00000000474	tnni1a	0	0	0	0	0	0	0	0	0	0	0	0	0	#DIV/0!	#DIV/0!	#DIV/0!	#DIV/0!	#DIV/0!	#DIV/0!	#DIV/0!	#DIV/0!	#DIV/0!	#DIV/0!	#DIV/0!	#DIV/0!
ENSDARG00000000638	opn1mw4	0	0	0	0	0	0	0	0	0	0	0.0152377	0	0	#DIV/0!	#DIV/0!	#DIV/0!	#DIV/0!	#DIV/0!	#DIV/0!	#DIV/0!	#DIV/0!	#DIV/0!	#DIV/0!	#DIV/0!	#DIV/0!
ENSDARG00000001354	slc6a13l	1.72528	0	0.00851303	0	0	0	0	0	0	0.0271986	0.0180213	0.0138326	0.0213709	0.00493429	#DIV/0!	#DIV/0!	#DIV/0!	0	#DIV/0!	1.30281	0	1.96627	#DIV/0!	#DIV/0!	#DIV/0!
ENSDARG00000001437	slc2a1a	0.449034	0.199136	0	0	0	0	0	0	0.0541242	0.0235964	0.0234518	0	0	0	0	#DIV/0!	#DIV/0!	#DIV/0!	0	#DIV/0!	#DIV/0!	#DIV/0!	#DIV/0!	#DIV/0!	#DIV/0!
ENSDARG00000001463	tdh2	0.151193	1.18543	0.0235776	0.0435209	0.0924598	0	0.0603356	0	0.0153587	0.0233618	0.0166372	0.169738	0.0275342	0.155944	0.0198895	0.352904	0.470701	2.55902	0	0.0980169	0	0.137634	#DIV/0!	0.0383025	#DIV/0!
ENSDARG00000001656	psmb10	0	0	0	0.0362007	0.0363865	0.0531374	0	0	0	0.0194323	0.0772531	0	0.022903	#DIV/0!	#DIV/0!	0	0.994894	#DIV/0!	#DIV/0!	#DIV/0!	#DIV/0!	#DIV/0!	#DIV/0!	#DIV/0!	#DIV/0!
ENSDARG00000001686	uckl1a	0.0225067	0.0102747	0	0.0192787	0.0193776	0	0.027975	0.0219778	0	0.0103487	0	0.0315787	0	0	0	0	0.994896	#DIV/0!	#DIV/0!	0	#DIV/0!	0.327711	#DIV/0!	#DIV/0!	#DIV/0!
ENSDARG00000001712	si:ch211-247n2.1	0.0944725	0.0492898	0	0.0173407	0	0.101819	0	0	0	0	0	0.00946806	0	0	0	0	#DIV/0!	#DIV/0!	#DIV/0!	0	#DIV/0!	0	#DIV/0!	#DIV/0!	#DIV/0!
ENSDARG00000001760	tnxb	0.0471795	0.0172307	0.0570354	0.0646606	0.0893645	0.0949124	0.0312759	0	0.00796146	0.0347094	0.0388089	0.0297885	0.0767037	1.2089	3.3101	0.123127	0.72356	0.548359	0	1.30281	1.6641	1.16519	#DIV/0!	2.37584	0.700197
ENSDARG00000001804	zgc:112148	0.0273372	0.424318	0	0.0702492	0	0	0	0.0266948	0	0	0.0499711	0.0383563	0	0	0	0	#DIV/0!	#DIV/0!	#DIV/0!	1.30281	#DIV/0!	0	#DIV/0!	#DIV/0!	#DIV/0!
ENSDARG00000001818	c3b.2	0	0	0	0	0	0	0.0100633	0	1.26117e-44	0	0.0146635	0.00784712	0	#DIV/0!	#DIV/0!	#DIV/0!	#DIV/0!	#DIV/0!	0	1.86865	#DIV/0!	0	#DIV/0!	#DIV/0!	#DIV/0!
ENSDARG00000001825	cfap43	0.0278613	0.0587469	0.0120044	0.00792996	0	0	0.00382802	0.00455807	0	0.0212863	0	0.00325791	0.0250903	0.430863	0.204341	0	#DIV/0!	0.318885	#DIV/0!	0	0	6.53373	#DIV/0!	0	#DIV/0!
ENSDARG00000001859	dbx1b	0.246151	0.149831	0.0850209	0.140565	0.240187	0.123798	0.0951868	0	0.166151	0.0603637	0.104989	0.218735	0.160076	0.345401	0.567445	1.18202	0.585232	1.11957	0	0.479983	1.45609	0.275967	#DIV/0!	0.428721	0.189526
ENSDARG00000001881	cacnb3a	0	0.0287552	0	0.0179847	0	0	0	0	0	0.0386162	0.0191898	0	0.0341349	#DIV/0!	0	0	#DIV/0!	#DIV/0!	#DIV/0!	#DIV/0!	#DIV/0!	#DIV/0!	#DIV/0!	#DIV/0!	#DIV/0!
ENSDARG00000001882	kbtbd12	0.0281058	0.15397	0.0970777	0.0240748	0	0.0235589	0.0388161	0.0182969	0.0474281	0.0258464	0.111315	0	0.0609254	3.45401	0.630497	1.97003	#DIV/0!	0.399846	0.385782	#DIV/0!	0.242681	#DIV/0!	#DIV/0!	#DIV/0!	#DIV/0!
ENSDARG00000001891	syt14b	0.125756	0.0436003	0.0807363	0.0627379	0.0389107	0	0.00756487	0.0264918	0	0	0.00832995	0.0324673	0	0.642008	1.85174	0	1.61236	0.0936985	#DIV/0!	0.256564	0	0	#DIV/0!	2.73819	#DIV/0!
ENSDARG00000001909	VILL	0.0378134	0	0.00653039	0	0	0	0	0	0.0510476	0.0278189	0	0.0318332	0	0.1727	#DIV/0!	#DIV/0!	#DIV/0!	0	0	0	0	0.873896	#DIV/0!	#DIV/0!	#DIV/0!
ENSDARG00000001912	drd4-rs	0.0133978	0.0534356	0	0	0	0	0	0	0.028195	0.0739245	0	0.136718	0	0	0	#DIV/0!	#DIV/0!	#DIV/0!	0	0	#DIV/0!	0.540708	#DIV/0!	#DIV/0!	#DIV/0!
ENSDARG00000001933	prkag2b	0	0.00981359	0.00928115	0.0828606	0.203587	0	0.00890648	0	0.0816189	0	0.0785894	0.00754036	0.0349488	#DIV/0!	0.945745	0.985015	0.407003	0.959631	0	10.4225	0	0	#DIV/0!	10.8609	#DIV/0!
ENSDARG00000002037	pfkfb2b	0.0287202	0.0781811	0.00619999	0.0369017	0.0494547	0	0.0118994	0	0.0605812	0.0198086	0.0328121	0.0352598	0.0233465	0.215876	0.0793029	1.64169	0.746172	1.91926	0	0.930581	0	0.56179	#DIV/0!	0.484864	#DIV/0!
ENSDARG00000002193	rho	0	0	0	0	0	0	0	0	0	0	0	0	0	#DIV/0!	#DIV/0!	#DIV/0!	#DIV/0!	#DIV/0!	#DIV/0!	#DIV/0!	#DIV/0!	#DIV/0!	#DIV/0!	#DIV/0!	#DIV/0!
ENSDARG00000002204	hspb11	0.441277	0.0805807	0.533461	0.0755977	0	0.0277416	0	0.0861816	0.0186162	0.0202902	0.0806635	0	0	1.2089	6.62021	0.246254	#DIV/0!	0	4.62939	#DIV/0!	0.0520031	#DIV/0!	#DIV/0!	#DIV/0!	#DIV/0!
ENSDARG00000002219	si:dkey-103j14.5	0	0	0	0	0	0	0	0.073954	0	0.0397974	0	0.0834904	0	#DIV/0!	#DIV/0!	#DIV/0!	#DIV/0!	#DIV/0!	#DIV/0!	0	#DIV/0!	0.47667	#DIV/0!	#DIV/0!	#DIV/0!
ENSDARG00000002241	KCNA2 (1 of 2)	0	0	0	0	0	0	0	0	0.0392674	0	0.0141787	0	0	#DIV/0!	#DIV/0!	#DIV/0!	#DIV/0!	#DIV/0!	0	#DIV/0!	#DIV/0!	#DIV/0!	#DIV/0!	#DIV/0!	#DIV/0!
ENSDARG00000002259	ca15c	0	0	0	0	0	0	0	0	0	0	0	0	0	#DIV/0!	#DIV/0!	#DIV/0!	#DIV/0!	#DIV/0!	#DIV/0!	#DIV/0!	#DIV/0!	#DIV/0!	#DIV/0!	#DIV/0!	#DIV/0!
ENSDARG00000002295	si:dkey-21p1.3	0	0	0	0.00582916	0.00507545	0	0	0	0	0	0	0	0	#DIV/0!	#DIV/0!	0	1.1485	#DIV/0!	#DIV/0!	#DIV/0!	#DIV/0!	#DIV/0!	#DIV/0!	#DIV/0!	#DIV/0!
ENSDARG00000002298	ankrd22	0.0831485	0.550404	0.0358994	0.160252	0.178971	0.0261363	0.0516753	0	0.0350779	0.0764644	0.151992	0.0874982	0.0450605	0.43175	0.0652237	0.218892	0.895408	1.43945	0	1.73709	0.728043	0.873897	#DIV/0!	1.20677	1.20034
ENSDARG00000002311	fabp11b	0.144595	0	0	0	0.062246	0	0	0	0	0.0997283	0.132156	0	0	0	#DIV/0!	#DIV/0!	0	#DIV/0!	#DIV/0!	#DIV/0!	#DIV/0!	#DIV/0!	#DIV/0!	#DIV/0!	#DIV/0!
ENSDARG00000002347	cyp11a1	0.0505279	0	0	0.0630904	0.109146	0	0	0	0	0	0	0.01617	0	0	#DIV/0!	0	0.578037	#DIV/0!	#DIV/0!	0	#DIV/0!	0	#DIV/0!	#DIV/0!	#DIV/0!
ENSDARG00000002394	ugt5d1	0	0	0	0	0	0	0	0.0440202	0	0	0	0	0	#DIV/0!	#DIV/0!	#DIV/0!	#DIV/0!	#DIV/0!	#DIV/0!	#DIV/0!	#DIV/0!	#DIV/0!	#DIV/0!	#DIV/0!	#DIV/0!
ENSDARG00000002406	zmynd10	0.0149873	0.519992	0.0129416	0.0128378	0.0129037	0	0.0372574	0.0292703	0.0252909	0	0.150679	0	0.0649765	0.863504	0.0248881	1.97003	0.994893	2.87889	1.15735	#DIV/0!	0	#DIV/0!	#DIV/0!	#DIV/0!	#DIV/0!
ENSDARG00000002483	WNT7A (1 of 2)	0	0	0	0.00878377	0	0	0	0	0	0	0	0	0.0111144	#DIV/0!	#DIV/0!	0	#DIV/0!	#DIV/0!	#DIV/0!	#DIV/0!	#DIV/0!	#DIV/0!	#DIV/0!	#DIV/0!	#DIV/0!
ENSDARG00000002494	itgb6	0.0846372	1.93193	0.0265761	0.0856799	0	0.0290229	0.121141	0	0.06492	0.113212	0.20394	0.134947	0.0294197	0.314	0.0137562	0.757704	#DIV/0!	4.55827	0	1.51126	1.09207	0.838937	#DIV/0!	0.331543	0.768209
ENSDARG00000002508	ankrd33ab	0.0107684	0.0494522	0	0	0	0	0	0	0	0	0	0.00755449	0	0	0	#DIV/0!	#DIV/0!	#DIV/0!	#DIV/0!	0	#DIV/0!	0	#DIV/0!	#DIV/0!	#DIV/0!
ENSDARG00000002510	dmbx1b	0	0.0416769	0	0.0260664	0.0131001	0	0	0	0	0	0	0.0106743	0	#DIV/0!	0	0	1.98979	#DIV/0!	#DIV/0!	0	#DIV/0!	0	#DIV/0!	#DIV/0!	#DIV/0!
ENSDARG00000002597	pabpc1l	0	0.00977596	0	0.0527968	0	0	0	0.0104555	0	0	0	0	0	#DIV/0!	0	0	#DIV/0!	#DIV/0!	#DIV/0!	#DIV/0!	#DIV/0!	#DIV/0!	#DIV/0!	#DIV/0!	#DIV/0!
ENSDARG00000002600	pcsk1	0.0641687	0.379095	0	0.0834243	0.00872207	0	0.0240027	0	0.0256425	0.109496	0.280921	0.17128	0	0	0	0.307374	9.56474	#DIV/0!	0	1.64013	#DIV/0!	0.639281	#DIV/0!	#DIV/0!	#DIV/0!
ENSDARG00000002685	fam113	0	0	0	0	0.117183	3.58312e-42	0	0	0	0.026933	0	0	0.0317433	#DIV/0!	#DIV/0!	#DIV/0!	0	#DIV/0!	#DIV/0!	#DIV/0!	#DIV/0!	#DIV/0!	#DIV/0!	#DIV/0!	#DIV/0!
ENSDARG00000002696	gnb3b	0.0537328	0	0	0	0	0.179947	0.0197657	0	0.0201258	0	0	0	0.0129267	0	#DIV/0!	#DIV/0!	#DIV/0!	#DIV/0!	0	#DIV/0!	#DIV/0!	#DIV/0!	#DIV/0!	#DIV/0!	#DIV/0!
ENSDARG00000002728	kiss1ra	0	0	0	0	0	0	0	0	0	0	0	0	0	#DIV/0!	#DIV/0!	#DIV/0!	#DIV/0!	#DIV/0!	#DIV/0!	#DIV/0!	#DIV/0!	#DIV/0!	#DIV/0!	#DIV/0!	#DIV/0!
ENSDARG00000002764	miox	0.0350733	0.0960699	0	0	0.0301972	0	0.0145316	0	0.0295928	0.0483808	0.0160281	0.0123027	0.0380145	0	0	#DIV/0!	0	#DIV/0!	0	1.30281	#DIV/0!	3.93254	#DIV/0!	#DIV/0!	#DIV/0!
ENSDARG00000002773	htr1fa	0	0	0	0	0.0582525	0	0	0.0440461	0	0	0	0	0	#DIV/0!	#DIV/0!	#DIV/0!	0	#DIV/0!	#DIV/0!	#DIV/0!	#DIV/0!	#DIV/0!	#DIV/0!	#DIV/0!	#DIV/0!
ENSDARG00000002797	BX908804.1	0	0	0	0	0	0	0	0	0	0	0	0	0	#DIV/0!	#DIV/0!	#DIV/0!	#DIV/0!	#DIV/0!	#DIV/0!	#DIV/0!	#DIV/0!	#DIV/0!	#DIV/0!	#DIV/0!	#DIV/0!
ENSDARG00000002816	rasgrf2b	0	0.115423	0.0384543	0.0224501	0	0	0	0	0	0	0	0.0147094	0	#DIV/0!	0.33316	0	#DIV/0!	0	#DIV/0!	0	0	0	#DIV/0!	#DIV/0!	#DIV/0!
ENSDARG00000002917	gls2b	0	0	0	0	0.00936465	0	0	0	0	0	0	0	0	#DIV/0!	#DIV/0!	#DIV/0!	0	#DIV/0!	#DIV/0!	#DIV/0!	#DIV/0!	#DIV/0!	#DIV/0!	#DIV/0!	#DIV/0!
ENSDARG00000002968	a1cf	0	0.0406178	0.00768281	0	0	0.0111868	0.0147453	0	0	0.00818204	0.0569233	0.0249672	0	#DIV/0!	0.189149	#DIV/0!	#DIV/0!	1.91926	#DIV/0!	2.27992	1.45608	0.327712	#DIV/0!	1.18792	0.225064
ENSDARG00000003020	lrrc4.2	0.261391	0.141027	0.0307789	0.132306	0.0409183	0	0.0295364	0.0580111	0	0.109263	0.0542967	0.100024	0	0.11775	0.218248	0	3.23342	0.959631	#DIV/0!	0.542837	0	1.09237	#DIV/0!	0.565672	#DIV/0!
ENSDARG00000003054	tacr3l	0	0	0	0.00508212	0	0	0	0	0.0100119	0	0.0542267	0	0	#DIV/0!	#DIV/0!	1.97002	#DIV/0!	#DIV/0!	0	#DIV/0!	#DIV/0!	#DIV/0!	#DIV/0!	#DIV/0!	#DIV/0!
ENSDARG00000003077	si:ch73-111m19.2	0	0	0	0	0	0	0	0.10272	0	0.0596022	0.127732	0.0951676	0.0487006	#DIV/0!	#DIV/0!	#DIV/0!	#DIV/0!	#DIV/0!	#DIV/0!	1.34218	#DIV/0!	0.626287	#DIV/0!	#DIV/0!	#DIV/0!
ENSDARG00000003090	or103-4	0	0.0373682	0	0	0	0	0	0	0	0	0	0	0	#DIV/0!	0	#DIV/0!	#DIV/0!	#DIV/0!	#DIV/0!	#DIV/0!	#DIV/0!	#DIV/0!	#DIV/0!	#DIV/0!	#DIV/0!
ENSDARG00000003146	si:dkey-27m7.4	0.0461658	0.0496263	0.0391103	0.0197723	0	0	0	0.00884567	0	0	0.0331172	0.0381296	0.0250186	0.84717	0.788096	0	#DIV/0!	0	#DIV/0!	0.868543	0	0	#DIV/0!	#DIV/0!	#DIV/0!
ENSDARG00000003181	sult1st4	0	0	0	0	0	0	0	0	0	0	0	0	0	#DIV/0!	#DIV/0!	#DIV/0!	#DIV/0!	#DIV/0!	#DIV/0!	#DIV/0!	#DIV/0!	#DIV/0!	#DIV/0!	#DIV/0!	#DIV/0!
ENSDARG00000003193	rassf7b	0.0806214	7.50444	0.104441	0.258062	0.243285	0.0914771	0.0668425	0	0.111382	0.341861	1.41829	0.498429	0.507055	1.29545	0.0139172	0.431609	1.06074	0.640002	0	2.84552	0.875873	0.685877	#DIV/0!	4.44611	0.783078
ENSDARG00000003203	rhcga	0.0415742	0	0	0.0454389	0.246629	0	0	0	0	0	0	0.0291661	0	0	#DIV/0!	0	0.18424	#DIV/0!	#DIV/0!	0	#DIV/0!	0	#DIV/0!	#DIV/0!	#DIV/0!
ENSDARG00000003210	ANO2 (1 of 3)	0.0142092	0.0615817	0	0	0	0	0	0	0	0	0	0	0	0	0	#DIV/0!	#DIV/0!	#DIV/0!	#DIV/0!	#DIV/0!	#DIV/0!	#DIV/0!	#DIV/0!	#DIV/0!	#DIV/0!
ENSDARG00000003290	dab1b	0.255901	0.318604	0.0509907	0	0	4.87135e-19	0.013103	0.0154411	0.00830398	0	0.0192898	0	0.0228552	0.199259	0.160044	#DIV/0!	#DIV/0!	0.256968	1.85948	#DIV/0!	9.55341e-18	#DIV/0!	#DIV/0!	#DIV/0!	#DIV/0!
ENSDARG00000003303	stc1	0.371564	0.169626	0.280741	0.0994606	0.0799767	0.145994	0.11546	0	0.0587821	0.10678	0.0424502	0.0162918	0	0.755566	1.65506	0.591009	1.24362	0.411269	0	2.60562	0.520031	6.55422	#DIV/0!	6.33556	12.6035
ENSDARG00000003326	cacng5a	0.0251951	0.0460084	0	0	0	0.142554	0	0	0	0.0463395	0.0806768	0.0176754	0.218463	0	0	#DIV/0!	#DIV/0!	#DIV/0!	#DIV/0!	4.56435	#DIV/0!	2.62169	#DIV/0!	#DIV/0!	#DIV/0!
ENSDARG00000003381	si:ch211-266g18.6	0.140774	0	0.0127956	0.038079	0.0191372	0.00931575	0.0245581	0	0.0250056	0.0408812	0.0812614	0.0363848	0	0.0908946	#DIV/0!	0.656677	1.98979	1.91926	0	2.23339	0.728043	1.12358	#DIV/0!	1.16367	1.54329
ENSDARG00000003399	fgf8a	1.78025	1.5101	0.0213967	0.0439973	0.0785358	0.0129163	0.017025	0.0748347	1.11986e-08	0.0378621	0.0496345	0	0.0446062	0.0120189	0.0141691	2.54529e-07	0.56022	0.795683	6.6825e+06	#DIV/0!	0.603659	#DIV/0!	#DIV/0!	#DIV/0!	#DIV/0!
ENSDARG00000003411	foxa2	0.29841	0.568612	0.0224067	0.0777948	0	0	0.0215022	0.0633474	0	0.095451	0.20159	0.100123	0.0281247	0.075087	0.039406	0	#DIV/0!	0.959633	#DIV/0!	2.01342	0	0.953337	#DIV/0!	2.09812	#DIV/0!
ENSDARG00000003414	capslb	0.020675	0.679573	0	0.0177097	0	0	0	0	0	0.0380259	0.0944822	0.0290087	0	0	0	0	#DIV/0!	#DIV/0!	#DIV/0!	3.25703	#DIV/0!	1.31084	#DIV/0!	#DIV/0!	#DIV/0!
ENSDARG00000003523	itln3	0.0816844	0	0	0	0.0232054	0	0	0	0	0	0	0	0.0292128	0	#DIV/0!	#DIV/0!	0	#DIV/0!	#DIV/0!	#DIV/0!	#DIV/0!	#DIV/0!	#DIV/0!	#DIV/0!	#DIV/0!
ENSDARG00000003533	col8a1b	0	0	0	0	0	0	0	0	0	0	0	0	0	#DIV/0!	#DIV/0!	#DIV/0!	#DIV/0!	#DIV/0!	#DIV/0!	#DIV/0!	#DIV/0!	#DIV/0!	#DIV/0!	#DIV/0!	#DIV/0!
ENSDARG00000003553	gnrhr2	0	0.118595	0	0.0476833	0	0	0	0	0	0	0	0	0.0603353	#DIV/0!	0	0	#DIV/0!	#DIV/0!	#DIV/0!	#DIV/0!	#DIV/0!	#DIV/0!	#DIV/0!	#DIV/0!	#DIV/0!
ENSDARG00000003615	slc26a3.2	0	0.0629426	0	0	0.0147553	0	0	0.00836761	0	0.0203097	0.0548658	0	0	#DIV/0!	0	#DIV/0!	0	#DIV/0!	#DIV/0!	#DIV/0!	#DIV/0!	#DIV/0!	#DIV/0!	#DIV/0!	#DIV/0!
ENSDARG00000003632	zgc:172270	0.0480639	0.102396	0.0138344	0.0137235	0.0689695	0.0604322	0.0398278	0	0.0405535	0	0.0732155	0.0449584	0.0694592	0.287833	0.135107	2.95504	0.198979	2.8789	0	1.62852	4.36826	0	#DIV/0!	0.565674	0
ENSDARG00000003697	slc5a8l	0.0517339	0.018894	0.0178689	0.186119	0.534498	0	0.00857379	0.0202073	0.0785702	0.0380601	0.0567403	0	0	0.3454	0.945745	0.42215	0.348213	0.479816	0.257188	#DIV/0!	0	#DIV/0!	#DIV/0!	#DIV/0!	#DIV/0!
ENSDARG00000003701	cldng	3.48646	0	0.0369353	0.659493	1.27051	0	0	0	0.0608194	0.0331385	0.234566	0.885212	0.0463608	0.0105939	#DIV/0!	0.0922214	0.519077	0	0	0.264983	0	0.0374357	#DIV/0!	#DIV/0!	#DIV/0!
ENSDARG00000003803	LHX3	2.67201	0.0268088	0.0147885	0	0	0	0.0973229	0	0	0	0	0	0	0.0055346	0.551629	#DIV/0!	#DIV/0!	6.58099	#DIV/0!	#DIV/0!	0	#DIV/0!	#DIV/0!	#DIV/0!	#DIV/0!
ENSDARG00000003904	sycp1	0.066833	0.103736	0	0.166018	0.241674	0.0504188	0.0719949	0	0.00563898	0.0377543	0.0122168	0.0703292	0.0507062	0	0	0.0339661	0.68695	#DIV/0!	0	0.173709	#DIV/0!	0.536823	#DIV/0!	#DIV/0!	#DIV/0!
ENSDARG00000003925	cx28.6	0	0	0	0.0235847	0	0	0	0	0	0	0	0.019316	0	#DIV/0!	#DIV/0!	0	#DIV/0!	#DIV/0!	#DIV/0!	0	#DIV/0!	0	#DIV/0!	#DIV/0!	#DIV/0!
ENSDARG00000003970	trim35-13	0.014823	0.027068	0.0639986	0.0761826	0	0	0	0.0578989	0.0250137	0.0817888	0.0270959	0	0.0642643	4.31752	2.36436	0.328339	#DIV/0!	0	2.31469	#DIV/0!	0	#DIV/0!	#DIV/0!	#DIV/0!	#DIV/0!
ENSDARG00000004158	tmem63c	0.251205	1.00989	0	0.00978544	0	0.0120898	0	0.0278886	0	0.106129	0.104412	0.160313	0	0	0	0	#DIV/0!	#DIV/0!	#DIV/0!	0.651301	#DIV/0!	0.662011	#DIV/0!	#DIV/0!	#DIV/0!
ENSDARG00000004199	spam1	0	0	5.52016e-28	0	0	0	0	0	0	0	0	0	0	#DIV/0!	#DIV/0!	#DIV/0!	#DIV/0!	0	#DIV/0!	#DIV/0!	0	#DIV/0!	#DIV/0!	#DIV/0!	#DIV/0!
ENSDARG00000004204	efhc2	0.0281929	0.154689	0.00811487	0.0080498	0.0405226	0.0118159	0.00778728	0	0.0635384	0.0259695	0	0.0198876	0.0101857	0.287834	0.0524593	7.89317	0.19865	0.959631	0	0	1.45608	1.30581	#DIV/0!	0	0.896801
ENSDARG00000004243	asic4b	0	0.0638157	0	0.213819	0.12895	0	0.0992862	0.0390007	0.0505476	0.00918216	0.100385	0	0.0216442	#DIV/0!	0	0.236404	1.65815	#DIV/0!	0.771564	#DIV/0!	#DIV/0!	#DIV/0!	#DIV/0!	#DIV/0!	#DIV/0!
ENSDARG00000004296	ambp	0.0133822	0.202921	0	0	0	0	0.0236364	0.202242	0.0546425	0.0524625	0.212316	0	0.0350967	0	0	#DIV/0!	#DIV/0!	#DIV/0!	3.70118	#DIV/0!	#DIV/0!	#DIV/0!	#DIV/0!	#DIV/0!	#DIV/0!
ENSDARG00000004322	ush1ga	0.0812387	0.0296696	0.0420898	0	0	0	0.134636	0.0634638	0	0.0298832	0	0	0	0.5181	1.41862	#DIV/0!	#DIV/0!	3.19878	#DIV/0!	#DIV/0!	0	#DIV/0!	#DIV/0!	#DIV/0!	#DIV/0!
ENSDARG00000004358	gnb3a	0.0234837	0.0857662	0.101391	0.0100578	0	0	0.116758	0.149057	0	0.0647877	0.0321954	0.107086	0.0381795	4.31751	1.18218	0	#DIV/0!	1.15156	#DIV/0!	0.30065	0	0.605006	#DIV/0!	0.26108	#DIV/0!
ENSDARG00000004445	GRM5 (1 of 2)	0.00638804	0.0466602	0	0	0.104499	0	0.0317604	0.0187138	0.037729	0.0646197	0	0	0.00692372	0	0	#DIV/0!	0	#DIV/0!	0.496006	#DIV/0!	#DIV/0!	#DIV/0!	#DIV/0!	#DIV/0!	#DIV/0!
ENSDARG00000004459	unc119.2	0	0	0.0341988	0.0172116	0.153454	0	0.0666011	0.078485	0	0	0	0.0281927	0.0871136	#DIV/0!	#DIV/0!	0	0.112161	1.94747	#DIV/0!	0	0	0	#DIV/0!	0	#DIV/0!
ENSDARG00000004561	prkcg	0	0	0	0	0	0	0	0	0	0	0	0	0	#DIV/0!	#DIV/0!	#DIV/0!	#DIV/0!	#DIV/0!	#DIV/0!	#DIV/0!	#DIV/0!	#DIV/0!	#DIV/0!	#DIV/0!	#DIV/0!
ENSDARG00000004633	epn3b	0.0868661	0	0	0	0	0	0	0	0.0244309	0	0	0	0.0313835	0	#DIV/0!	#DIV/0!	#DIV/0!	#DIV/0!	0	#DIV/0!	#DIV/0!	#DIV/0!	#DIV/0!	#DIV/0!	#DIV/0!
ENSDARG00000004643	cdhr1a	0.0720193	0.0602767	0.0155472	0.076514	0.0206689	0.00754602	0.0298391	0	0	0.0110383	0.032912	0	0	0.215875	0.257931	0	3.70189	1.91926	#DIV/0!	#DIV/0!	0.485362	#DIV/0!	#DIV/0!	#DIV/0!	#DIV/0!
ENSDARG00000004648	kctd16a	0.028192	0.0228663	0.0243438	0.0362229	0	0	0	0	0	0	0	0.0527086	0	0.8635	1.06461	0	#DIV/0!	0	#DIV/0!	0	0	0	#DIV/0!	#DIV/0!	#DIV/0!
ENSDARG00000004721	mpp5b	0	0	0	0	0.0283179	0.0275696	0	0	0.0185008	0.0302466	0.0100204	0	0	#DIV/0!	#DIV/0!	#DIV/0!	0	#DIV/0!	0	#DIV/0!	#DIV/0!	#DIV/0!	#DIV/0!	#DIV/0!	#DIV/0!
ENSDARG00000004748	zgc:100868	0.0201038	0	0	0.200009	0	0	0.0603141	0	0	0.0784471	0	0.0297818	0.0653021	0	#DIV/0!	0	#DIV/0!	#DIV/0!	#DIV/0!	0	#DIV/0!	2.63406	#DIV/0!	#DIV/0!	#DIV/0!
ENSDARG00000004803	CR759920.1	0	0	0	0	0	0	0	0	0	0	0	0	0	#DIV/0!	#DIV/0!	#DIV/0!	#DIV/0!	#DIV/0!	#DIV/0!	#DIV/0!	#DIV/0!	#DIV/0!	#DIV/0!	#DIV/0!	#DIV/0!
ENSDARG00000004864	FOXR1	0	0	0	0	0	0	0	0	0	0	0	0	0	#DIV/0!	#DIV/0!	#DIV/0!	#DIV/0!	#DIV/0!	#DIV/0!	#DIV/0!	#DIV/0!	#DIV/0!	#DIV/0!	#DIV/0!	#DIV/0!
ENSDARG00000004871	mst1rb	0.0166928	0	0.00960951	0.00476623	0	0	0	0	0	0	0	0	0	0.575668	#DIV/0!	0	#DIV/0!	0	#DIV/0!	#DIV/0!	0	#DIV/0!	#DIV/0!	#DIV/0!	#DIV/0!
ENSDARG00000004904	gys2	0.0310105	0.0188759	0.00892589	0.0442716	0.0177995	0	0	0	0	0	0.0661335	0.0290069	0	0.287834	0.472872	0	2.48724	0	#DIV/0!	2.27992	0	0	#DIV/0!	#DIV/0!	#DIV/0!
ENSDARG00000004953	mxb	0.0965356	0	0.132756	0	0	0.0171081	0	0	0	0.0347604	0.230641	0.0502498	0.0546249	1.3752	#DIV/0!	#DIV/0!	#DIV/0!	0	#DIV/0!	4.58989	0.128869	0.691752	#DIV/0!	#DIV/0!	5.36788
ENSDARG00000005050	wnt2ba	0.103853	0.0711167	0.0112097	0	0.0111769	0	0.0215144	0	0	0.0119381	0	0	0	0.107938	0.157624	#DIV/0!	0	1.91927	#DIV/0!	#DIV/0!	0	#DIV/0!	#DIV/0!	#DIV/0!	#DIV/0!
ENSDARG00000005154	aspa	0.0855303	0.062474	0.0443133	0.0293054	0.706937	0	0.0141748	0.0480735	0	0	0.0449954	0.0240012	0.0185405	0.518101	0.709308	0	0.041454	0.319877	#DIV/0!	1.87471	0	0	#DIV/0!	5.86074	#DIV/0!
ENSDARG00000005176	zgc:101040	0.0341867	0.124855	0	0.0146418	0.0588676	0	0	0	0	0	0.0624917	0.0719502	0	0	0	0	0.248724	#DIV/0!	#DIV/0!	0.868541	#DIV/0!	0	#DIV/0!	#DIV/0!	#DIV/0!
ENSDARG00000005221	desmb	0.0124543	0.0795985	0.0322628	0.010668	0.0643367	0.0156591	0.0103201	0.0849151	0	0	0	0.0174744	0.0269973	2.59049	0.405319	0	0.165815	0.319876	#DIV/0!	0	0.485361	0	#DIV/0!	0	0
ENSDARG00000005257	si:dkey-110k5.10	0	0.0915329	0	0	0	0	0	0	0	0	0	0	0	#DIV/0!	0	#DIV/0!	#DIV/0!	#DIV/0!	#DIV/0!	#DIV/0!	#DIV/0!	#DIV/0!	#DIV/0!	#DIV/0!	#DIV/0!
ENSDARG00000005271	zc3h12a	0	0.19083	0.0360952	0.214835	0.107969	0.0262789	0	0	0	0.0576611	0	0	0.0906127	#DIV/0!	0.189148	0	1.98978	0	#DIV/0!	#DIV/0!	0.728044	#DIV/0!	#DIV/0!	#DIV/0!	#DIV/0!
ENSDARG00000005314	CALHM1 (1 of 2)	0	0	0	0	0	0	0.0835568	0	0	0	0	0.0353703	0	#DIV/0!	#DIV/0!	#DIV/0!	#DIV/0!	#DIV/0!	#DIV/0!	0	#DIV/0!	0	#DIV/0!	#DIV/0!	#DIV/0!
ENSDARG00000005320	nipsnap1	0	0	0	0.0267571	0.0537887	0	0	0	0	0	0	0.0219142	0.0169283	#DIV/0!	#DIV/0!	0	0.497448	#DIV/0!	#DIV/0!	0	#DIV/0!	0	#DIV/0!	#DIV/0!	#DIV/0!
ENSDARG00000005335	slc22a4	0	0	0	0	0	0	0	0	0	0.0239438	0	0	0	#DIV/0!	#DIV/0!	#DIV/0!	#DIV/0!	#DIV/0!	#DIV/0!	#DIV/0!	#DIV/0!	#DIV/0!	#DIV/0!	#DIV/0!	#DIV/0!
ENSDARG00000005364	grin3ba	0.0786963	0.046191	0.121347	0.0288898	0	0.141353	0.0978167	0.0878252	0.075885	0.0310157	0	0	0.00609254	1.54197	2.62707	2.62671	#DIV/0!	0.806091	1.15735	#DIV/0!	1.16487	#DIV/0!	#DIV/0!	#DIV/0!	#DIV/0!
ENSDARG00000005371	gprc6a	2.25624e-38	0.00778367	0.0220841	0.0803258	0.0220194	0	0.0141284	0.0749222	0	0.0470383	0.023375	0.103981	0.0184798	9.78801e+35	2.83723	0	3.64796	0.639754	#DIV/0!	0.224801	0	0.452374	#DIV/0!	0.351386	#DIV/0!
ENSDARG00000005392	slc5a5	0	0	0	0	0.105109	0	0.0897364	0	0	0.0498041	0	0.0379929	0.0293488	#DIV/0!	#DIV/0!	#DIV/0!	0	#DIV/0!	#DIV/0!	0	#DIV/0!	1.31088	#DIV/0!	#DIV/0!	#DIV/0!
ENSDARG00000005485	ucmab	0.243288	6.07411	0.0745305	0.210698	0.293901	0.105774	0.0348294	0.0333338	0	0.188351	0.171597	0.205566	0.0554977	0.306347	0.0122702	0	0.716901	0.467317	#DIV/0!	0.834754	1.4192	0.916256	#DIV/0!	1.78627	0.645612
ENSDARG00000005522	galr1a	0	0	0	0	0	0	0	0	0	0	0	0	0	#DIV/0!	#DIV/0!	#DIV/0!	#DIV/0!	#DIV/0!	#DIV/0!	#DIV/0!	#DIV/0!	#DIV/0!	#DIV/0!	#DIV/0!	#DIV/0!
ENSDARG00000005595	adgb	0.00432723	0.129691	0	0.0608336	0.018629	0	0.00358573	0	0	0.0174161	0.0173093	0.0398584	0	0	0	0	3.26553	#DIV/0!	#DIV/0!	0.43427	#DIV/0!	0.436949	#DIV/0!	#DIV/0!	#DIV/0!
ENSDARG00000005616	bfb	0	0	0	0	0.0126867	0	0	0	0	0	0	0	0	#DIV/0!	#DIV/0!	#DIV/0!	0	#DIV/0!	#DIV/0!	#DIV/0!	#DIV/0!	#DIV/0!	#DIV/0!	#DIV/0!	#DIV/0!
ENSDARG00000005749	cand2	0.0622039	0.170384	0.0537131	0	0	0	0.0463903	0.0242969	0	0.0400424	0	0.00436386	0.013484	0.863501	0.315247	#DIV/0!	#DIV/0!	0.863668	#DIV/0!	0	0	9.17591	#DIV/0!	0	#DIV/0!
ENSDARG00000005776	guk1b	0	0	0	0	0	0	0.0693424	0	0	0	0	0	0	#DIV/0!	#DIV/0!	#DIV/0!	#DIV/0!	#DIV/0!	#DIV/0!	#DIV/0!	#DIV/0!	#DIV/0!	#DIV/0!	#DIV/0!	#DIV/0!
ENSDARG00000005814	klhl10a	0.0129306	0.0354183	0.0446623	0.0332281	0.0111329	0.016258	0	0.0252534	0	0	0.0354547	0.027214	0.0420447	3.454	1.261	0	2.98468	0	#DIV/0!	1.30281	0.364021	0	#DIV/0!	#DIV/0!	0
ENSDARG00000005846	FO704755.1	0	0.733319	0	0.0171993	0.0345751	0.0252461	0	0.0196073	0	0.018465	0.0183518	0	0	#DIV/0!	0	0	0.497448	#DIV/0!	#DIV/0!	#DIV/0!	#DIV/0!	#DIV/0!	#DIV/0!	#DIV/0!	#DIV/0!
ENSDARG00000005865	or131-1	0	0	0	0	0	0	0	0	0	0.0218081	0	0.0166367	0	#DIV/0!	#DIV/0!	#DIV/0!	#DIV/0!	#DIV/0!	#DIV/0!	0	#DIV/0!	1.31084	#DIV/0!	#DIV/0!	#DIV/0!
ENSDARG00000005894	slc7a9	0.0421406	1.28574	0	0.377428	0.660415	0.0176616	0.0349195	0.0513737	0	0.0725773	0.445668	0.0295634	0.0456744	0	0	0	0.571501	#DIV/0!	#DIV/0!	15.075	#DIV/0!	2.45497	#DIV/0!	#DIV/0!	#DIV/0!
ENSDARG00000005913	TGM1 (1 of 7)	0.0374927	0.0616182	0.032375	0.0642309	0.142033	0	0.111845	0.0512564	0	0.0344788	0.0479745	0.0105211	0	0.863501	0.525413	0	0.452225	3.45467	#DIV/0!	4.55984	0	3.27711	#DIV/0!	1.3199	#DIV/0!
ENSDARG00000005942	v2rl1	0	0.759899	0.00711555	0	0	0	0	0	0.00695272	0	0	0.0346857	0	#DIV/0!	0.00936381	#DIV/0!	#DIV/0!	0	0	0	0	0	#DIV/0!	#DIV/0!	#DIV/0!
ENSDARG00000006206	pou4f3	0	0.168605	0	0	0	0	0	0	0	0	0.0421945	0.0323872	0.0750557	#DIV/0!	0	#DIV/0!	#DIV/0!	#DIV/0!	#DIV/0!	1.30281	#DIV/0!	0	#DIV/0!	#DIV/0!	#DIV/0!
ENSDARG00000006220	ugt1ab	0.0119867	0.026967	0	0.0630075	0.0422358	0.250211	0.0707825	0	0	0	0	0.0807441	0	0	0	0	1.4918	#DIV/0!	#DIV/0!	0	#DIV/0!	0	#DIV/0!	#DIV/0!	#DIV/0!
ENSDARG00000006292	maats1	0	0	0	0	0	0	0	0	0	0	0	0	0.0197112	#DIV/0!	#DIV/0!	#DIV/0!	#DIV/0!	#DIV/0!	#DIV/0!	#DIV/0!	#DIV/0!	#DIV/0!	#DIV/0!	#DIV/0!	#DIV/0!
ENSDARG00000006341	tas1r3	0	0	0	0	0	0	0	0	0	0.00827167	0	0	0	#DIV/0!	#DIV/0!	#DIV/0!	#DIV/0!	#DIV/0!	#DIV/0!	#DIV/0!	#DIV/0!	#DIV/0!	#DIV/0!	#DIV/0!	#DIV/0!
ENSDARG00000006350	nkx1.2la	0.0138539	1.20167	0	0.0178004	0.00596392	0	0.00573997	0	0	0.0445908	0	0	0.00750783	0	0	0	2.98468	#DIV/0!	#DIV/0!	#DIV/0!	#DIV/0!	#DIV/0!	#DIV/0!	#DIV/0!	#DIV/0!
ENSDARG00000006356	slc18a3a	0.318774	3.70676e-14	0	0.0327401	0.0493599	0	0	0	0	0.0615115	0.0523986	0.221218	0	0	0	0	0.663293	#DIV/0!	#DIV/0!	0.236864	#DIV/0!	0.278058	#DIV/0!	#DIV/0!	#DIV/0!
ENSDARG00000006372	ugt5c2	0.0203423	0.0123961	0.099505	0.0740304	0.0620085	0	0.11936	0	0.0364605	0.0451316	0.0448513	0.121262	0.0312244	4.89153	8.02712	0.492507	1.19388	1.19954	0	0.369871	0	0.372183	#DIV/0!	0.308345	#DIV/0!
ENSDARG00000006396	nrcama	0.0618087	0.199844	0	0.0201573	0.0354268	0	0	0.0172202	0	0.016217	0.0644704	0.0242914	0	0	0	0	0.568984	#DIV/0!	#DIV/0!	2.65404	#DIV/0!	0.667603	#DIV/0!	#DIV/0!	#DIV/0!
ENSDARG00000006467	pcdh8	0.0242133	0	0	0	0.0521175	0	0.0100321	0	0	0	0.0442609	0	0.0131219	0	#DIV/0!	#DIV/0!	0	#DIV/0!	#DIV/0!	#DIV/0!	#DIV/0!	#DIV/0!	#DIV/0!	#DIV/0!	#DIV/0!
ENSDARG00000006501	cyp2x10.2	0	0	0	0.0355687	0	0	0	0	0	0	0	0	0	#DIV/0!	#DIV/0!	0	#DIV/0!	#DIV/0!	#DIV/0!	#DIV/0!	#DIV/0!	#DIV/0!	#DIV/0!	#DIV/0!	#DIV/0!
ENSDARG00000006522	otop2	0.0112894	0.0206152	0	0	0	0	0	0	0	0	0.0103182	0	0	0	0	#DIV/0!	#DIV/0!	#DIV/0!	#DIV/0!	#DIV/0!	#DIV/0!	#DIV/0!	#DIV/0!	#DIV/0!	#DIV/0!
ENSDARG00000006560	irf4a	0.309732	0	0	0.024119	0.0242428	0	0	0.0137479	0	0.0647348	0.0128676	0	0.0152593	0	#DIV/0!	0	0.994893	#DIV/0!	#DIV/0!	#DIV/0!	#DIV/0!	#DIV/0!	#DIV/0!	#DIV/0!	#DIV/0!
ENSDARG00000006568	kcnmb2	0.0194505	0.0177591	0	0	0	0	0	0.075974	0	0	0	0.0272908	0	0	0	#DIV/0!	#DIV/0!	#DIV/0!	#DIV/0!	0	#DIV/0!	0	#DIV/0!	#DIV/0!	#DIV/0!
ENSDARG00000006580	cldnd	0.0591777	0.243142	0.12775	0.101381	0.0509504	0.260421	0	0	0	0	0.189305	0.0622735	0	2.15875	0.525413	0	1.9898	0	#DIV/0!	3.0399	2.03852	0	#DIV/0!	#DIV/0!	0
ENSDARG00000006588	zgc:111983	0	0	0	0.0400065	0	0	0.099623	0	0.0197035	0.0552742	0	0.065958	0.063277	#DIV/0!	#DIV/0!	0.492507	#DIV/0!	#DIV/0!	0	0	#DIV/0!	0.838021	#DIV/0!	#DIV/0!	#DIV/0!
ENSDARG00000006678	pth2r	0.0545489	0.0281557	0.0376824	0.0490692	0.0721727	0.068586	0	0	0	0.0300983	0.0704352	0	0	0.6908	1.33836	0	0.679886	0	#DIV/0!	#DIV/0!	1.82011	#DIV/0!	#DIV/0!	#DIV/0!	#DIV/0!
ENSDARG00000006811	sult1st6	0.0287382	0	0	0	0.0247428	0	0	0	0.0969905	0.013214	0	0	0.0311481	0	#DIV/0!	#DIV/0!	0	#DIV/0!	0	#DIV/0!	#DIV/0!	#DIV/0!	#DIV/0!	#DIV/0!	#DIV/0!
ENSDARG00000006816	gtf2f2b	0	0	0.018907	0.0937771	0.188517	0.0275302	0	0	0.0184744	0.0604068	0.0400245	0.153608	0.0237319	#DIV/0!	#DIV/0!	0.197003	0.497446	0	0	0.260563	1.45609	0.393253	#DIV/0!	#DIV/0!	0.270076
ENSDARG00000006838	eef1a2	0.0226508	0	0	0	0	0	0.0375388	0	0	0	0	0	0	0	#DIV/0!	#DIV/0!	#DIV/0!	#DIV/0!	#DIV/0!	#DIV/0!	#DIV/0!	#DIV/0!	#DIV/0!	#DIV/0!	#DIV/0!
ENSDARG00000006849	asic2	0.0108395	0.0296906	0	0.0185697	0.018665	0	0	0.134348	0	0	0.0198141	0.0304174	0	0	0	0	0.994894	#DIV/0!	#DIV/0!	0.651407	#DIV/0!	0	#DIV/0!	#DIV/0!	#DIV/0!
ENSDARG00000006892	myo3b	0.267533	0.367078	0.0298084	0.0506252	0.0407332	0.0148621	0.00489742	0	0.00498666	0.0634911	0.0816625	0.0242176	0.0561483	0.11142	0.0812045	0.0985015	1.24285	0.164297	0	3.37203	0.498588	2.62169	#DIV/0!	20.524	5.25824
ENSDARG00000006894	oprk1	0.0773572	0.028252	0	0	0	0	0	0	0.0130539	0.0284554	0	0.0976847	0	0	0	#DIV/0!	#DIV/0!	#DIV/0!	0	0	#DIV/0!	0.291298	#DIV/0!	#DIV/0!	#DIV/0!
ENSDARG00000006911	wnt8b	0.150388	0.120146	0	0.0161024	0.0917149	0	0.0934634	0	0	0.00576244	0	0	0.0679163	0	0	0	0.17557	#DIV/0!	#DIV/0!	#DIV/0!	#DIV/0!	#DIV/0!	#DIV/0!	#DIV/0!	#DIV/0!
ENSDARG00000006923	cacna1ab	0.0033597	0.0150242	0	0	0.00289261	0	0	0	0.00231398	0.0254893	0.0744904	0.168031	0	0	0	#DIV/0!	0	#DIV/0!	0	0.443313	#DIV/0!	0.151694	#DIV/0!	#DIV/0!	#DIV/0!
ENSDARG00000006925	si:dkey-58b18.3	6.56823e-18	0.0328502	2.05138e-09	0.0636502	0.0112741	0.00681723	0	0	0.0151785	0	0	0	0	3.12319e+08	6.24465e-08	0.238467	5.6457	0	0	#DIV/0!	3.32324e+06	#DIV/0!	#DIV/0!	#DIV/0!	#DIV/0!
ENSDARG00000006944	gdpd3b	0	0	0	0	0.0181932	0	0	0	0	0	0	0	0	#DIV/0!	#DIV/0!	#DIV/0!	0	#DIV/0!	#DIV/0!	#DIV/0!	#DIV/0!	#DIV/0!	#DIV/0!	#DIV/0!	#DIV/0!
ENSDARG00000007018	ms4a17a.6	0.119493	0.0654613	0.103183	0.327538	0.699589	0.0600972	0.079214	0	0.0201643	0.0439551	0.196586	0.0502978	0.0518056	0.863507	1.57624	0.0615632	0.468186	0.767704	0	3.90844	0.582433	0.873897	#DIV/0!	5.09108	1.50042
ENSDARG00000007024	uox	0	0	0	0	0	0	0.0869949	0	0	0	0.0239884	0.0552384	0	#DIV/0!	#DIV/0!	#DIV/0!	#DIV/0!	#DIV/0!	#DIV/0!	0.43427	#DIV/0!	0	#DIV/0!	#DIV/0!	#DIV/0!
ENSDARG00000007086	aqp10a	0	0	0	0	0	0	0	0	0.0127931	0	0	0	0	#DIV/0!	#DIV/0!	#DIV/0!	#DIV/0!	#DIV/0!	0	#DIV/0!	#DIV/0!	#DIV/0!	#DIV/0!	#DIV/0!	#DIV/0!
ENSDARG00000007108	lipia	0	2.32711	0.0670311	0.110823	0.12253	0	0	0	0	0.0356934	0.118249	0.108917	0.0140228	#DIV/0!	0.0288044	0	0.904456	0	#DIV/0!	1.08568	0	0.327712	#DIV/0!	#DIV/0!	#DIV/0!
ENSDARG00000007151	kcnk2b	0.0469195	0.185637	0.0540201	0	0.0134655	0	0.0907189	0	0.039588	0.0431477	0.0571778	0.010972	0.0169513	1.15134	0.290999	#DIV/0!	0	1.67935	0	5.21125	0	3.93253	#DIV/0!	3.10312	#DIV/0!
ENSDARG00000007171	aig1	0.137048	0.324584	0.0322749	0.266801	0.0429071	0	0.020648	0.0364984	0	0.0343721	0.284679	0.139847	0	0.235501	0.0994347	0	6.21811	0.639754	#DIV/0!	2.03565	0	0.245784	#DIV/0!	3.18192	#DIV/0!
ENSDARG00000007199	CR846090.1	0	0	0	0	0.0121288	0	0.0116734	0	0	0	0.0128755	0	0.0152687	#DIV/0!	#DIV/0!	#DIV/0!	0	#DIV/0!	#DIV/0!	#DIV/0!	#DIV/0!	#DIV/0!	#DIV/0!	#DIV/0!	#DIV/0!
ENSDARG00000007276	ela3l	0	0	0	0	0	0	0	0	0	0	0	0	0	#DIV/0!	#DIV/0!	#DIV/0!	#DIV/0!	#DIV/0!	#DIV/0!	#DIV/0!	#DIV/0!	#DIV/0!	#DIV/0!	#DIV/0!	#DIV/0!
ENSDARG00000007358	cxcr3.1	0.0175654	0	0.144093	0	0	0	0.0873325	0	0.0666928	0	0.104353	0	0	8.20323	#DIV/0!	#DIV/0!	#DIV/0!	0.606084	0	#DIV/0!	0	#DIV/0!	#DIV/0!	#DIV/0!	#DIV/0!
ENSDARG00000007371	slc26a3.1	0	0	0	0	0	0	0	0	0	0	0	0	0	#DIV/0!	#DIV/0!	#DIV/0!	#DIV/0!	#DIV/0!	#DIV/0!	#DIV/0!	#DIV/0!	#DIV/0!	#DIV/0!	#DIV/0!	#DIV/0!
ENSDARG00000007421	ftcd	0	0.0245943	0.01163	0	0.0115959	0	0	0.0131519	0	0	0	0	0	#DIV/0!	0.472874	#DIV/0!	0	0	#DIV/0!	#DIV/0!	0	#DIV/0!	#DIV/0!	#DIV/0!	#DIV/0!
ENSDARG00000007467	ifit10	0	0.06188	0	0	0.0700216	0	0.0288797	0	0.0196039	0	0	0.00950922	0.0146914	#DIV/0!	0	#DIV/0!	0	#DIV/0!	0	0	#DIV/0!	0	#DIV/0!	#DIV/0!	#DIV/0!
ENSDARG00000007480	rpe65a	0.145009	1.42028	0	0.0451679	0.192948	0.1326	0	0	0	0	0	0.0462409	0	0	0	0	0.234094	#DIV/0!	#DIV/0!	0	#DIV/0!	0	#DIV/0!	#DIV/0!	#DIV/0!
ENSDARG00000007582	si:ch1073-155h21.1	0	0	0	0	0.0227585	0	0	0	0	0	0	0	0	#DIV/0!	#DIV/0!	#DIV/0!	0	#DIV/0!	#DIV/0!	#DIV/0!	#DIV/0!	#DIV/0!	#DIV/0!	#DIV/0!	#DIV/0!
ENSDARG00000007655	crybb1l3	0.0900161	0.0267746	0.0506677	0	0	0	0	0.0572712	0	0	0	0.0374219	0.0635676	0.562874	1.89238	#DIV/0!	#DIV/0!	0	#DIV/0!	0	0	0	#DIV/0!	#DIV/0!	#DIV/0!
ENSDARG00000007783	blk	0.260166	0	0.0879079	0.186774	0.171775	0	0.0226521	0.0620529	0	0	0.225254	0	0.0148144	0.337892	#DIV/0!	0	1.08732	0.25768	#DIV/0!	#DIV/0!	0	#DIV/0!	#DIV/0!	#DIV/0!	#DIV/0!
ENSDARG00000007787	zgc:112965	5.43294e-23	1.52793e-34	0	3.92274e-19	0	0	5.86639e-25	7.18229e-23	0	7.4569e-26	0	0	2.22778e-41	0	0	0	#DIV/0!	#DIV/0!	#DIV/0!	#DIV/0!	#DIV/0!	#DIV/0!	#DIV/0!	#DIV/0!	#DIV/0!
ENSDARG00000007842	MCHR2 (1 of 2)	0.0524792	0.119789	0.0453159	0	0	0	0	0	0.0664184	0	0	0	0	0.863502	0.378298	#DIV/0!	#DIV/0!	0	0	#DIV/0!	0	#DIV/0!	#DIV/0!	#DIV/0!	#DIV/0!
ENSDARG00000007856	rtn4rl1a	0.0216077	0.0591859	0.0373165	0.0185086	0	0	0	0	0.0364626	0.059612	0.0987446	0	0	1.727	0.630496	1.97004	#DIV/0!	0	0	#DIV/0!	0	#DIV/0!	#DIV/0!	#DIV/0!	#DIV/0!
ENSDARG00000007990	wt1b	0.0237874	0	0	0.0407516	0.0142507	0	0.0591339	0	0.0420622	0.0608852	0.091127	0.0940391	0.0128911	0	#DIV/0!	1.03216	2.85962	#DIV/0!	0	0.969033	#DIV/0!	0.647446	#DIV/0!	#DIV/0!	#DIV/0!
ENSDARG00000008095	olfcd1	0	0	0	0	0	0	0	0	0	0	0	0	0	#DIV/0!	#DIV/0!	#DIV/0!	#DIV/0!	#DIV/0!	#DIV/0!	#DIV/0!	#DIV/0!	#DIV/0!	#DIV/0!	#DIV/0!	#DIV/0!
ENSDARG00000008098	ifit9	0	0	0	0.114623	0.20482	0	0.246412	0	0.043888	0.0358751	0.0543575	0	0.0563779	#DIV/0!	#DIV/0!	0.38289	0.559628	#DIV/0!	0	#DIV/0!	#DIV/0!	#DIV/0!	#DIV/0!	#DIV/0!	#DIV/0!
ENSDARG00000008127	pcdh15b	0.0654915	0.00738763	0.0104802	0.0311885	0.0383149	0	0.00335238	0	0.0136539	0.018602	0	0.0141909	0	0.160024	1.41861	0.437786	0.814004	0.319877	0	0	0	1.31084	#DIV/0!	0	#DIV/0!
ENSDARG00000008164	CT573322.1	0.022853	0.00683755	0.00646657	0	0	0.00963151	0	0.0073128	0	0	0.00684457	0	0	0.282964	0.945744	#DIV/0!	#DIV/0!	0	#DIV/0!	#DIV/0!	1.48943	#DIV/0!	#DIV/0!	#DIV/0!	#DIV/0!
ENSDARG00000008212	kcnk13a	0.0115588	0.0527684	0	0	0.0398074	0	0.0478908	0.0902979	0	0.0212593	0.0211291	0.0891992	0.0250563	0	0	#DIV/0!	0	#DIV/0!	#DIV/0!	0.236875	#DIV/0!	0.238335	#DIV/0!	#DIV/0!	#DIV/0!
ENSDARG00000008263	mfsd4b	0	0.0533857	0.0100979	0	0	0	0	0	0	0	0	0	0	#DIV/0!	0.18915	#DIV/0!	#DIV/0!	0	#DIV/0!	#DIV/0!	0	#DIV/0!	#DIV/0!	#DIV/0!	#DIV/0!
ENSDARG00000008306	rdh5	0	0	0	0.0149074	0	0	0	0.0169945	0	0.0320089	0	0.0621128	0.0188629	#DIV/0!	#DIV/0!	0	#DIV/0!	#DIV/0!	#DIV/0!	0	#DIV/0!	0.515335	#DIV/0!	#DIV/0!	#DIV/0!
ENSDARG00000008541	chia.4	0	0	0	0	0	0	0	0	0	0	0	0	0	#DIV/0!	#DIV/0!	#DIV/0!	#DIV/0!	#DIV/0!	#DIV/0!	#DIV/0!	#DIV/0!	#DIV/0!	#DIV/0!	#DIV/0!	#DIV/0!
ENSDARG00000008553	zgc:136872	0	0	0	0	0	0	0	0	0	0	0.0339856	0	0.0604537	#DIV/0!	#DIV/0!	#DIV/0!	#DIV/0!	#DIV/0!	#DIV/0!	#DIV/0!	#DIV/0!	#DIV/0!	#DIV/0!	#DIV/0!	#DIV/0!
ENSDARG00000008788	camk1gb	0	0.092989	0	0.00379299	0	0	0.0110079	0	0	0	0.00809431	0	0	#DIV/0!	0	0	#DIV/0!	#DIV/0!	#DIV/0!	#DIV/0!	#DIV/0!	#DIV/0!	#DIV/0!	#DIV/0!	#DIV/0!
ENSDARG00000008790	actr3b	0.036058	0.0164612	0.108976	0.0617729	0.0776123	0	0	0.0352107	0	0.049739	0.0823904	0.0758885	0.0390817	3.02224	6.62017	0	0.795916	0	#DIV/0!	1.08568	0	0.655422	#DIV/0!	#DIV/0!	#DIV/0!
ENSDARG00000008796	her5	0.102636	0	0.0147711	0	0.132551	0	0	0	0.0144331	0.0786547	0.109442	0.0240012	0.0370811	0.143917	#DIV/0!	#DIV/0!	0	0	0	4.55986	0	3.27712	#DIV/0!	#DIV/0!	#DIV/0!
ENSDARG00000008835	A2ML1 (1 of 13)	0	0.0328467	1.43372e-26	3.59891e-06	0.00893755	0	0	0	0	0	0.00469715	0.00360539	1.14906e-43	#DIV/0!	4.36488e-25	0	0.000402673	0	#DIV/0!	1.30281	0	0	#DIV/0!	#DIV/0!	#DIV/0!
ENSDARG00000008849	ptprq	0.00332907	0.021277	0	0	0.0515923	0	0.0331033	0	0.0112355	0.0214302	0.0212989	0	0.0432988	0	0	#DIV/0!	0	#DIV/0!	0	#DIV/0!	#DIV/0!	#DIV/0!	#DIV/0!	#DIV/0!	#DIV/0!
ENSDARG00000008866	cabp4	0	0	0	0	0	0	0	0	0	0	0	0	0	#DIV/0!	#DIV/0!	#DIV/0!	#DIV/0!	#DIV/0!	#DIV/0!	#DIV/0!	#DIV/0!	#DIV/0!	#DIV/0!	#DIV/0!	#DIV/0!
ENSDARG00000008912	slc8a2a	0.102751	0	0	0.0513417	0.0663494	0	0.0283813	0.00836138	0	0.0393713	0	0	0	0	#DIV/0!	0	0.773808	#DIV/0!	#DIV/0!	#DIV/0!	#DIV/0!	#DIV/0!	#DIV/0!	#DIV/0!	#DIV/0!
ENSDARG00000008948	PLA2G3 (1 of 2)	0	0	0	0.00850678	0	0	0	0	0	0	0	0.0209013	0	#DIV/0!	#DIV/0!	0	#DIV/0!	#DIV/0!	#DIV/0!	0	#DIV/0!	0	#DIV/0!	#DIV/0!	#DIV/0!
ENSDARG00000008969	fgb	0	0.137273	0	0	0.0431482	0	0	0	0	0	0	0.0351582	0.0678978	#DIV/0!	0	#DIV/0!	0	#DIV/0!	#DIV/0!	0	#DIV/0!	0	#DIV/0!	#DIV/0!	#DIV/0!
ENSDARG00000009087	cd74a	0.055447	0	0	0	0	0	0.0149654	0	0.036326	0.0332166	0.0660262	0.152039	0.0466644	0	#DIV/0!	#DIV/0!	#DIV/0!	#DIV/0!	0	0.434271	#DIV/0!	0.218474	#DIV/0!	#DIV/0!	#DIV/0!
ENSDARG00000009153	pla2g1b	0.0109427	0	0	0	0.0659494	0	0.0181351	0.0106855	0	0.020126	0	0	0	0	#DIV/0!	#DIV/0!	0	#DIV/0!	#DIV/0!	#DIV/0!	#DIV/0!	#DIV/0!	#DIV/0!	#DIV/0!	#DIV/0!
ENSDARG00000009160	kmo	0.119423	0	0.0206244	0.0511477	0	0.285294	0	0	0.0201525	0.0109823	0	0.0586463	0.0647189	0.1727	#DIV/0!	0.394006	#DIV/0!	0	0	0	13.8328	0.187263	#DIV/0!	#DIV/0!	0.0135376
ENSDARG00000009161	ftr55	0	0	0	0	0	0	0	0	0	0	0	0	0	#DIV/0!	#DIV/0!	#DIV/0!	#DIV/0!	#DIV/0!	#DIV/0!	#DIV/0!	#DIV/0!	#DIV/0!	#DIV/0!	#DIV/0!	#DIV/0!
ENSDARG00000009196	anxa3a	0	0	0	0.0595873	0	0	0.0658514	0	0	0	0.0181582	0.0557508	0	#DIV/0!	#DIV/0!	0	#DIV/0!	#DIV/0!	#DIV/0!	0.325703	#DIV/0!	0	#DIV/0!	#DIV/0!	#DIV/0!
ENSDARG00000009242	fev	1.40226	0	0.0454683	0.15039	0.23403	0.276703	0.0145356	0	0.0606823	0.177445	0.0480976	0.270374	0.292035	0.032425	#DIV/0!	0.4035	0.64261	0.319686	0	0.177893	6.08562	0.656295	#DIV/0!	0.55646	0.107843
ENSDARG00000009372	diras1b	0	0	0	0	0	0	0	0	0.0292581	0	0	0	0	#DIV/0!	#DIV/0!	#DIV/0!	#DIV/0!	#DIV/0!	0	#DIV/0!	#DIV/0!	#DIV/0!	#DIV/0!	#DIV/0!	#DIV/0!
ENSDARG00000009466	rgs9bp	0	0	0	0.0187912	0	0	0.018389	0	0	0	0	0	0	#DIV/0!	#DIV/0!	0	#DIV/0!	#DIV/0!	#DIV/0!	#DIV/0!	#DIV/0!	#DIV/0!	#DIV/0!	#DIV/0!	#DIV/0!
ENSDARG00000009471	nid2b	0	0	0.00661276	0	0.0257752	0.0192575	0	0	0.00646144	0	0	0	0	#DIV/0!	#DIV/0!	#DIV/0!	0	0	0	#DIV/0!	2.91217	#DIV/0!	#DIV/0!	#DIV/0!	#DIV/0!
ENSDARG00000009477	prkar2ab	0	0	0.00999616	0.00991601	0.0199338	0	0.0191853	0	0.00976742	0.0212914	0.021161	0.0487276	0	#DIV/0!	#DIV/0!	0.985015	0.497447	1.91927	0	0.434271	0	0.436947	#DIV/0!	0.226269	#DIV/0!
ENSDARG00000009482	SLC38A8 (1 of 2)	0	0	0	0	0	0	0	0	0	0.0159125	0	0	0	#DIV/0!	#DIV/0!	#DIV/0!	#DIV/0!	#DIV/0!	#DIV/0!	#DIV/0!	#DIV/0!	#DIV/0!	#DIV/0!	#DIV/0!	#DIV/0!
ENSDARG00000009511	tnfa	0.0219375	0	0	0.357033	1.24658	0	0	0.0642662	0	0	0	0.138511	0	0	#DIV/0!	0	0.28641	#DIV/0!	#DIV/0!	0	#DIV/0!	0	#DIV/0!	#DIV/0!	#DIV/0!
ENSDARG00000009550	foxi3b	0	0	0	0.0454458	0.045679	0	0	0.0172695	0.0298432	0	0	0	0.0191681	#DIV/0!	#DIV/0!	0.656677	0.994895	#DIV/0!	0.578675	#DIV/0!	#DIV/0!	#DIV/0!	#DIV/0!	#DIV/0!	#DIV/0!
ENSDARG00000009612	chia.3	0	0	0	0	0	0	0	0	0	0	0	0	0	#DIV/0!	#DIV/0!	#DIV/0!	#DIV/0!	#DIV/0!	#DIV/0!	#DIV/0!	#DIV/0!	#DIV/0!	#DIV/0!	#DIV/0!	#DIV/0!
ENSDARG00000009702	ascl1b	0.0909547	0.146926	0.024166	0.179792	0.162643	0	0	0	0	0.0450386	0.223813	0.122709	0.0379161	0.265693	0.164477	0	1.10544	0	#DIV/0!	1.82393	0	0.367036	#DIV/0!	#DIV/0!	#DIV/0!
ENSDARG00000009941	erc1a	0.198271	0.706003	0.00657874	0.0848378	0.12463	0.095792	0.0441921	0.00996977	0	0.140164	0.327275	0.310841	0.0247727	0.0331805	0.00931829	0	0.680717	6.71741	#DIV/0!	1.05287	14.5608	0.450919	#DIV/0!	0.156737	0.0309679
ENSDARG00000009949	FNDC4 (1 of 2)	0.127654	0.326349	0	0.0109346	0	0	0	0	0.0323122	0.0821748	0.151675	0.250754	0.0138359	0	0	2.95504	#DIV/0!	#DIV/0!	0	0.604876	#DIV/0!	0.327711	#DIV/0!	#DIV/0!	#DIV/0!
ENSDARG00000010029	spon1a	0.0734992	0.134215	0.00634667	0	0.0126562	0	0	0	0.00620144	0.0202772	0.221683	0.175313	0	0.0863502	0.0472873	#DIV/0!	0	0	0	1.2645	0	0.115663	#DIV/0!	#DIV/0!	#DIV/0!
ENSDARG00000010075	PTCHD3 (1 of 3)	0.0184441	0.0252602	0.0796325	0.0078994	0.0238198	0	0	0.0360214	0.0466862	0.0169614	0	0	0.00999538	4.31751	3.15249	5.91009	0.331632	0	0.771564	#DIV/0!	0	#DIV/0!	#DIV/0!	#DIV/0!	#DIV/0!
ENSDARG00000010096	slc1a6	0	0.0300591	0.0852847	0.0188002	0	0	0.00909354	0	0.0462962	0.0908265	0.04012	0.0307949	0.0475771	#DIV/0!	2.83723	2.46254	#DIV/0!	0.106626	0	1.30281	0	2.9494	#DIV/0!	12.2186	#DIV/0!
ENSDARG00000010097	f9a	0	0.018105	0	0	0.0853626	0	0	0	0	0	0	0	0	#DIV/0!	0	#DIV/0!	0	#DIV/0!	#DIV/0!	#DIV/0!	#DIV/0!	#DIV/0!	#DIV/0!	#DIV/0!	#DIV/0!
ENSDARG00000010231	ppm1na	0	0	0	0	0	0	0	0	0	0	0	0	0	#DIV/0!	#DIV/0!	#DIV/0!	#DIV/0!	#DIV/0!	#DIV/0!	#DIV/0!	#DIV/0!	#DIV/0!	#DIV/0!	#DIV/0!	#DIV/0!
ENSDARG00000010296	kcnh6b	0	0.0504598	0	0	0	0	0	0.0134918	0.0379611	0.0413916	0	0	0	#DIV/0!	0	#DIV/0!	#DIV/0!	#DIV/0!	0.355411	#DIV/0!	#DIV/0!	#DIV/0!	#DIV/0!	#DIV/0!	#DIV/0!
ENSDARG00000010347	acer1	0	0.0133363	0.0126127	0.112604	0.113182	0	0.169449	0.0713161	0.0369722	0.0940259	0.0400499	0	0.0474939	#DIV/0!	0.945742	0.328338	0.994893	13.4348	1.92891	#DIV/0!	0	#DIV/0!	#DIV/0!	#DIV/0!	#DIV/0!
ENSDARG00000010373	CYSLTR2 (1 of 2)	0	0	0	0	0.021353	0	0	0	0	0	0	0	0	#DIV/0!	#DIV/0!	#DIV/0!	0	#DIV/0!	#DIV/0!	#DIV/0!	#DIV/0!	#DIV/0!	#DIV/0!	#DIV/0!	#DIV/0!
ENSDARG00000010514	CXCR5	0	0	0.0181798	0	0	0	0.104676	0.0205589	0	0.0193612	0	0.05908	0	#DIV/0!	#DIV/0!	#DIV/0!	#DIV/0!	5.75782	#DIV/0!	0	0	0.327712	#DIV/0!	0	#DIV/0!
ENSDARG00000010565	aqp4	0.308894	0	0.17147	0.0188994	0	0	0.0365661	0	0	0	0	0.0154787	0	0.55511	#DIV/0!	0	#DIV/0!	0.213251	#DIV/0!	0	0	0	#DIV/0!	0	#DIV/0!
ENSDARG00000010602	zgc:112294	0.0201849	0	0.0348593	0	0	0.0253791	0.0501781	0	0.0170308	0.0185622	0	0	0.0218775	1.727	#DIV/0!	#DIV/0!	#DIV/0!	1.43945	0	#DIV/0!	0.728044	#DIV/0!	#DIV/0!	#DIV/0!	#DIV/0!
ENSDARG00000010662	fbxo36a	0	0.045094	0.0426474	0	0.0425225	0.0310492	0.14324	0	0.0416715	0	0.0902807	0.086621	0.0267653	#DIV/0!	0.945744	#DIV/0!	0	3.3587	0	1.04225	0.728044	0	#DIV/0!	0.310313	0
ENSDARG00000010680	gngt2a	0.230659	0	0.0663915	0.0329296	0.132394	0.0483359	0	0.0750797	0.0648723	0.0707057	0	0	0	0.287834	#DIV/0!	1.97003	0.248724	0	1.15735	#DIV/0!	0.728043	#DIV/0!	#DIV/0!	#DIV/0!	#DIV/0!
ENSDARG00000010701	crygs4	0.0719785	0	0	0	0	0	0	0	0	0.0350594	0.0348446	0.0267457	0	0	#DIV/0!	#DIV/0!	#DIV/0!	#DIV/0!	#DIV/0!	1.30281	#DIV/0!	1.31084	#DIV/0!	#DIV/0!	#DIV/0!
ENSDARG00000010712	npffr1l3	0	0	0.0244638	0	0	0	0.0117381	0	0	0.0130267	0.0517877	0	0	#DIV/0!	#DIV/0!	#DIV/0!	#DIV/0!	0.479815	#DIV/0!	#DIV/0!	0	#DIV/0!	#DIV/0!	#DIV/0!	#DIV/0!
ENSDARG00000010782	zgc:55621	0	0.0204793	0	0.346813	0.849724	0	0	0	0.208175	0.103134	0.307505	0.0944127	0.104513	#DIV/0!	0	0.600251	0.408148	#DIV/0!	0	3.25703	#DIV/0!	1.09237	#DIV/0!	#DIV/0!	#DIV/0!
ENSDARG00000010841	fshb	0.0231993	0	0	0	0	0	0	0	0	0	0	0	0	0	#DIV/0!	#DIV/0!	#DIV/0!	#DIV/0!	#DIV/0!	#DIV/0!	#DIV/0!	#DIV/0!	#DIV/0!	#DIV/0!	#DIV/0!
ENSDARG00000010936	abcb4	1.1176	0.104123	0.0147711	0.415159	0.839488	0	0.00944988	0.00556803	0	0	0	0.128007	0.0309009	0.0132168	0.141862	0	0.494538	0.639755	#DIV/0!	0	0	0	#DIV/0!	0	#DIV/0!
ENSDARG00000010940	BX957278.1	0	0	0	0.073058	0	0	0	0	0	0	0	0	0.0308143	#DIV/0!	#DIV/0!	0	#DIV/0!	#DIV/0!	#DIV/0!	#DIV/0!	#DIV/0!	#DIV/0!	#DIV/0!	#DIV/0!	#DIV/0!
ENSDARG00000010958	glmnb	0	0.0112373	0	0	0	0	0	0.0229553	0	0.0113182	0	0	0	#DIV/0!	0	#DIV/0!	#DIV/0!	#DIV/0!	#DIV/0!	#DIV/0!	#DIV/0!	#DIV/0!	#DIV/0!	#DIV/0!	#DIV/0!
ENSDARG00000011023	pdlim3a	0	0.013957	0.092398	0	0	0	0.0380006	0.0298541	0	0	0	0	0	#DIV/0!	6.62019	#DIV/0!	#DIV/0!	0.411271	#DIV/0!	#DIV/0!	0	#DIV/0!	#DIV/0!	#DIV/0!	#DIV/0!
ENSDARG00000011083	si:dkey-42l23.2	0	0	0	0.0101043	0.172654	0	0	0	0	0	0.032344	0	0	#DIV/0!	#DIV/0!	0	0.0585234	#DIV/0!	#DIV/0!	#DIV/0!	#DIV/0!	#DIV/0!	#DIV/0!	#DIV/0!	#DIV/0!
ENSDARG00000011091	drd2b	0.0669303	0.92201	0.0866916	0.0314759	0.0144063	0	0	0.0490181	0	0.061574	0.0895141	0.111943	0	1.29525	0.0940246	0	2.18487	0	#DIV/0!	0.79964	0	0.550048	#DIV/0!	#DIV/0!	#DIV/0!
ENSDARG00000011113	chrna10a	0	0	0	0	0.0428935	0	0	0	0	0.0114531	0	0	0	#DIV/0!	#DIV/0!	#DIV/0!	0	#DIV/0!	#DIV/0!	#DIV/0!	#DIV/0!	#DIV/0!	#DIV/0!	#DIV/0!	#DIV/0!
ENSDARG00000011171	TENM2 (1 of 2)	0.0683266	0.152497	0.0025621	0.00508312	0.0174303	0	0	0	0.00854071	0.0419067	0	0.00532598	0	0.0374978	0.016801	1.68021	0.291626	0	0	0	0	7.86835	#DIV/0!	#DIV/0!	#DIV/0!
ENSDARG00000011245	esrp1	0.100259	2.18552	0.0491045	0.166391	0.05395	0.0315146	0.0363469	0	0.0211481	0.149823	0.314992	0.0615437	0.0747079	0.489776	0.0224681	0.127099	3.08417	0.740195	0	5.11818	0.641786	2.43442	#DIV/0!	6.91464	3.79319
ENSDARG00000011283	CABZ01024426.1	0	0	0	0	0	0	0	0	0	0	0	0.0189306	0	#DIV/0!	#DIV/0!	#DIV/0!	#DIV/0!	#DIV/0!	#DIV/0!	0	#DIV/0!	0	#DIV/0!	#DIV/0!	#DIV/0!
ENSDARG00000011400	tnnc1a	0	0.366239	0	0	0.381707	0	0	0	0.0178128	0	0	0.0296214	0	#DIV/0!	0	#DIV/0!	0	#DIV/0!	0	0	#DIV/0!	0	#DIV/0!	#DIV/0!	#DIV/0!
ENSDARG00000011449	fes	0.0659009	0	0.0140565	0.210532	2.61594	0	0.0255238	0	0.0399002	0.0197761	0.0824545	0.0503068	0.00882176	0.213298	#DIV/0!	0.189521	0.0804804	1.8158	0	1.63903	0	0.39311	#DIV/0!	0.90265	#DIV/0!
ENSDARG00000011463	CABZ01044048.1	0	0	0	0	0	0	0	0	0	0	0	0	0	#DIV/0!	#DIV/0!	#DIV/0!	#DIV/0!	#DIV/0!	#DIV/0!	#DIV/0!	#DIV/0!	#DIV/0!	#DIV/0!	#DIV/0!	#DIV/0!
ENSDARG00000011468	HTR1E	0	0	0	0	0	0	0	0	0	0	0	0	0	#DIV/0!	#DIV/0!	#DIV/0!	#DIV/0!	#DIV/0!	#DIV/0!	#DIV/0!	#DIV/0!	#DIV/0!	#DIV/0!	#DIV/0!	#DIV/0!
ENSDARG00000011519	myl4	0.210922	0.297624	0	0	0.0660358	0	0	0.0187242	0	0	0	0	0.0207827	0	0	#DIV/0!	0	#DIV/0!	#DIV/0!	#DIV/0!	#DIV/0!	#DIV/0!	#DIV/0!	#DIV/0!	#DIV/0!
ENSDARG00000011573	abcb11a	0.142106	0.0196199	0	0.0481755	0	0	0.0267095	0	0	0.00494029	0	0.0267102	0	0	0	0	#DIV/0!	#DIV/0!	#DIV/0!	0	#DIV/0!	0.184959	#DIV/0!	#DIV/0!	#DIV/0!
ENSDARG00000011615	mybpc3	0.387898	0.232745	0.189882	0.0486492	0.108945	1.27677	0.0376501	0	0.0383362	0.0208917	0.0415113	0	0	0.489515	0.815837	0.788013	0.446548	0.198282	0	#DIV/0!	6.72402	#DIV/0!	#DIV/0!	#DIV/0!	#DIV/0!
ENSDARG00000011696	esrrgb	0	0	0.021756	0	0.0325385	0	0.0626333	0	0.0212582	0.0115849	0.0230278	0	0	#DIV/0!	#DIV/0!	#DIV/0!	0	2.8789	0	#DIV/0!	0	#DIV/0!	#DIV/0!	#DIV/0!	#DIV/0!
ENSDARG00000011818	batf	0	0	0	0	0	0	0	0.0389087	0	0	0	0.0559058	0	#DIV/0!	#DIV/0!	#DIV/0!	#DIV/0!	#DIV/0!	#DIV/0!	0	#DIV/0!	0	#DIV/0!	#DIV/0!	#DIV/0!
ENSDARG00000011869	galnt8a.2	0.148258	0	0.0822991	0.00907103	0	0.0932047	0	0	0.0178702	0.0194771	0	0.0594338	0.0688673	0.555107	#DIV/0!	1.97003	#DIV/0!	0	0	0	1.13251	0.327711	#DIV/0!	#DIV/0!	0.289366
ENSDARG00000011879	foxn1	0.0253759	0	0	0	0.0509785	0	0	0	0	0.023336	0	0	0.00916795	0	#DIV/0!	#DIV/0!	0	#DIV/0!	#DIV/0!	#DIV/0!	#DIV/0!	#DIV/0!	#DIV/0!	#DIV/0!	#DIV/0!
ENSDARG00000011884	MFN1 (1 of 3)	0.0283019	0	0.0244387	0	0.00812238	0	0	0	0	0.00867558	0	0	0	0.8635	#DIV/0!	#DIV/0!	0	0	#DIV/0!	#DIV/0!	0	#DIV/0!	#DIV/0!	#DIV/0!	#DIV/0!
ENSDARG00000011975	fmn1	0.0920922	0	0	0	0.0461339	0	0.0269335	0	0	0	0	0.00380039	0	0	#DIV/0!	#DIV/0!	0	#DIV/0!	#DIV/0!	0	#DIV/0!	0	#DIV/0!	#DIV/0!	#DIV/0!
ENSDARG00000011998	bfsp2	0.0132663	0.036338	0.022911	0	0	0	0	0.0388638	0	0	0.0485005	0	0.0143788	1.72701	0.630497	#DIV/0!	#DIV/0!	0	#DIV/0!	#DIV/0!	0	#DIV/0!	#DIV/0!	#DIV/0!	#DIV/0!
ENSDARG00000012030	dnaaf1	0	0	0	0.0207079	0	0	0	0	0	0	0	0	0.0393036	#DIV/0!	#DIV/0!	0	#DIV/0!	#DIV/0!	#DIV/0!	#DIV/0!	#DIV/0!	#DIV/0!	#DIV/0!	#DIV/0!	#DIV/0!
ENSDARG00000012057	mtnr1al	0	0	0.0180312	0	0	0	0	0.0203908	0	0.0192029	0	0.058597	0	#DIV/0!	#DIV/0!	#DIV/0!	#DIV/0!	0	#DIV/0!	0	0	0.327711	#DIV/0!	#DIV/0!	#DIV/0!
ENSDARG00000012125	cnga1	0	0	0	0.0241536	0	0	0	0	0	0.0100334	0.0257721	0.00765417	0	#DIV/0!	#DIV/0!	0	#DIV/0!	#DIV/0!	#DIV/0!	3.36707	#DIV/0!	1.31084	#DIV/0!	#DIV/0!	#DIV/0!
ENSDARG00000012126	zgc:109965	0.0234478	0	0.0101236	0	0.0302819	0	0.00971492	0.057242	0	0.0431257	0.0214307	0	0.0254141	0.431751	#DIV/0!	#DIV/0!	0	0.959631	#DIV/0!	#DIV/0!	0	#DIV/0!	#DIV/0!	#DIV/0!	#DIV/0!
ENSDARG00000012204	CDK18	0.164453	1.06608	0.0852033	0.0147553	0.00737765	0	0.0817638	0	0.0138756	0.0151233	0	0	0.0712975	0.518101	0.0799221	0.940381	2	0.959632	0	#DIV/0!	0	#DIV/0!	#DIV/0!	#DIV/0!	#DIV/0!
ENSDARG00000012269	clcn1b	0	0	0	0	0	0	0	0.117557	0	0	0	0	0	#DIV/0!	#DIV/0!	#DIV/0!	#DIV/0!	#DIV/0!	#DIV/0!	#DIV/0!	#DIV/0!	#DIV/0!	#DIV/0!	#DIV/0!	#DIV/0!
ENSDARG00000012275	katnal2	0.0162134	0.236855	0	0.111104	0.0418778	0	0	0	0	0.07455	0	0	0.0702919	0	0	0	2.65305	#DIV/0!	#DIV/0!	#DIV/0!	#DIV/0!	#DIV/0!	#DIV/0!	#DIV/0!	#DIV/0!
ENSDARG00000012297	cnga3b	0	0	0.010509	0.0612951	0	0	0.0403391	0.0118842	0	0	0	0	0	#DIV/0!	#DIV/0!	0	#DIV/0!	3.83853	#DIV/0!	#DIV/0!	0	#DIV/0!	#DIV/0!	#DIV/0!	#DIV/0!
ENSDARG00000012355	galnt8a.1	0	0	0	0	0	0	0	0	0	0	0	0	0	#DIV/0!	#DIV/0!	#DIV/0!	#DIV/0!	#DIV/0!	#DIV/0!	#DIV/0!	#DIV/0!	#DIV/0!	#DIV/0!	#DIV/0!	#DIV/0!
ENSDARG00000012367	trim46a	0.122403	0.188682	0	0.0182931	0	0	0.0223341	0	0	0.0392786	0.0739613	0.0567251	0	0	0	0	#DIV/0!	#DIV/0!	#DIV/0!	1.30385	#DIV/0!	0.692438	#DIV/0!	#DIV/0!	#DIV/0!
ENSDARG00000012409	rnf207b	0.0469673	0.225136	0	0	0	0	0.053215	0	0	0	0	0	0	0	0	#DIV/0!	#DIV/0!	#DIV/0!	#DIV/0!	#DIV/0!	#DIV/0!	#DIV/0!	#DIV/0!	#DIV/0!	#DIV/0!
ENSDARG00000012435	spic	0	0	0	0	0	0	0	0	0	0	0	0.0147295	0	#DIV/0!	#DIV/0!	#DIV/0!	#DIV/0!	#DIV/0!	#DIV/0!	0	#DIV/0!	0	#DIV/0!	#DIV/0!	#DIV/0!
ENSDARG00000012446	HELZ2 (1 of 3)	0	0.0187058	0.0165037	0.0578192	0	0.077238	0	0.0174575	0	0	0	0.0284125	0.0734275	#DIV/0!	0.882277	0	#DIV/0!	0	#DIV/0!	0	4.68004	0	#DIV/0!	#DIV/0!	0
ENSDARG00000012496	si:ch211-213o11.11	0	0	0	0	0	0	0	0	0.0296607	0	0	0.0616654	0.0190508	#DIV/0!	#DIV/0!	#DIV/0!	#DIV/0!	#DIV/0!	0	0	#DIV/0!	0	#DIV/0!	#DIV/0!	#DIV/0!
ENSDARG00000012504	rlbp1a	0.624708	0.0865256	0	0	0.0271972	0	0	0	0	0.0698693	0.0144357	0.19196	0.0171189	0	0	#DIV/0!	0	#DIV/0!	#DIV/0!	0.0752016	#DIV/0!	0.363978	#DIV/0!	#DIV/0!	#DIV/0!
ENSDARG00000012534	slc6a6a	0.0880527	0.329622	0.083637	0	0	0.0332134	0.00729642	0	0.0668644	0	0	0	0.00954365	0.949852	0.253736	#DIV/0!	#DIV/0!	0.0872391	0	#DIV/0!	0.397114	#DIV/0!	#DIV/0!	#DIV/0!	#DIV/0!
ENSDARG00000012539	dnase1	0	0.0320722	0.0151661	0	0	0	0.0291077	0.0171507	0	0	0.0160526	0.0123215	0.133254	#DIV/0!	0.472874	#DIV/0!	#DIV/0!	1.91926	#DIV/0!	1.30281	0	0	#DIV/0!	0.678809	#DIV/0!
ENSDARG00000012609	hpx	0	0	0	0	0.0189509	0	0.00911965	0.0325367	0	0	0	0	0	#DIV/0!	#DIV/0!	#DIV/0!	0	#DIV/0!	#DIV/0!	#DIV/0!	#DIV/0!	#DIV/0!	#DIV/0!	#DIV/0!	#DIV/0!
ENSDARG00000012610	saga	0.0203757	0	0.00586481	0.00581778	0	0.00853966	0	0	0	0	0	0	0	0.287834	#DIV/0!	0	#DIV/0!	0	#DIV/0!	#DIV/0!	1.45608	#DIV/0!	#DIV/0!	#DIV/0!	#DIV/0!
ENSDARG00000012718	wee2	0	0	0	0.0311876	0.0104492	0	0	0	0	0	0	0	0	#DIV/0!	#DIV/0!	0	2.98469	#DIV/0!	#DIV/0!	#DIV/0!	#DIV/0!	#DIV/0!	#DIV/0!	#DIV/0!	#DIV/0!
ENSDARG00000012824	itga3b	0.0912065	0.43422	0.011251	0.0502235	0.0224361	0	0.0593824	0	0.00549677	0.00599104	0.0238173	0.0411333	0	0.123357	0.0259108	0.109446	2.23851	5.27797	0	0.579027	0	0.145649	#DIV/0!	0.109706	#DIV/0!
ENSDARG00000012903	slc34a2a	0	0	0.0151835	0.0150617	0.0378475	0	0	0.0171704	0.00741801	0.0161701	0	0	0	#DIV/0!	#DIV/0!	0.492508	0.397958	0	2.31469	#DIV/0!	0	#DIV/0!	#DIV/0!	#DIV/0!	#DIV/0!
ENSDARG00000012981	osbpl7	0.0120306	0.170259	0.0363597	0.0721363	0.124297	0	0.0996911	0	0.0761307	0.0731579	0.0494808	0.05908	0.0593104	3.02227	0.213555	1.05537	0.580354	2.7418	0	0.837522	0	1.23829	#DIV/0!	0.305464	#DIV/0!
ENSDARG00000013014	or101-1	0	0	0	0.0215619	0.00722418	0.0105499	0	0	0.0283184	0	0	2.08093e-42	0.00909434	#DIV/0!	#DIV/0!	1.31335	2.98468	#DIV/0!	0	0	#DIV/0!	0	#DIV/0!	#DIV/0!	#DIV/0!
ENSDARG00000013050	abcc12	0.0481814	0.0146638	0	0	0	0	0	0	0	0	0	0.0202666	0.00870363	0	0	#DIV/0!	#DIV/0!	#DIV/0!	#DIV/0!	0	#DIV/0!	0	#DIV/0!	#DIV/0!	#DIV/0!
ENSDARG00000013051	C5H11orf53 (1 of 2)	0.267857	0	1.93004e-22	0.0226359	0	4.56092e-31	1.85213e-22	0	0	0.0743927	0.0829596	7.8402e-23	1.21128e-22	7.20549e-22	#DIV/0!	0	#DIV/0!	0.959633	#DIV/0!	1.05813e+21	2.36312e-09	9.48862e+20	#DIV/0!	1.10264e+21	4.01529e+29
ENSDARG00000013134	CABZ01071407.1	0.0419919	0	0	0	0	0	0	0	0	0	0	0	0	0	#DIV/0!	#DIV/0!	#DIV/0!	#DIV/0!	#DIV/0!	#DIV/0!	#DIV/0!	#DIV/0!	#DIV/0!	#DIV/0!	#DIV/0!
ENSDARG00000013210	htr2cl2	0.0215267	0	0	0	0	0.0811988	0.0713519	0	0	0	0	0	0	0	#DIV/0!	#DIV/0!	#DIV/0!	#DIV/0!	#DIV/0!	#DIV/0!	#DIV/0!	#DIV/0!	#DIV/0!	#DIV/0!	#DIV/0!
ENSDARG00000013227	glulc	0	0	0	0	0	0	0	0	0	0	0	0	0.0189925	#DIV/0!	#DIV/0!	#DIV/0!	#DIV/0!	#DIV/0!	#DIV/0!	#DIV/0!	#DIV/0!	#DIV/0!	#DIV/0!	#DIV/0!	#DIV/0!
ENSDARG00000013251	hsf4	0	0	0	0	0	0	0	0	0	0	0	0	0.0151296	#DIV/0!	#DIV/0!	#DIV/0!	#DIV/0!	#DIV/0!	#DIV/0!	#DIV/0!	#DIV/0!	#DIV/0!	#DIV/0!	#DIV/0!	#DIV/0!
ENSDARG00000013389	GABRA4	0	0.1381	0	0	0	0	0	0	0	0	0	0	0	#DIV/0!	0	#DIV/0!	#DIV/0!	#DIV/0!	#DIV/0!	#DIV/0!	#DIV/0!	#DIV/0!	#DIV/0!	#DIV/0!	#DIV/0!
ENSDARG00000013393	guca1b	0	0	0.0304952	0	0	0	0	0	0	0	0	0	0	#DIV/0!	#DIV/0!	#DIV/0!	#DIV/0!	0	#DIV/0!	#DIV/0!	0	#DIV/0!	#DIV/0!	#DIV/0!	#DIV/0!
ENSDARG00000013491	map3k9	0	0.0975834	0	0	0	0	0	0	0.0100197	0.0109207	0.043415	0.00833101	0	#DIV/0!	0	#DIV/0!	#DIV/0!	#DIV/0!	0	5.21125	#DIV/0!	1.31085	#DIV/0!	#DIV/0!	#DIV/0!
ENSDARG00000013649	CASR	0	0	0	0	0	0	0	0	0	0	0	0	0	#DIV/0!	#DIV/0!	#DIV/0!	#DIV/0!	#DIV/0!	#DIV/0!	#DIV/0!	#DIV/0!	#DIV/0!	#DIV/0!	#DIV/0!	#DIV/0!
ENSDARG00000013669	napba	0.145879	0.578149	0	0.0249914	0	0	0.0134541	0.0317095	0	0.0895864	0.106666	0.186767	0.0175978	0	0	0	#DIV/0!	#DIV/0!	#DIV/0!	0.571118	#DIV/0!	0.479669	#DIV/0!	#DIV/0!	#DIV/0!
ENSDARG00000013685	vsig8b	0	0	0	0.0146527	0	0	0	0	0	0	0	0	0	#DIV/0!	#DIV/0!	0	#DIV/0!	#DIV/0!	#DIV/0!	#DIV/0!	#DIV/0!	#DIV/0!	#DIV/0!	#DIV/0!	#DIV/0!
ENSDARG00000013752	tnni2a.3	0	0	0	0	0	0	0	0	0	0	0	0	0	#DIV/0!	#DIV/0!	#DIV/0!	#DIV/0!	#DIV/0!	#DIV/0!	#DIV/0!	#DIV/0!	#DIV/0!	#DIV/0!	#DIV/0!	#DIV/0!
ENSDARG00000013775	si:dkey-246g23.4	0.0351894	0	0	0	0	0	0	0	0	0	0	0	0	0	#DIV/0!	#DIV/0!	#DIV/0!	#DIV/0!	#DIV/0!	#DIV/0!	#DIV/0!	#DIV/0!	#DIV/0!	#DIV/0!	#DIV/0!
ENSDARG00000013787	gucy1a3	0.0358353	0	0	0	0	0	0	0.0324378	0	0.0326432	0	0.0292371	0.0106897	0	#DIV/0!	#DIV/0!	#DIV/0!	#DIV/0!	#DIV/0!	0	#DIV/0!	1.1165	#DIV/0!	#DIV/0!	#DIV/0!
ENSDARG00000013837	spo11	0	0	0.0236057	0	0.0588414	0	0	0.0133474	0.0230655	0.0251396	0	0	0.0444444	#DIV/0!	#DIV/0!	#DIV/0!	0	0	0.578674	#DIV/0!	0	#DIV/0!	#DIV/0!	#DIV/0!	#DIV/0!
ENSDARG00000013855	slc12a3	0	0	0	0	0	0	0.00502399	0.0592044	0	0	0	0	0	#DIV/0!	#DIV/0!	#DIV/0!	#DIV/0!	#DIV/0!	#DIV/0!	#DIV/0!	#DIV/0!	#DIV/0!	#DIV/0!	#DIV/0!	#DIV/0!
ENSDARG00000013856	amy2a	0	0.0390172	0.0279218	0.110792	0	0	0	0	0	0.0297361	0.029558	0.0299792	0.0350471	#DIV/0!	0.715628	0	#DIV/0!	0	#DIV/0!	0.98595	0	0.991891	#DIV/0!	#DIV/0!	#DIV/0!
ENSDARG00000013871	slc5a1	0	0.30044	0.0149547	0	0.0149109	0	0.0071755	0	0.0146125	0	0.21369	0.0342869	0.00938549	#DIV/0!	0.049776	#DIV/0!	0	0.479816	0	6.23241	0	0	#DIV/0!	12.9892	#DIV/0!
ENSDARG00000013907	KBTBD13 (1 of 3)	0	0.0308749	0	0	0	0	0	0	0	0	0	0	0	#DIV/0!	0	#DIV/0!	#DIV/0!	#DIV/0!	#DIV/0!	#DIV/0!	#DIV/0!	#DIV/0!	#DIV/0!	#DIV/0!	#DIV/0!
ENSDARG00000014031	abcc2	0.897215	0.0086687	0	0	0.065395	0	0.0118011	0.00927124	0	0.0218278	0.021694	0.0566158	0	0	0	#DIV/0!	0	#DIV/0!	#DIV/0!	0.383179	#DIV/0!	0.385543	#DIV/0!	#DIV/0!	#DIV/0!
ENSDARG00000014039	TDRD15	0.00355781	0.136433	0.00307217	0.079236	0.199106	0.0939403	0.0353778	0	0	0.0359898	0.104056	0.0677682	0.0886916	0.8635	0.0225178	0	0.397959	11.5156	#DIV/0!	1.53547	30.5778	0.531072	#DIV/0!	0.133339	0.0173679
ENSDARG00000014169	SYT2 (1 of 2)	0	0.0531424	0	0	0	0	0.0723454	0.0284181	0	0.10705	0	0	0.0315424	#DIV/0!	0	#DIV/0!	#DIV/0!	#DIV/0!	#DIV/0!	#DIV/0!	#DIV/0!	#DIV/0!	#DIV/0!	#DIV/0!	#DIV/0!
ENSDARG00000014190	sst2	0.629709	0.0389448	0	0.10961	0	0	0.07069	0	0	0.0391183	0	0.32916	2.61106e-29	0	0	0	#DIV/0!	#DIV/0!	#DIV/0!	0	#DIV/0!	0.118843	#DIV/0!	#DIV/0!	#DIV/0!
ENSDARG00000014280	dlgap1a	0.0229905	0.251895	0	0	0.0131962	0	0	0.00748344	0	0	0.0280171	0	0	0	0	#DIV/0!	0	#DIV/0!	#DIV/0!	#DIV/0!	#DIV/0!	#DIV/0!	#DIV/0!	#DIV/0!	#DIV/0!
ENSDARG00000014320	gucy2c	0.00681807	0	0	0.0138004	0.168938	0	0	0.0335931	0	0	0.10314	0	0	0	#DIV/0!	0	0.0816891	#DIV/0!	#DIV/0!	#DIV/0!	#DIV/0!	#DIV/0!	#DIV/0!	#DIV/0!	#DIV/0!
ENSDARG00000014373	ddx4	0.0273013	0.0747815	0.0141975	0.00779524	0.112115	0	0	0.0320726	0.0460706	0.192658	0.330957	0	0.465423	0.52003	0.189853	5.91009	0.069529	0	0.696162	#DIV/0!	0	#DIV/0!	#DIV/0!	#DIV/0!	#DIV/0!
ENSDARG00000014402	smc1b	0.0440432	0	0	0	0.03792	0	0	0	0	0	0	0.00798062	0.00616489	0	#DIV/0!	#DIV/0!	0	#DIV/0!	#DIV/0!	0	#DIV/0!	0	#DIV/0!	#DIV/0!	#DIV/0!
ENSDARG00000014427	mxe	0	0	0	0	0	0	0	0	0	0	1.98515e-29	0.0236378	0	#DIV/0!	#DIV/0!	#DIV/0!	#DIV/0!	#DIV/0!	#DIV/0!	8.3982e-28	#DIV/0!	0	#DIV/0!	#DIV/0!	#DIV/0!
ENSDARG00000014477	sstr3	0	0.255172	0.0254029	0	0	0	0	0	0	0.0135268	0	0.0103192	0	#DIV/0!	0.0995521	#DIV/0!	#DIV/0!	0	#DIV/0!	0	0	1.31084	#DIV/0!	#DIV/0!	#DIV/0!
ENSDARG00000014479	ptf1a	1.35408	0.157829	0	0	0	0.108672	0.0238734	0.0281332	0	0.0529885	0	0	0	0	0	#DIV/0!	#DIV/0!	#DIV/0!	#DIV/0!	#DIV/0!	#DIV/0!	#DIV/0!	#DIV/0!	#DIV/0!	#DIV/0!
ENSDARG00000014496	trpv6	0	0	0	0	0.00826809	0	0	0.00877795	0.0133504	0	0.0745818	0	0	#DIV/0!	#DIV/0!	#DIV/0!	0	#DIV/0!	0.657505	#DIV/0!	#DIV/0!	#DIV/0!	#DIV/0!	#DIV/0!	#DIV/0!
ENSDARG00000014565	eif4e1b	0	0	0	0	0.04176	0	0	0	0	0	0	0	0	#DIV/0!	#DIV/0!	#DIV/0!	0	#DIV/0!	#DIV/0!	#DIV/0!	#DIV/0!	#DIV/0!	#DIV/0!	#DIV/0!	#DIV/0!
ENSDARG00000014623	si:ch211-212d10.1	0.0602636	0.0443719	0.0478371	0.0474535	0	0	0.015302	0.0540971	0.0311616	0.0169818	0.0168778	0	0.0400297	0.793798	1.07809	0.656677	#DIV/0!	0.319877	1.73602	#DIV/0!	0	#DIV/0!	#DIV/0!	#DIV/0!	#DIV/0!
ENSDARG00000014651	svilb	0.0427334	0	0.0369003	0	0	0	0	0	0	0	0	0	0	0.8635	#DIV/0!	#DIV/0!	#DIV/0!	0	#DIV/0!	#DIV/0!	0	#DIV/0!	#DIV/0!	#DIV/0!	#DIV/0!
ENSDARG00000014657	zgc:171731	0.0576986	0	0.133694	0.0600854	0	0	0.0183281	0	0.018661	0.0883337	0.0351346	0.110062	0.104213	2.31711	#DIV/0!	0.310575	#DIV/0!	0.13709	0	0.319226	0	0.802581	#DIV/0!	2.32858	#DIV/0!
ENSDARG00000014675	efna3a	0.0291943	0.229858	0.0252094	0.00479037	0	0	0	0.00546103	0	0.0268475	0.0613364	0.067896	0	0.863504	0.109674	0	#DIV/0!	0	#DIV/0!	0.903388	0	0.395421	#DIV/0!	#DIV/0!	#DIV/0!
ENSDARG00000014682	tmem26b	0	0	0	0.0161552	0.0974286	0	0	0	0	0.0346881	0.0689511	0.0529248	0.0204417	#DIV/0!	#DIV/0!	0	0.165816	#DIV/0!	#DIV/0!	1.30281	#DIV/0!	0.655422	#DIV/0!	#DIV/0!	#DIV/0!
ENSDARG00000014722	her1	0.116244	0.0471714	0.022306	0	0.177926	0.0162398	0.0214056	0	0.0326934	0	0	0	0	0.191889	0.472871	#DIV/0!	0	0.959634	0	#DIV/0!	0.728046	#DIV/0!	#DIV/0!	#DIV/0!	#DIV/0!
ENSDARG00000014761	mfsd6l	0	0.184134	0	0	0.040855	0	0	0	0	0	0.0433702	0	0	#DIV/0!	0	#DIV/0!	0	#DIV/0!	#DIV/0!	#DIV/0!	#DIV/0!	#DIV/0!	#DIV/0!	#DIV/0!	#DIV/0!
ENSDARG00000014792	lrrc4bb	0.357214	1.618	0.00810299	0	0.0402649	0	0.0232518	0.0548014	0	0.138337	0.359788	0.156776	0	0.0226839	0.00500803	#DIV/0!	0	2.86953	#DIV/0!	2.29492	0	0.882386	#DIV/0!	0.799753	#DIV/0!
ENSDARG00000014805	FHL5	0	0	0	0	0	0	0	0	0	0	0	0	0.0354964	#DIV/0!	#DIV/0!	#DIV/0!	#DIV/0!	#DIV/0!	#DIV/0!	#DIV/0!	#DIV/0!	#DIV/0!	#DIV/0!	#DIV/0!	#DIV/0!
ENSDARG00000014858	drd2l	0.0299551	0	0	0.0128294	0	0	0	0	0	0	0	0.012153	0	0	#DIV/0!	0	#DIV/0!	#DIV/0!	#DIV/0!	0	#DIV/0!	0	#DIV/0!	#DIV/0!	#DIV/0!
ENSDARG00000014910	panx1b	0.406983	0.502741	0.0551264	0.239244	0.206118	0.150504	0.132252	0.0935105	0	0.10274	0	0.128762	0.0259477	0.135451	0.109652	0	1.16071	2.39907	#DIV/0!	0	2.73016	0.797906	#DIV/0!	0	0.292256
ENSDARG00000014946	angpt2a	0.265558	0.0257336	0.0327597	0.0120711	0.0364388	0	0	0	0	0	0	0.00989499	0.0411196	0.123362	1.27303	0	0.331271	0	#DIV/0!	0	0	0	#DIV/0!	#DIV/0!	#DIV/0!
ENSDARG00000014951	svopb	0	0	0	0	0	0	0	0	0	0	0	0	0	#DIV/0!	#DIV/0!	#DIV/0!	#DIV/0!	#DIV/0!	#DIV/0!	#DIV/0!	#DIV/0!	#DIV/0!	#DIV/0!	#DIV/0!	#DIV/0!
ENSDARG00000014953	cnih3	0.103796	0.319844	0.0560172	0.0111135	0.0132939	0.0652523	0.09676	0.0155443	0	0.0477254	0.083273	0.182051	0.0562494	0.539686	0.175139	0	0.835985	1.72733	#DIV/0!	0.457416	1.16486	0.262154	#DIV/0!	0.264811	0.225052
ENSDARG00000014967	g6pcb	0	0	0	0	0	0	0	0	0	0	0	0.0137971	0	#DIV/0!	#DIV/0!	#DIV/0!	#DIV/0!	#DIV/0!	#DIV/0!	0	#DIV/0!	0	#DIV/0!	#DIV/0!	#DIV/0!
ENSDARG00000015025	nadl1.1	0.0456867	0.287361	0.00438339	0.0486253	0	0.0713747	0	0.00495701	0	0.00466823	0.0231981	0.00356124	0	0.0959446	0.0152539	0	#DIV/0!	0	#DIV/0!	6.51405	16.283	1.31084	#DIV/0!	#DIV/0!	0.0805039
ENSDARG00000015068	TXK	0.11553	0	0	0	0	0	0	0	0	0	0	0	0	0	#DIV/0!	#DIV/0!	#DIV/0!	#DIV/0!	#DIV/0!	#DIV/0!	#DIV/0!	#DIV/0!	#DIV/0!	#DIV/0!	#DIV/0!
ENSDARG00000015076	cx44.1	0.084146	0.0336399	0.0242201	0.17619	0	0	0	0.0639104	0	0.0348146	0.128179	0.0129237	0.0810687	0.287834	0.719981	0	#DIV/0!	0	#DIV/0!	9.91813	0	2.69386	#DIV/0!	#DIV/0!	#DIV/0!
ENSDARG00000015144	sh2d4bb	0	0.360365	0	0.0241486	0.0121363	0	0	0.0688238	0	0.0259257	0.141718	0.0395557	0.015278	#DIV/0!	0	0	1.98978	#DIV/0!	#DIV/0!	3.58275	#DIV/0!	0.655423	#DIV/0!	#DIV/0!	#DIV/0!
ENSDARG00000015404	arl3l2	0	0.0383402	0	0	0	0	0	0	0	0	0	0	0	#DIV/0!	0	#DIV/0!	#DIV/0!	#DIV/0!	#DIV/0!	#DIV/0!	#DIV/0!	#DIV/0!	#DIV/0!	#DIV/0!	#DIV/0!
ENSDARG00000015515	mc4r	0.042418	0	0.054942	0.0181672	0	0	0	0	0	0	0.0387691	0.029758	0	1.29525	#DIV/0!	0	#DIV/0!	0	#DIV/0!	1.30281	0	0	#DIV/0!	#DIV/0!	#DIV/0!
ENSDARG00000015531	slc4a8	0.00434686	0	0	0	0	0	0	0	0	0	0.00397293	0.00914852	0	0	#DIV/0!	#DIV/0!	#DIV/0!	#DIV/0!	#DIV/0!	0.43427	#DIV/0!	0	#DIV/0!	#DIV/0!	#DIV/0!
ENSDARG00000015543	s100a1	0	0.0668512	0	0.0940758	0.724948	0	0.0303359	0	0	0.0336662	0	0.0256829	0	#DIV/0!	0	0	0.129769	#DIV/0!	#DIV/0!	0	#DIV/0!	1.31084	#DIV/0!	#DIV/0!	#DIV/0!
ENSDARG00000015592	c1ql2	0	0	0	0.131815	0	0	0	0	0	0	0	0.0863659	0	#DIV/0!	#DIV/0!	0	#DIV/0!	#DIV/0!	#DIV/0!	0	#DIV/0!	0	#DIV/0!	#DIV/0!	#DIV/0!
ENSDARG00000015654	ca15a	0	0	0	0.0282696	0	0	0.17776	0	0	0.0303499	0	0	0	#DIV/0!	#DIV/0!	0	#DIV/0!	#DIV/0!	#DIV/0!	#DIV/0!	#DIV/0!	#DIV/0!	#DIV/0!	#DIV/0!	#DIV/0!
ENSDARG00000015662	pla2g12b	0.0605014	0.0929334	0	0	0	0	0	0	0	0	0	0	0.0218583	0	0	#DIV/0!	#DIV/0!	#DIV/0!	#DIV/0!	#DIV/0!	#DIV/0!	#DIV/0!	#DIV/0!	#DIV/0!	#DIV/0!
ENSDARG00000015734	aicda	0	0	0.0913803	0	0	0	0.0219229	0	0	0	0	0	0	#DIV/0!	#DIV/0!	#DIV/0!	#DIV/0!	0.239908	#DIV/0!	#DIV/0!	0	#DIV/0!	#DIV/0!	#DIV/0!	#DIV/0!
ENSDARG00000015854	chata	0.0360047	0	0	0.0102803	0	0	0	0	0	0	0	0.0842976	0	0	#DIV/0!	0	#DIV/0!	#DIV/0!	#DIV/0!	0	#DIV/0!	0	#DIV/0!	#DIV/0!	#DIV/0!
ENSDARG00000016081	cldn15la	0	0	0	0	0.0212157	0	0	0	0.0207911	0	0	0	0	#DIV/0!	#DIV/0!	#DIV/0!	0	#DIV/0!	0	#DIV/0!	#DIV/0!	#DIV/0!	#DIV/0!	#DIV/0!	#DIV/0!
ENSDARG00000016095	htr6	0.0957939	0.0728863	0.124077	0.0410275	0	0.100371	0.0529193	0.124724	0	0	0.145923	0.123206	0.069218	1.29525	1.70234	0	#DIV/0!	0.426504	#DIV/0!	1.18438	0.808941	0	#DIV/0!	2.77696	0
ENSDARG00000016161	ccdc170	0	0.0719701	0	0	0.022622	0	0	0	0	0	0.072044	0.018433	0	#DIV/0!	0	#DIV/0!	0	#DIV/0!	#DIV/0!	3.90843	#DIV/0!	0	#DIV/0!	#DIV/0!	#DIV/0!
ENSDARG00000016207	zgc:112408	0	0	0	0	0	0	0	0	0	0	0	0.0260386	0	#DIV/0!	#DIV/0!	#DIV/0!	#DIV/0!	#DIV/0!	#DIV/0!	0	#DIV/0!	0	#DIV/0!	#DIV/0!	#DIV/0!
ENSDARG00000016227	CU571323.1	0	0	0.0155097	0	0	0	0	0	0.0151548	0	0	0	0	#DIV/0!	#DIV/0!	#DIV/0!	#DIV/0!	0	0	#DIV/0!	0	#DIV/0!	#DIV/0!	#DIV/0!	#DIV/0!
ENSDARG00000016290	clca1	0	0	0	0	0	0.0105846	0	0	0	0	0.00769416	0	0.00730319	#DIV/0!	#DIV/0!	#DIV/0!	#DIV/0!	#DIV/0!	#DIV/0!	#DIV/0!	#DIV/0!	#DIV/0!	#DIV/0!	#DIV/0!	#DIV/0!
ENSDARG00000016337	lctlb	0	0	0.0235497	0.0116804	0.0587018	0	0	0	0.0345162	0.01254	0.0124631	0	0	#DIV/0!	#DIV/0!	2.95505	0.198979	0	0	#DIV/0!	0	#DIV/0!	#DIV/0!	#DIV/0!	#DIV/0!
ENSDARG00000016364	gna15.1	0	0.96989	0	0.114243	0.110298	0.0209614	0	0.0162796	0	0.0153312	0.0152372	0.0449271	0	#DIV/0!	0	0	1.03577	#DIV/0!	#DIV/0!	0.339154	#DIV/0!	0.341246	#DIV/0!	#DIV/0!	#DIV/0!
ENSDARG00000016448	vtg3	0.0291056	0	0	0	0.085201	0	0	0	0	0	0	0	0	0	#DIV/0!	#DIV/0!	0	#DIV/0!	#DIV/0!	#DIV/0!	#DIV/0!	#DIV/0!	#DIV/0!	#DIV/0!	#DIV/0!
ENSDARG00000016460	fut9a	0.101818	0.502005	0.0527521	0	0.00422052	0	0	0	0.0343633	0.00225399	0.022402	0.0464263	0.00265655	0.518102	0.105083	#DIV/0!	0	0	0	0.482528	0	0.0485499	#DIV/0!	#DIV/0!	#DIV/0!
ENSDARG00000016479	ugt5a1	0.0117299	0.0043896	0.0303863	0	0.0201958	0	0	0.0343627	0	0	0	0.008229	0	2.5905	6.92234	#DIV/0!	0	0	#DIV/0!	0	0	0	#DIV/0!	#DIV/0!	#DIV/0!
ENSDARG00000016483	baiap2l2a	0	0.0605519	0.0540201	0.0536531	0.00673512	0	0.0259197	0.09164	0.026406	0.064766	0.0286767	0	0.0763081	#DIV/0!	0.892129	0.492162	7.96617	0.479816	3.47042	#DIV/0!	0	#DIV/0!	#DIV/0!	#DIV/0!	#DIV/0!
ENSDARG00000016527	helz2	0.00524599	0	0.00252929	0.0351694	0.0253164	0	0	0	0.0110657	0	0	0	0	0.482138	#DIV/0!	0.31464	1.38919	0	0	#DIV/0!	0	#DIV/0!	#DIV/0!	#DIV/0!	#DIV/0!
ENSDARG00000016538	zgc:55888	0.0100395	0	0.159329	0.141214	0	0.0504922	0.116469	0	0.0474807	0.0702152	0.21852	0.0804394	0.139453	15.8702	#DIV/0!	0.336232	#DIV/0!	0.730997	0	2.71658	0.316905	0.872896	#DIV/0!	3.71627	2.75444
ENSDARG00000016570	prlra	0	0	0	0.0126299	0	0	0	0.0112533	0	0	0.0168453	0	0	#DIV/0!	#DIV/0!	0	#DIV/0!	#DIV/0!	#DIV/0!	#DIV/0!	#DIV/0!	#DIV/0!	#DIV/0!	#DIV/0!	#DIV/0!
ENSDARG00000016605	si:ch211-215m21.17	0.0181906	0	0.0157076	0.0233725	0	0	0	0	0	0	0	0	0.019716	0.863501	#DIV/0!	0	#DIV/0!	0	#DIV/0!	#DIV/0!	0	#DIV/0!	#DIV/0!	#DIV/0!	#DIV/0!
ENSDARG00000016674	TRIM35 (2 of 38)	0.109132	0.0830351	0.031412	0	0.06264	0.0686078	0.0452159	0.0888066	0	0.0167266	0.0498722	0.0893211	0.078856	0.287835	0.378298	#DIV/0!	0	1.43945	#DIV/0!	0.558347	2.18413	0.187264	#DIV/0!	0.38789	0.0857385
ENSDARG00000016695	p2rx1	0.847196	0	0.0394027	0	0.0572088	0	0.0442055	0.016234	0.00641684	0	0.027804	0	0.00824296	0.0465095	#DIV/0!	#DIV/0!	0	1.12189	2.52991	#DIV/0!	0	#DIV/0!	#DIV/0!	#DIV/0!	#DIV/0!
ENSDARG00000016739	LRRC4C	0.0121258	0.210356	0	0	0.02088	0	0	0	0.0716174	0	0.0886618	0.0170135	0	0	0	#DIV/0!	0	#DIV/0!	0	5.21126	#DIV/0!	0	#DIV/0!	#DIV/0!	#DIV/0!
ENSDARG00000016854	neurod2	0.0286665	0	0	0.0736653	0	0	0	0.0419894	0	0	0	0.0100554	0	0	#DIV/0!	0	#DIV/0!	#DIV/0!	#DIV/0!	0	#DIV/0!	0	#DIV/0!	#DIV/0!	#DIV/0!
ENSDARG00000016918	ace2	0.0240979	0	0	0.0379283	0	0	0	0	0	0	0	8.51677e-37	1.05743e-34	0	#DIV/0!	0	#DIV/0!	#DIV/0!	#DIV/0!	0	#DIV/0!	0	#DIV/0!	#DIV/0!	#DIV/0!
ENSDARG00000016923	si:dkey-94f20.4	0.0799495	0.0322446	0	0.0302507	0.0912177	0	0	0	0	0.0324768	0.0322778	0.0991019	0.0382772	0	0	0	0.331632	#DIV/0!	#DIV/0!	0.325703	#DIV/0!	0.327711	#DIV/0!	#DIV/0!	#DIV/0!
ENSDARG00000016951	neurog3	0	0	0.0193117	0	0	0	0.0185321	0	0.0188697	0	0	0	0	#DIV/0!	#DIV/0!	#DIV/0!	#DIV/0!	0.959631	0	#DIV/0!	0	#DIV/0!	#DIV/0!	#DIV/0!	#DIV/0!
ENSDARG00000017108	KCNA1 (1 of 2)	0	0	0.0133957	0	0	0	0	0.0151487	0.0130891	0.0142661	0	0	0	#DIV/0!	#DIV/0!	#DIV/0!	#DIV/0!	0	1.15735	#DIV/0!	0	#DIV/0!	#DIV/0!	#DIV/0!	#DIV/0!
ENSDARG00000017128	MYOF (2 of 2)	0.122551	0.00319696	0	0.0209949	0	0.00440249	0	0.0170959	0	0.0160999	0.025602	0.0196513	0.00379508	0	0	0	#DIV/0!	#DIV/0!	#DIV/0!	1.30281	#DIV/0!	0.819279	#DIV/0!	#DIV/0!	#DIV/0!
ENSDARG00000017163	sinup	0	0	0	0.0339468	0.102363	0	0	0.077399	0.0334381	0	0	0	0	#DIV/0!	#DIV/0!	0.985015	0.331632	#DIV/0!	2.31469	#DIV/0!	#DIV/0!	#DIV/0!	#DIV/0!	#DIV/0!	#DIV/0!
ENSDARG00000017188	si:ch211-223m11.2	0	0	0	0.0130552	0	0	0	0	0	0	0	0	0	#DIV/0!	#DIV/0!	0	#DIV/0!	#DIV/0!	#DIV/0!	#DIV/0!	#DIV/0!	#DIV/0!	#DIV/0!	#DIV/0!	#DIV/0!
ENSDARG00000017193	cnn1a	0.0455258	0	0	0	0.0195983	0	0.0188623	0	0	0	0.0416096	0.0159691	0	0	#DIV/0!	#DIV/0!	0	#DIV/0!	#DIV/0!	2.60563	#DIV/0!	0	#DIV/0!	#DIV/0!	#DIV/0!
ENSDARG00000017234	npy8ar	0	0.0389448	0.0368319	0	0	0	0	0	0	0	0.0553628	0.0125712	0	#DIV/0!	0.945746	#DIV/0!	#DIV/0!	0	#DIV/0!	4.40394	0	0	#DIV/0!	#DIV/0!	#DIV/0!
ENSDARG00000017240	traf5	0.136443	0	0	0.0361786	0	0	0.0116662	0.0444121	0	0.0209124	0	0.00987681	0.045778	0	#DIV/0!	0	#DIV/0!	#DIV/0!	#DIV/0!	0	#DIV/0!	2.11732	#DIV/0!	#DIV/0!	#DIV/0!
ENSDARG00000017251	smtlb	0	0	0	0	0	0	0	0	0	0	0	0	0	#DIV/0!	#DIV/0!	#DIV/0!	#DIV/0!	#DIV/0!	#DIV/0!	#DIV/0!	#DIV/0!	#DIV/0!	#DIV/0!	#DIV/0!	#DIV/0!
ENSDARG00000017314	CELA1 (1 of 7)	0.0839293	0	0	0.0161024	0	0	0.116748	0	0	0	0	0	0	0	#DIV/0!	0	#DIV/0!	#DIV/0!	#DIV/0!	#DIV/0!	#DIV/0!	#DIV/0!	#DIV/0!	#DIV/0!	#DIV/0!
ENSDARG00000017340	uts2b	0	0	0	0	0	0	0	0	0	0	0	0	0	#DIV/0!	#DIV/0!	#DIV/0!	#DIV/0!	#DIV/0!	#DIV/0!	#DIV/0!	#DIV/0!	#DIV/0!	#DIV/0!	#DIV/0!	#DIV/0!
ENSDARG00000017398	slc44a5a	0.0107612	0.0786033	0	0	0.0748157	0	0	0.0105083	0.00907969	0.00989615	0	0	0	0	0	#DIV/0!	0	#DIV/0!	1.15734	#DIV/0!	#DIV/0!	#DIV/0!	#DIV/0!	#DIV/0!	#DIV/0!
ENSDARG00000017429	sphkap	0.0239935	0.398707	0.0207184	0	0.0165262	0.00603355	0.0914573	0	0	0.0176518	0.0263154	0.185157	0.0052011	0.863501	0.051964	#DIV/0!	0	4.4143	#DIV/0!	0.142125	0.291217	0.0953342	#DIV/0!	0.0321964	0.327365
ENSDARG00000017437	adcy3b	0	0.0218068	0	0.0153414	0.0154201	0	0.0197911	0	0	0.0219604	0	0	0.0230719	#DIV/0!	0	0	0.994896	#DIV/0!	#DIV/0!	#DIV/0!	#DIV/0!	#DIV/0!	#DIV/0!	#DIV/0!	#DIV/0!
ENSDARG00000017444	hal	0.0103965	0	0	0	0.0089511	0	0	0	0	0	0	0	0	0	#DIV/0!	#DIV/0!	0	#DIV/0!	#DIV/0!	#DIV/0!	#DIV/0!	#DIV/0!	#DIV/0!	#DIV/0!	#DIV/0!
ENSDARG00000017490	cel.1	0.0340097	0	0	0	0	0	0.0375019	0	0	0	0	0	0.0368617	0	#DIV/0!	#DIV/0!	#DIV/0!	#DIV/0!	#DIV/0!	#DIV/0!	#DIV/0!	#DIV/0!	#DIV/0!	#DIV/0!	#DIV/0!
ENSDARG00000017504	CR457462.1	0.320302	0.389931	0.102437	0.335333	3.59524	0.745788	0.0393209	0	0.0400374	0.0218188	0.162638	0.0332896	0.0385735	0.319814	0.262705	0.119396	0.0932714	0.383854	0	4.88555	7.28046	0.655424	#DIV/0!	12.7276	0.0900251
ENSDARG00000017532	kif25	0.160422	0	0	0.0085884	0.0431623	0	0.0332333	0	0	0.00922041	0	0	0.0108672	0	#DIV/0!	0	0.198979	#DIV/0!	#DIV/0!	#DIV/0!	#DIV/0!	#DIV/0!	#DIV/0!	#DIV/0!	#DIV/0!
ENSDARG00000017537	prkag3a	0.174377	0.118829	0	0.0273909	0.0275302	0	0.011652	0.0529488	0	0	0	0.0952607	0	0	0	0	0.99494	#DIV/0!	#DIV/0!	0	#DIV/0!	0	#DIV/0!	#DIV/0!	#DIV/0!
ENSDARG00000017545	si:dkey-178m19.1	0	0.144767	0	0	0	0	0	0	0	0	0	0	0	#DIV/0!	0	#DIV/0!	#DIV/0!	#DIV/0!	#DIV/0!	#DIV/0!	#DIV/0!	#DIV/0!	#DIV/0!	#DIV/0!	#DIV/0!
ENSDARG00000017565	itk	0.0085435	0	0.00737732	0	0	0	0.00707951	0	0	0	0	0.00599362	0	0.863501	#DIV/0!	#DIV/0!	#DIV/0!	0.959632	#DIV/0!	0	0	0	#DIV/0!	0	#DIV/0!
ENSDARG00000017577	si:dkey-31m5.7	0	0.0112261	0	0	0	0	8.064e-16	0	0	0	0	0	0	#DIV/0!	0	#DIV/0!	#DIV/0!	#DIV/0!	#DIV/0!	#DIV/0!	#DIV/0!	#DIV/0!	#DIV/0!	#DIV/0!	#DIV/0!
ENSDARG00000017634	pdcb	0	0.0832987	0	0	0	0	0	0	0	0	0	0	0.0197766	#DIV/0!	0	#DIV/0!	#DIV/0!	#DIV/0!	#DIV/0!	#DIV/0!	#DIV/0!	#DIV/0!	#DIV/0!	#DIV/0!	#DIV/0!
ENSDARG00000017649	CDH7 (1 of 2)	0.0105124	0.0671874	0	0	0.0181017	0	0	0.0102653	0.00886973	0	0.0288242	0	0	0	0	#DIV/0!	0	#DIV/0!	1.15734	#DIV/0!	#DIV/0!	#DIV/0!	#DIV/0!	#DIV/0!	#DIV/0!
ENSDARG00000017720	si:ch211-106h11.1	0	0.0652392	0	0	0	0	0	0	0.00753597	0.00821361	0.0244898	0	0	#DIV/0!	0	#DIV/0!	#DIV/0!	#DIV/0!	0	#DIV/0!	#DIV/0!	#DIV/0!	#DIV/0!	#DIV/0!	#DIV/0!
ENSDARG00000017799	tgm1	0	0	0	0	0.0263221	0	0.0380006	0.00746353	0.038693	0.00702872	0	0	0.0165681	#DIV/0!	#DIV/0!	#DIV/0!	0	#DIV/0!	0.192891	#DIV/0!	#DIV/0!	#DIV/0!	#DIV/0!	#DIV/0!	#DIV/0!
ENSDARG00000017882	rdh1	0	0	0	0.0108443	0.0140474	0	7.45549e-16	0	0	0	0	0	0.0137216	#DIV/0!	#DIV/0!	0	0.771979	#DIV/0!	#DIV/0!	#DIV/0!	#DIV/0!	#DIV/0!	#DIV/0!	#DIV/0!	#DIV/0!
ENSDARG00000017884	bgna	0	0	0	0	0.02303	0	0.0221652	0	0	0	0	0	0	#DIV/0!	#DIV/0!	#DIV/0!	0	#DIV/0!	#DIV/0!	#DIV/0!	#DIV/0!	#DIV/0!	#DIV/0!	#DIV/0!	#DIV/0!
ENSDARG00000017927	cx36.7	0	0	0.0288342	0	0.100624	0	0	0	0	0	0	0	0	#DIV/0!	#DIV/0!	#DIV/0!	0	0	#DIV/0!	#DIV/0!	0	#DIV/0!	#DIV/0!	#DIV/0!	#DIV/0!
ENSDARG00000017953	tp73	0	0	0.0151545	0	0	0.0146808	0	0.0186065	0	0.0262838	0	0	0	#DIV/0!	#DIV/0!	#DIV/0!	#DIV/0!	0	#DIV/0!	#DIV/0!	0.968742	#DIV/0!	#DIV/0!	#DIV/0!	#DIV/0!
ENSDARG00000017982	cyp39a1	0.111212	0	0.00873016	0.0259805	0.104455	0	0.0251332	0.0296178	0	0.223139	0.129367	0.0425563	0.142454	0.0785002	#DIV/0!	0	0.248724	2.87889	#DIV/0!	3.0399	0	5.24338	#DIV/0!	1.05593	#DIV/0!
ENSDARG00000017983	rsph14	0.0308184	0.0162384	0	0	0	0	0	0	0	0	0	0	0	0	0	#DIV/0!	#DIV/0!	#DIV/0!	#DIV/0!	#DIV/0!	#DIV/0!	#DIV/0!	#DIV/0!	#DIV/0!	#DIV/0!
ENSDARG00000017994	tssk6	0.199422	0.0780344	0.0492004	0	0	0	0.0236071	0.0278195	0	0.0785963	0	0.0399723	0	0.246715	0.630496	#DIV/0!	#DIV/0!	0.479815	#DIV/0!	0	0	1.96627	#DIV/0!	0	#DIV/0!
ENSDARG00000018032	scn8ab	0.107222	0.125264	0.029601	0.0133284	0.00334921	0.0195642	0	0	0.00984653	0.0143093	0.0533309	0.0347378	0.0252974	0.276072	0.236309	0.738763	3.97957	0	0	1.53524	0.66093	0.411923	#DIV/0!	#DIV/0!	0.623247
ENSDARG00000018105	casq1b	0.642349	0.850881	0.39327	0.0126608	0	0	0.318495	0.259284	0.411915	0.0543699	0.0117352	0	0	0.612237	0.462192	32.5347	#DIV/0!	0.809863	0.62946	#DIV/0!	0	#DIV/0!	#DIV/0!	#DIV/0!	#DIV/0!
ENSDARG00000018117	si:dkey-37g12.2	0	0	0	0	0	0	0	0	0	0	0.0419418	0	0	#DIV/0!	#DIV/0!	#DIV/0!	#DIV/0!	#DIV/0!	#DIV/0!	#DIV/0!	#DIV/0!	#DIV/0!	#DIV/0!	#DIV/0!	#DIV/0!
ENSDARG00000018153	nt5c1ba	0.0625026	0.161691	0.00899519	0.0178461	0.0448442	0	0.0949527	0	0.0263681	0.0574782	0.152336	0.124237	0.0564533	0.143917	0.055632	1.47753	0.397958	10.5559	0	1.22617	0	0.46265	#DIV/0!	0.116159	#DIV/0!
ENSDARG00000018281	C18H15orf26	0	0.104695	0	0	0	0	0	0	0	0	0	0	0	#DIV/0!	0	#DIV/0!	#DIV/0!	#DIV/0!	#DIV/0!	#DIV/0!	#DIV/0!	#DIV/0!	#DIV/0!	#DIV/0!	#DIV/0!
ENSDARG00000018301	si:ch73-186j5.2	0	0.0397939	0	0	0	0	0	0	0	0.0200402	0.0199174	0	0	#DIV/0!	0	#DIV/0!	#DIV/0!	#DIV/0!	#DIV/0!	#DIV/0!	#DIV/0!	#DIV/0!	#DIV/0!	#DIV/0!	#DIV/0!
ENSDARG00000018342	ggt1b	0.013274	0	0.0160878	0	0.0114285	0	0.0770127	0.0547529	0	0.0488294	0.0121321	0.071887	0.0431613	1.21198	#DIV/0!	#DIV/0!	0	4.78702	#DIV/0!	0.168766	0	0.679252	#DIV/0!	0.0352549	#DIV/0!
ENSDARG00000018361	sult1st3	5.19242e-30	0	0	0.072589	0.16293	0	0.038744	0	8.40779e-44	0.0859946	0	0	0	0	#DIV/0!	1.15827e-42	0.445523	#DIV/0!	0	#DIV/0!	#DIV/0!	#DIV/0!	#DIV/0!	#DIV/0!	#DIV/0!
ENSDARG00000018459	msrb2	0.0133666	0.0244084	0	0	0	0	0	0.05221	0.011278	0	0	0	0	0	0	#DIV/0!	#DIV/0!	#DIV/0!	4.62937	#DIV/0!	#DIV/0!	#DIV/0!	#DIV/0!	#DIV/0!	#DIV/0!
ENSDARG00000018478	agxtb	0.0144413	8.70949e-25	0	0	0.0228574	0	0.0119667	0	0	0.0287829	1.63983e-29	0	0	0	0	#DIV/0!	0	#DIV/0!	#DIV/0!	#DIV/0!	#DIV/0!	#DIV/0!	#DIV/0!	#DIV/0!	#DIV/0!
ENSDARG00000018521	or115-1	0	0	0	0	0	0	0	0	0.0244617	0	0	0	0	#DIV/0!	#DIV/0!	#DIV/0!	#DIV/0!	#DIV/0!	0	#DIV/0!	#DIV/0!	#DIV/0!	#DIV/0!	#DIV/0!	#DIV/0!
ENSDARG00000018530	mapkapk2b	0	0	0	0	0	0	0	0	0	0	0	0.0761992	0	#DIV/0!	#DIV/0!	#DIV/0!	#DIV/0!	#DIV/0!	#DIV/0!	0	#DIV/0!	0	#DIV/0!	#DIV/0!	#DIV/0!
ENSDARG00000018542	hapln4	0	0	0	0	0	0	0	0	0	0	0	0	0	#DIV/0!	#DIV/0!	#DIV/0!	#DIV/0!	#DIV/0!	#DIV/0!	#DIV/0!	#DIV/0!	#DIV/0!	#DIV/0!	#DIV/0!	#DIV/0!
ENSDARG00000018587	zgc:152658	0.00820212	0	0	0	0.00706181	0	0	0	0	0.00754277	0	7.5143e-32	0	0	#DIV/0!	#DIV/0!	0	#DIV/0!	#DIV/0!	0	#DIV/0!	1.00379e+29	#DIV/0!	#DIV/0!	#DIV/0!
ENSDARG00000018744	prl2	0	0	0	0	0.0203854	0	0	0.0231208	0	0	0	0	0	#DIV/0!	#DIV/0!	#DIV/0!	0	#DIV/0!	#DIV/0!	#DIV/0!	#DIV/0!	#DIV/0!	#DIV/0!	#DIV/0!	#DIV/0!
ENSDARG00000018770	SSC5D (1 of 2)	0	0	0	0.028479	0	0	0.0275502	0	0.0140261	0	0	0.0116622	0.0540531	#DIV/0!	#DIV/0!	0.492507	#DIV/0!	#DIV/0!	0	0	#DIV/0!	0	#DIV/0!	#DIV/0!	#DIV/0!
ENSDARG00000018773	CR628323.1	0.0074175	0	0.0224176	0	0.0095794	0.0512945	0	0	0	0.0272849	0	0	0.00401976	3.02226	#DIV/0!	#DIV/0!	0	0	#DIV/0!	#DIV/0!	2.28814	#DIV/0!	#DIV/0!	#DIV/0!	#DIV/0!
ENSDARG00000018797	crygmxl1	0	0.0473309	0	0	0	0	0.0644339	0	0	0	0	0	0	#DIV/0!	0	#DIV/0!	#DIV/0!	#DIV/0!	#DIV/0!	#DIV/0!	#DIV/0!	#DIV/0!	#DIV/0!	#DIV/0!	#DIV/0!
ENSDARG00000018846	dgat2	0.0281747	0.105418	0	0	0.113216	0	0	0	0	0.0398174	0	0	0.0101791	0	0	#DIV/0!	0	#DIV/0!	#DIV/0!	#DIV/0!	#DIV/0!	#DIV/0!	#DIV/0!	#DIV/0!	#DIV/0!
ENSDARG00000018896	mmp24	0.0167163	0.0152627	0.00481153	0	0	0	0	0.0217647	0	0.0153726	0.0152784	0.0273635	0	0.287835	0.315248	#DIV/0!	#DIV/0!	0	#DIV/0!	0.55835	0	0.561792	#DIV/0!	#DIV/0!	#DIV/0!
ENSDARG00000019001	ak7a	0.01086	0.0568719	0.0656432	0.1716	0.156006	0	0	0	0	0	0.182919	0	0	6.04449	1.15423	0	1.09996	0	#DIV/0!	#DIV/0!	0	#DIV/0!	#DIV/0!	#DIV/0!	#DIV/0!
ENSDARG00000019063	FAT1 (2 of 2)	0	0.017449	0	0	0.00455911	0	0	0	0	0	0	0.0185744	0.0133918	#DIV/0!	0	#DIV/0!	0	#DIV/0!	#DIV/0!	0	#DIV/0!	0	#DIV/0!	#DIV/0!	#DIV/0!
ENSDARG00000019093	si:ch73-160i9.2	0.0263338	0	0.0192929	0.842081	0.809059	0	0	0	0	0.0205465	0	0.0313486	0	0.732629	#DIV/0!	0	1.04082	0	#DIV/0!	0	0	0.65542	#DIV/0!	#DIV/0!	#DIV/0!
ENSDARG00000019096	myl7	0.0463969	5.55879	0.0288552	0.117454	1.38044	0.0574687	0.0384465	0	0.13236	0.0618199	0	0.0157201	0	0.621921	0.00519091	1.12691	0.0850845	1.33239	0	0	1.99162	3.93254	#DIV/0!	0	1.97454
ENSDARG00000019179	lrit1a	0	0.0245011	0	0	0	0	0	0	0	0.00672782	0.0306589	0	0	#DIV/0!	0	#DIV/0!	#DIV/0!	#DIV/0!	#DIV/0!	#DIV/0!	#DIV/0!	#DIV/0!	#DIV/0!	#DIV/0!	#DIV/0!
ENSDARG00000019207	abo	0.147218	0	0	0	0.0845005	0	0	0	0	0	0	0	0	0	#DIV/0!	#DIV/0!	0	#DIV/0!	#DIV/0!	#DIV/0!	#DIV/0!	#DIV/0!	#DIV/0!	#DIV/0!	#DIV/0!
ENSDARG00000019228	mogat2	0	0.331438	0	0.059634	0.12896	0	0	0	0	0	0.0393369	0	0	#DIV/0!	0	0	0.462422	#DIV/0!	#DIV/0!	#DIV/0!	#DIV/0!	#DIV/0!	#DIV/0!	#DIV/0!	#DIV/0!
ENSDARG00000019294	cbln8	0	0	0	0	0.023993	0	0	0	0	0	0	0	0	#DIV/0!	#DIV/0!	#DIV/0!	0	#DIV/0!	#DIV/0!	#DIV/0!	#DIV/0!	#DIV/0!	#DIV/0!	#DIV/0!	#DIV/0!
ENSDARG00000019316	fer1l6	0.00425751	0	0	0	0	0.0166995	0	0	0	0.0488559	0.0364174	0	0	0	#DIV/0!	#DIV/0!	#DIV/0!	#DIV/0!	#DIV/0!	#DIV/0!	#DIV/0!	#DIV/0!	#DIV/0!	#DIV/0!	#DIV/0!
ENSDARG00000019365	KRT23	0	0.25481	0	0.0170504	0.103851	0	0.0215631	0.0127053	0.0878239	0.0717908	0.0363859	0	0	#DIV/0!	0	5.15084	0.164181	#DIV/0!	0.144668	#DIV/0!	#DIV/0!	#DIV/0!	#DIV/0!	#DIV/0!	#DIV/0!
ENSDARG00000019451	pcsk2	0.082934	0.312725	0.0407841	0.0202286	0.0101662	0	0	0	0	0.0108586	0.0551815	0.0414182	0	0.491766	0.130415	0	1.98979	0	#DIV/0!	1.3323	0	0.26217	#DIV/0!	#DIV/0!	#DIV/0!
ENSDARG00000019492	shbg	0	0	0.0126207	0	0	0	0	0	0	0	0	0	0	#DIV/0!	#DIV/0!	#DIV/0!	#DIV/0!	0	#DIV/0!	#DIV/0!	0	#DIV/0!	#DIV/0!	#DIV/0!	#DIV/0!
ENSDARG00000019503	NUDT16L1	1.38701	1.46659	0.0868433	0.430246	0.900526	0.0503836	0.233345	0.0831525	0	0.258581	0.588286	0.649104	0.218009	0.0626119	0.0592144	0	0.477772	2.68697	#DIV/0!	0.906305	0.580167	0.398366	#DIV/0!	0.337297	0.686641
ENSDARG00000019585	GSTK1 (1 of 4)	0.0243286	0	0	0	0	0	0	0	0	0	0	0	0	0	#DIV/0!	#DIV/0!	#DIV/0!	#DIV/0!	#DIV/0!	#DIV/0!	#DIV/0!	#DIV/0!	#DIV/0!	#DIV/0!	#DIV/0!
ENSDARG00000019591	igl4v9	0	0	0	0	0.0868169	0.063392	0	0	0	0	0	0	0	#DIV/0!	#DIV/0!	#DIV/0!	0	#DIV/0!	#DIV/0!	#DIV/0!	#DIV/0!	#DIV/0!	#DIV/0!	#DIV/0!	#DIV/0!
ENSDARG00000019660	rxfp2a	0.0365558	0	0	0	0	0	0	0.044621	0.0444772	0.0168086	0.0481921	0	0.00990533	0	#DIV/0!	#DIV/0!	#DIV/0!	#DIV/0!	1.00323	#DIV/0!	#DIV/0!	#DIV/0!	#DIV/0!	#DIV/0!	#DIV/0!
ENSDARG00000019686	si:ch211-236c15.2	0	0.00397562	0	0.00745955	0.00374891	0	0.00721627	0	0.00367388	0.00400424	0	0.0336017	0.00471941	#DIV/0!	0	0.492507	1.98979	#DIV/0!	0	0	#DIV/0!	0.119168	#DIV/0!	#DIV/0!	#DIV/0!
ENSDARG00000019713	oatx	0.00515946	0.0141324	0.0847265	0.0618727	0.152693	0.00648715	0.043421	0	0.0724059	0.0332129	0.107758	0.025337	0.0559212	16.4216	5.9952	1.17024	0.40521	0.512484	0	4.25299	0.0765658	1.31085	#DIV/0!	8.29877	17.1205
ENSDARG00000019741	si:ch211-152f23.5	0.301406	0.168175	0.144591	0.186461	0	0.273698	0.0416263	0.0654051	0	0.215582	0.045913	0.234943	0.235936	0.479722	0.859765	0	#DIV/0!	0.28789	#DIV/0!	0.195422	1.89291	0.917593	#DIV/0!	0.678807	0.484752
ENSDARG00000019752	rom1a	0	0	0	0	0	0	0	0	0	0	0	0	0	#DIV/0!	#DIV/0!	#DIV/0!	#DIV/0!	#DIV/0!	#DIV/0!	#DIV/0!	#DIV/0!	#DIV/0!	#DIV/0!	#DIV/0!	#DIV/0!
ENSDARG00000019772	C2	0	0	0	0	0	0	0	0	0	0	0	0.0435149	0	#DIV/0!	#DIV/0!	#DIV/0!	#DIV/0!	#DIV/0!	#DIV/0!	0	#DIV/0!	0	#DIV/0!	#DIV/0!	#DIV/0!
ENSDARG00000019782	impg2a	0.0283135	0	0	0	0	0	0	0	0	0	0	0	0	0	#DIV/0!	#DIV/0!	#DIV/0!	#DIV/0!	#DIV/0!	#DIV/0!	#DIV/0!	#DIV/0!	#DIV/0!	#DIV/0!	#DIV/0!
ENSDARG00000019902	rcv1	0	0.0101949	0	0.0319532	0.0107057	0.0312684	0	0	0.075369	0.0114349	0.0681887	0.00872327	0.0134771	#DIV/0!	0	2.35873	2.98469	#DIV/0!	0	7.81687	#DIV/0!	1.31085	#DIV/0!	#DIV/0!	#DIV/0!
ENSDARG00000019990	cabp1a	0.0230829	0	0	0	0	0	0	0	0	0.106137	0.0210972	0.145742	0.0250186	0	#DIV/0!	#DIV/0!	#DIV/0!	#DIV/0!	#DIV/0!	0.144757	#DIV/0!	0.728253	#DIV/0!	#DIV/0!	#DIV/0!
ENSDARG00000020028	cps1	0	0.0407514	0.00428218	0.13238	0	0	0	0	0.0211212	0	1.22122	0.0228252	0.0323383	#DIV/0!	0.105081	0.15955	#DIV/0!	0	0	53.5031	0	0	#DIV/0!	#DIV/0!	#DIV/0!
ENSDARG00000020046	ahr1a	0	0.0226142	0	0	0	0	0	0	0	0	0	0	0	#DIV/0!	0	#DIV/0!	#DIV/0!	#DIV/0!	#DIV/0!	#DIV/0!	#DIV/0!	#DIV/0!	#DIV/0!	#DIV/0!	#DIV/0!
ENSDARG00000020084	tg	0	0	0	0.0141792	0.0236887	0	0	0	0	0.00759062	0	0.00579063	0.00298211	#DIV/0!	#DIV/0!	0	0.598564	#DIV/0!	#DIV/0!	0	#DIV/0!	1.31085	#DIV/0!	#DIV/0!	#DIV/0!
ENSDARG00000020102	kctd16b	0	0.0310292	0	0	0	0	0	0	0	0	0	0	0	#DIV/0!	0	#DIV/0!	#DIV/0!	#DIV/0!	#DIV/0!	#DIV/0!	#DIV/0!	#DIV/0!	#DIV/0!	#DIV/0!	#DIV/0!
ENSDARG00000020224	ERGIC2 (1 of 2)	0.0481982	0.209033	0.0969591	0	0.031123	0	0	0	0.0947404	0.0775664	0.011013	0.0253598	0	2.01167	0.463846	#DIV/0!	0	0	0	0.43427	0	3.05864	#DIV/0!	#DIV/0!	#DIV/0!
ENSDARG00000020265	angptl6	0.247071	0	0.132738	0.0595861	0.0206222	0	0.0480358	0.0226428	0	0	0	0.11387	0.0259608	0.537246	#DIV/0!	0	2.88942	0.361884	#DIV/0!	0	0	0	#DIV/0!	0	#DIV/0!
ENSDARG00000020354	lmx1a	0.0835364	0.167798	0	0.0572443	0.128621	0	0	0	0	0.0395874	0.102685	0.0906123	0.0405946	0	0	0	0.445062	#DIV/0!	#DIV/0!	1.13323	#DIV/0!	0.436888	#DIV/0!	#DIV/0!	#DIV/0!
ENSDARG00000020450	cacng8a	0.0261355	0.326124	0	0.037312	0	0	0	0	0	0.0640921	0.246835	0.220022	0	0	0	0	#DIV/0!	#DIV/0!	#DIV/0!	1.12187	#DIV/0!	0.291299	#DIV/0!	#DIV/0!	#DIV/0!
ENSDARG00000020455	SBK3 (1 of 2)	0	0	0	0	0	0	0	0	0	0	0	0	0	#DIV/0!	#DIV/0!	#DIV/0!	#DIV/0!	#DIV/0!	#DIV/0!	#DIV/0!	#DIV/0!	#DIV/0!	#DIV/0!	#DIV/0!	#DIV/0!
ENSDARG00000020483	lta	0.416263	0	0	0.123425	0.165412	0	0.0796001	0	0	0.0441693	0.0438987	0.0449271	0	0	#DIV/0!	0	0.746167	#DIV/0!	#DIV/0!	0.97711	#DIV/0!	0.983133	#DIV/0!	#DIV/0!	#DIV/0!
ENSDARG00000020581	otofb	0.00432967	0.199253	0.00738007	0	0	0.003582	0	0	0.0182656	0.0104795	0.134545	0.0439699	0	1.70453	0.0370387	#DIV/0!	#DIV/0!	0	0	3.05993	0.485361	0.238333	#DIV/0!	#DIV/0!	0.491044
ENSDARG00000020602	grk7a	0.0136079	0.0248491	0.0117504	0.00582812	0.011716	0	0	0.0265763	0	0.025028	0	0.00477326	0	0.863498	0.47287	0	0.49745	0	#DIV/0!	0	0	5.24338	#DIV/0!	#DIV/0!	#DIV/0!
ENSDARG00000020738	zgc:153921	0	4.363e-20	0	0	0	0	0	0	0	0	0	0	0	#DIV/0!	0	#DIV/0!	#DIV/0!	#DIV/0!	#DIV/0!	#DIV/0!	#DIV/0!	#DIV/0!	#DIV/0!	#DIV/0!	#DIV/0!
ENSDARG00000020741	fga	0.0193447	0.136663	0.0261021	0	0	0	0	0	0	0	0	0	0	1.34932	0.190996	#DIV/0!	#DIV/0!	0	#DIV/0!	#DIV/0!	0	#DIV/0!	#DIV/0!	#DIV/0!	#DIV/0!
ENSDARG00000020744	bdkrb1	0	0	0	0	0	0	0	0	0	0	0	0	0	#DIV/0!	#DIV/0!	#DIV/0!	#DIV/0!	#DIV/0!	#DIV/0!	#DIV/0!	#DIV/0!	#DIV/0!	#DIV/0!	#DIV/0!	#DIV/0!
ENSDARG00000020746	gfi1aa	0.314079	0.802945	0.284768	0.0134516	1.87937	0.0197451	0	0	0	0.0866491	0.0574121	0.121187	0.0680833	0.906676	0.354654	0	0.0071575	0	#DIV/0!	0.473748	0.0693375	0.715003	#DIV/0!	#DIV/0!	10.3119
ENSDARG00000020812	si:ch73-177h5.2	0.0532343	0.0217301	0	0	0	0	0	0	0	0.0218865	0	0	0	0	0	#DIV/0!	#DIV/0!	#DIV/0!	#DIV/0!	#DIV/0!	#DIV/0!	#DIV/0!	#DIV/0!	#DIV/0!	#DIV/0!
ENSDARG00000020853	galr2a	0.0406553	0.0371198	0	0	0	0	0	0.01985	0	0.0186935	0	0	0	0	0	#DIV/0!	#DIV/0!	#DIV/0!	#DIV/0!	#DIV/0!	#DIV/0!	#DIV/0!	#DIV/0!	#DIV/0!	#DIV/0!
ENSDARG00000020866	apoa4b.2	0.0219255	0.749837	0	0.0333559	0.0641628	3.62586e-41	0.0783392	0.0454468	0	0	0.0340565	1.46036e-22	0	0	0	0	0.519864	#DIV/0!	#DIV/0!	2.33206e+20	#DIV/0!	0	#DIV/0!	#DIV/0!	#DIV/0!
ENSDARG00000020952	NAALADL1	0.0161168	0.0588609	0.0139168	0	0	0.0810565	0	0	0	0.00741058	0	0	0.00873413	0.863496	0.236435	#DIV/0!	#DIV/0!	0	#DIV/0!	#DIV/0!	5.82436	#DIV/0!	#DIV/0!	#DIV/0!	#DIV/0!
ENSDARG00000020981	slc35a3b	0.0285952	0	0	0	1.49433	0	0.0236952	0.0281862	0	0.0132721	0	0	0.0184573	0	#DIV/0!	#DIV/0!	0	#DIV/0!	#DIV/0!	#DIV/0!	#DIV/0!	#DIV/0!	#DIV/0!	#DIV/0!	#DIV/0!
ENSDARG00000020994	wu:fb63a08	0.00865608	0	0	0.071435	0	0.0282009	0	0	0	0	0	0.0364356	0	0	#DIV/0!	0	#DIV/0!	#DIV/0!	#DIV/0!	0	#DIV/0!	0	#DIV/0!	#DIV/0!	#DIV/0!
ENSDARG00000021055	isl1l	0	0.252653	0	0.0197537	0.0099269	0	0.0498851	0.0450357	0	0	0	0.0161784	0	#DIV/0!	0	0	1.98992	#DIV/0!	#DIV/0!	0	#DIV/0!	0	#DIV/0!	#DIV/0!	#DIV/0!
ENSDARG00000021186	PTH2R (2 of 2)	0	0.0144004	0	0	0	0	0	0	0	0	0	0	0	#DIV/0!	0	#DIV/0!	#DIV/0!	#DIV/0!	#DIV/0!	#DIV/0!	#DIV/0!	#DIV/0!	#DIV/0!	#DIV/0!	#DIV/0!
ENSDARG00000021201	noto	0.0463987	0	0	0.019872	0.039948	0	0	0	0	0.298682	0.0424073	0.211579	0	0	#DIV/0!	0	0.497447	#DIV/0!	#DIV/0!	0.200432	#DIV/0!	1.41168	#DIV/0!	#DIV/0!	#DIV/0!
ENSDARG00000021208	serpind1	0.00944169	0.00862063	0	0.0161751	0	0	0	0.00921983	0	0.00868269	0	0	0	0	0	0	#DIV/0!	#DIV/0!	#DIV/0!	#DIV/0!	#DIV/0!	#DIV/0!	#DIV/0!	#DIV/0!	#DIV/0!
ENSDARG00000021305	slc30a2	0.0974175	0.0355361	0	0	0	0	0.0372353	0	0.0505488	0	0.0684457	0.0136522	0.0162335	0	0	#DIV/0!	#DIV/0!	#DIV/0!	0	5.01353	#DIV/0!	0	#DIV/0!	#DIV/0!	#DIV/0!
ENSDARG00000021345	prph2l	0	0.0107262	0.0304329	0	0.0202292	0	0	0.0114718	0	0.0432139	0.0107373	0	0.038199	#DIV/0!	2.83725	#DIV/0!	0	0	#DIV/0!	#DIV/0!	0	#DIV/0!	#DIV/0!	#DIV/0!	#DIV/0!
ENSDARG00000021351	nefma	0.0363085	0.338141	0.012541	0.0186606	0.362624	0.00913037	0.00601736	0.0212732	0	0.0400677	0.192474	0.178304	0	0.345401	0.0370881	0	0.0514599	0.479815	#DIV/0!	1.07947	0.728042	0.224716	#DIV/0!	2.24977	0.308658
ENSDARG00000021369	mc3r	0	0	0	0	0	0	0	0	0	0	0.0400245	0	0	#DIV/0!	#DIV/0!	#DIV/0!	#DIV/0!	#DIV/0!	#DIV/0!	#DIV/0!	#DIV/0!	#DIV/0!	#DIV/0!	#DIV/0!	#DIV/0!
ENSDARG00000021392	CU459160.1	0	0	0.0469323	0	0.0311966	0	0	0	0	0.049982	0	0.0254198	0.0392726	#DIV/0!	#DIV/0!	#DIV/0!	0	0	#DIV/0!	0	0	1.96626	#DIV/0!	#DIV/0!	#DIV/0!
ENSDARG00000021432	odf3l2	0	0	0	0.116253	0	0.0682568	0.0224923	0	0	0	0.0744256	0.0380846	0	#DIV/0!	#DIV/0!	0	#DIV/0!	#DIV/0!	#DIV/0!	1.95422	#DIV/0!	0	#DIV/0!	#DIV/0!	#DIV/0!
ENSDARG00000021494	hnf4a	0.0786118	0.148184	0.163492	0.666455	0	0.0333796	0.119047	0.0274301	0	0.137495	0.144245	0.25203	0.114195	2.07974	1.1033	0	#DIV/0!	0.728152	#DIV/0!	0.572333	0.204167	0.54555	#DIV/0!	0.786007	2.67208
ENSDARG00000021497	gpr132a	0	0	0	0	0	0	0	0.0941313	0	0.0446908	0	0	0	#DIV/0!	#DIV/0!	#DIV/0!	#DIV/0!	#DIV/0!	#DIV/0!	#DIV/0!	#DIV/0!	#DIV/0!	#DIV/0!	#DIV/0!	#DIV/0!
ENSDARG00000021573	slc16a7	0	0	0	0	0	0	0	0	0	0	0	0	0	#DIV/0!	#DIV/0!	#DIV/0!	#DIV/0!	#DIV/0!	#DIV/0!	#DIV/0!	#DIV/0!	#DIV/0!	#DIV/0!	#DIV/0!	#DIV/0!
ENSDARG00000021688	mxa	0.0493266	0.0237527	0.0294546	0.0371362	0.493929	0.201275	0.0215997	0	0.0293244	0.0399516	0.135106	0.0182867	0.0281938	0.597134	1.24005	0.789645	0.0751853	0.733322	0	7.38821	6.8334	2.18474	#DIV/0!	10.075	0.319714
ENSDARG00000021697	morn3	0.0420303	0.0575629	0.0362932	0.0180011	0.0361869	0	0.017414	0	0.0531941	0.0193258	0.172866	0.029486	0.0683322	0.863501	0.630496	2.95505	0.497448	0.479814	0	5.86265	0	0.655423	#DIV/0!	12.2186	#DIV/0!
ENSDARG00000021787	abcb5	0.0367041	0.00837807	0	0.10611	0.00395016	0	0.0646311	0	0.0309688	0.0337536	0.0629001	0.00643737	0.00994551	0	0	0.291856	26.8622	#DIV/0!	0	9.77109	#DIV/0!	5.24338	#DIV/0!	#DIV/0!	#DIV/0!
ENSDARG00000021889	gja3	0.0155342	0	0.0134138	0.0133062	0.133745	0	0	0	0	0	0	0.0217957	0	0.863501	#DIV/0!	0	0.0994893	0	#DIV/0!	0	0	0	#DIV/0!	#DIV/0!	#DIV/0!
ENSDARG00000021891	ZBTB7B	0.0149144	0.0136174	0.0193179	0.210793	0.231136	0.00937618	0.0252582	0	0.0188759	0.0480041	0	0.036787	0.00808254	1.29525	1.41862	0.0895471	0.911987	1.3075	0	0	0.485362	1.30492	#DIV/0!	0	2.68855
ENSDARG00000021909	VSTM2A	0	0.384657	0	0	0	0	0	0	0	0	0	0	0	#DIV/0!	0	#DIV/0!	#DIV/0!	#DIV/0!	#DIV/0!	#DIV/0!	#DIV/0!	#DIV/0!	#DIV/0!	#DIV/0!	#DIV/0!
ENSDARG00000021982	sh3bp2	1.19395	0	0.066844	0.353152	0.187453	0	0.0537404	0	0.0195427	0	0	0.00649963	0.0150626	0.0559856	#DIV/0!	0.0553379	1.88395	0.803967	0	0	0	0	#DIV/0!	0	#DIV/0!
ENSDARG00000021997	C20H6orf165	0	0.100791	0	0.01153	0	0	0	0.0131442	0	0	0	0.0387247	0	#DIV/0!	0	0	#DIV/0!	#DIV/0!	#DIV/0!	0	#DIV/0!	0	#DIV/0!	#DIV/0!	#DIV/0!
ENSDARG00000022048	tlr4bb	0	0	0	0.035989	0	0	0.111409	0.106672	0	0.015455	0	0.0650601	0.0459229	#DIV/0!	#DIV/0!	0	#DIV/0!	#DIV/0!	#DIV/0!	0	#DIV/0!	0.23755	#DIV/0!	#DIV/0!	#DIV/0!
ENSDARG00000022098	opn4a	0	0	0	0	0.040708	0	0	0	0	0	0.0108035	0.00829246	0.0128116	#DIV/0!	#DIV/0!	#DIV/0!	0	#DIV/0!	#DIV/0!	1.30281	#DIV/0!	0	#DIV/0!	#DIV/0!	#DIV/0!
ENSDARG00000022139	ocstamp	0	0.399465	0	0.253872	0.133663	0	0	0	0	0.0778725	0	0	0	#DIV/0!	0	0	1.89934	#DIV/0!	#DIV/0!	#DIV/0!	#DIV/0!	#DIV/0!	#DIV/0!	#DIV/0!	#DIV/0!
ENSDARG00000022261	pdzk1	0.00994831	0.045416	0	0	0	0.0125083	0.0164872	0.0291436	0	0.0274458	0.100018	0.0348958	0	0	0	#DIV/0!	#DIV/0!	#DIV/0!	#DIV/0!	2.86619	#DIV/0!	0.786507	#DIV/0!	#DIV/0!	#DIV/0!
ENSDARG00000022271	trim35-34	0	0.115723	0.0834718	0.0138004	0.0554849	0	0	0.0157325	0	0	0	0.0339078	0	#DIV/0!	0.721307	0	0.248724	0	#DIV/0!	0	0	0	#DIV/0!	#DIV/0!	#DIV/0!
ENSDARG00000022295	hnf1bb	0.0260738	0.116699	0	0	0.056122	0	0.00540146	0.0321699	0	0.0440774	0.0119154	0.0978443	0.0282603	0	0	#DIV/0!	0	#DIV/0!	#DIV/0!	0.121779	#DIV/0!	0.450485	#DIV/0!	#DIV/0!	#DIV/0!
ENSDARG00000022319	or115-5	0	0	0.0210747	0	0	0	0	0	0	0	0	0	0	#DIV/0!	#DIV/0!	#DIV/0!	#DIV/0!	0	#DIV/0!	#DIV/0!	0	#DIV/0!	#DIV/0!	#DIV/0!	#DIV/0!
ENSDARG00000022372	kng1	0	0.182245	0	0	0.125764	0	0	0.0354386	0	0.016687	0.0331694	0	0	#DIV/0!	0	#DIV/0!	0	#DIV/0!	#DIV/0!	#DIV/0!	#DIV/0!	#DIV/0!	#DIV/0!	#DIV/0!	#DIV/0!
ENSDARG00000022437	cd81b	6.73716	0.0307564	0.159983	0.100991	0.11601	0	0.0976972	0	0.312643	0.108423	0.169334	0.082712	0.0730212	0.0237464	5.20162	3.09575	0.870537	0.610672	0	2.04727	0	1.31085	#DIV/0!	3.35249	#DIV/0!
ENSDARG00000022493	rad21l1	0	0.112971	0	0.0542263	0.0545046	0	0	0	0.00890229	0	0.02893	0.0285972	0.0441817	#DIV/0!	0	0.164169	0.994894	#DIV/0!	0	1.01164	#DIV/0!	0	#DIV/0!	#DIV/0!	#DIV/0!
ENSDARG00000022532	chrnb1l	0.0514373	0	0	0	0.0135483	0	0.0106489	0.0153663	0	0.0868263	0.0117456	0.045466	0	0	#DIV/0!	#DIV/0!	0	#DIV/0!	#DIV/0!	0.258338	#DIV/0!	1.9097	#DIV/0!	#DIV/0!	#DIV/0!
ENSDARG00000022560	clcnk	0	0	0.00834484	0	0.0083204	0	0	0.0849318	0	0	0	0.00677967	0	#DIV/0!	#DIV/0!	#DIV/0!	0	0	#DIV/0!	0	0	0	#DIV/0!	#DIV/0!	#DIV/0!
ENSDARG00000022570	si:ch211-220m17.6	0	0	0	0	0	0	0	0	0	0	0	0	0	#DIV/0!	#DIV/0!	#DIV/0!	#DIV/0!	#DIV/0!	#DIV/0!	#DIV/0!	#DIV/0!	#DIV/0!	#DIV/0!	#DIV/0!	#DIV/0!
ENSDARG00000022614	ddx43	0.175	0.485363	0.157716	0.124944	0.184574	0.0550256	0.060422	0	0.0369138	0.0341282	0.0399866	0.0409234	0	0.901234	0.324944	0.295443	0.676932	0.383106	0	0.977108	0.34889	0.833953	#DIV/0!	2.55049	2.3903
ENSDARG00000022631	cyp2p9	0	0	0	0	0	0	0.057444	0	0.050017	0	0	0.0277249	0	#DIV/0!	#DIV/0!	#DIV/0!	#DIV/0!	#DIV/0!	0	0	#DIV/0!	0	#DIV/0!	#DIV/0!	#DIV/0!
ENSDARG00000022670	he2	0	0.0249302	0	0.0467772	0.339117	0	0	0	0	0	0	0	0	#DIV/0!	0	0	0.137938	#DIV/0!	#DIV/0!	#DIV/0!	#DIV/0!	#DIV/0!	#DIV/0!	#DIV/0!	#DIV/0!
ENSDARG00000022698	lad1	0.0324572	0.286469	0	0	0.0279448	0	0.0268955	0.0105649	0	0	0.168103	0	0	0	0	#DIV/0!	0	#DIV/0!	#DIV/0!	#DIV/0!	#DIV/0!	#DIV/0!	#DIV/0!	#DIV/0!	#DIV/0!
ENSDARG00000022739	rxfp3.2a	0.328989	0.176694	0	0	0	0	0	0	0	0.0533899	0.106125	0.0271529	0.0419503	0	0	#DIV/0!	#DIV/0!	#DIV/0!	#DIV/0!	3.90842	#DIV/0!	1.96627	#DIV/0!	#DIV/0!	#DIV/0!
ENSDARG00000022858	wnt7ba	0.135771	0.104391	0.0195397	0.0387661	0.109436	0	0	0	0.0536229	0.0539266	0	0.0111464	0.0490521	0.143917	0.187178	1.38324	0.354235	0	0	0	0	4.83803	#DIV/0!	#DIV/0!	#DIV/0!
ENSDARG00000022938	taar11	0	0	0.0541429	0	0	0	0	0	0	0	0	0	0	#DIV/0!	#DIV/0!	#DIV/0!	#DIV/0!	0	#DIV/0!	#DIV/0!	0	#DIV/0!	#DIV/0!	#DIV/0!	#DIV/0!
ENSDARG00000022951	pth2	0	0	0	0	0	0	0	0.0382784	0	0	0	0.0137501	0	#DIV/0!	#DIV/0!	#DIV/0!	#DIV/0!	#DIV/0!	#DIV/0!	0	#DIV/0!	0	#DIV/0!	#DIV/0!	#DIV/0!
ENSDARG00000023082	krt1-19d	0.0167692	0	0.0868813	0.904939	0	0	0	0	0	0	0	0.0235286	0	5.181	#DIV/0!	0	#DIV/0!	0	#DIV/0!	0	0	0	#DIV/0!	#DIV/0!	#DIV/0!
ENSDARG00000023111	plg	0	0.0453375	0.00612539	0	0.08532	0	0.00587811	0.00692697	0	0	0.0259338	0.009953	0.0537036	#DIV/0!	0.135106	#DIV/0!	0	0.95963	#DIV/0!	2.60563	0	0	#DIV/0!	2.71524	#DIV/0!
ENSDARG00000023151	ucp1	0.0519615	0.00831283	0.0157236	0	0	0	0	0.0427056	0	0	0.0166427	0	0	0.302601	1.89149	#DIV/0!	#DIV/0!	0	#DIV/0!	#DIV/0!	0	#DIV/0!	#DIV/0!	#DIV/0!	#DIV/0!
ENSDARG00000023157	si:rp71-1g18.7	0	0	0	0	0	0	0	0	0	0	0	0	0	#DIV/0!	#DIV/0!	#DIV/0!	#DIV/0!	#DIV/0!	#DIV/0!	#DIV/0!	#DIV/0!	#DIV/0!	#DIV/0!	#DIV/0!	#DIV/0!
ENSDARG00000023176	tdo2b	0.396927	0.011786	0.22293	0.0629743	0.0222277	0	0.106965	0.0969078	0	0.0474843	0.106183	0.0905586	0.069963	0.56164	18.9148	0	2.83315	0.479814	#DIV/0!	1.17253	0	0.524349	#DIV/0!	2.44372	#DIV/0!
ENSDARG00000023203	mhc1lda	0	0	0	0.11764	0.330609	0	0	0	0	0	0	0	0	#DIV/0!	#DIV/0!	0	0.355828	#DIV/0!	#DIV/0!	#DIV/0!	#DIV/0!	#DIV/0!	#DIV/0!	#DIV/0!	#DIV/0!
ENSDARG00000023236	kcnh1b	0	0.102361	0	0	0.0413673	0	0.019907	0	0	0	0	0	0	#DIV/0!	0	#DIV/0!	0	#DIV/0!	#DIV/0!	#DIV/0!	#DIV/0!	#DIV/0!	#DIV/0!	#DIV/0!	#DIV/0!
ENSDARG00000023362	nr5a1b	0	0	0	0	0	0	0	0	0	0	0	0	0	#DIV/0!	#DIV/0!	#DIV/0!	#DIV/0!	#DIV/0!	#DIV/0!	#DIV/0!	#DIV/0!	#DIV/0!	#DIV/0!	#DIV/0!	#DIV/0!
ENSDARG00000023369	mxd	0.00930038	0.0509497	0	0.079665	0.0400369	0	0	0.0363274	0	0.0427637	0	0.032623	0.0806423	0	0	0	1.98979	#DIV/0!	#DIV/0!	0	#DIV/0!	1.31085	#DIV/0!	#DIV/0!	#DIV/0!
ENSDARG00000023479	lrp13	0	0	0	0	0.08352	0	0	0.0102047	0	0.00480509	0	0	0	#DIV/0!	#DIV/0!	#DIV/0!	0	#DIV/0!	#DIV/0!	#DIV/0!	#DIV/0!	#DIV/0!	#DIV/0!	#DIV/0!	#DIV/0!
ENSDARG00000023519	si:dkey-163m14.3	1.94528e-26	0.0238847	1.01626e-35	0	0.0714055	1.79004e-26	1.92993e-32	0	2.98765e-29	0.0494981	0.0349442	4.31745e-38	1.26804e-25	5.22424e-10	4.25486e-34	#DIV/0!	0	1899.05	0	8.09371e+35	1.7614e+09	1.14647e+36	#DIV/0!	4.26198e+32	6.50884e+26
ENSDARG00000023526	ggt1a	0.0551232	0	0.00951979	0	0	0	0	0.0107656	0.0651136	0	0.0201525	0	0.0119491	0.1727	#DIV/0!	#DIV/0!	#DIV/0!	0	0.165336	#DIV/0!	0	#DIV/0!	#DIV/0!	#DIV/0!	#DIV/0!
ENSDARG00000023546	kcnn1b	0.0638626	0.303207	0.0772037	0	0	0	0	0	0	0.0149946	0.0116738	0.123286	0.0854113	1.2089	0.254624	#DIV/0!	#DIV/0!	0	#DIV/0!	0.0946888	0	0.121625	#DIV/0!	#DIV/0!	#DIV/0!
ENSDARG00000023722	hcrtr2	0	0.143448	0.0452218	0	0.0150298	0.0219489	0	0	0.117832	0.0321069	0	0.0169065	0	#DIV/0!	0.315249	#DIV/0!	0	0	0	0	0.485361	1.89909	#DIV/0!	#DIV/0!	3.91273
ENSDARG00000023771	gabrb3	0	0.0292032	0	0.114945	0	0	0	0.0312002	0	0.0293826	0	0.067245	0	#DIV/0!	0	0	#DIV/0!	#DIV/0!	#DIV/0!	0	#DIV/0!	0.436948	#DIV/0!	#DIV/0!	#DIV/0!
ENSDARG00000023861	dnase1l3l	0.283834	0.0172768	0	0.129667	0.472455	0	0	0	0	0	0	0	0	0	0	0	0.274454	#DIV/0!	#DIV/0!	#DIV/0!	#DIV/0!	#DIV/0!	#DIV/0!	#DIV/0!	#DIV/0!
ENSDARG00000023886	cacna2d4b	0	0	0	0	0	0	0.0340543	0.0229319	0	0	0.0590248	0	0.0190897	#DIV/0!	#DIV/0!	#DIV/0!	#DIV/0!	#DIV/0!	#DIV/0!	#DIV/0!	#DIV/0!	#DIV/0!	#DIV/0!	#DIV/0!	#DIV/0!
ENSDARG00000023940	si:ch73-362m14.4	0	0.132228	0	0.0310129	0	0	0.040002	0	0	0.0221967	0.0441215	0	0	#DIV/0!	0	0	#DIV/0!	#DIV/0!	#DIV/0!	#DIV/0!	#DIV/0!	#DIV/0!	#DIV/0!	#DIV/0!	#DIV/0!
ENSDARG00000024139	p2rx8	0	0.0344967	0	0	0.0162648	0	0	0	0	0	0	0	0	#DIV/0!	0	#DIV/0!	0	#DIV/0!	#DIV/0!	#DIV/0!	#DIV/0!	#DIV/0!	#DIV/0!	#DIV/0!	#DIV/0!
ENSDARG00000024160	hao1	0	0.112082	0.0151429	0.0751076	0.0301972	0.132296	0	0	0.0295928	0.0483808	0.0480843	0.0369081	0	#DIV/0!	0.135106	0.394005	2.48724	0	0	1.30281	8.7365	1.31085	#DIV/0!	#DIV/0!	0.150042
ENSDARG00000024208	CABZ01062778.1	0	0	0	0	0	0	0	0	0	0	0	0	0	#DIV/0!	#DIV/0!	#DIV/0!	#DIV/0!	#DIV/0!	#DIV/0!	#DIV/0!	#DIV/0!	#DIV/0!	#DIV/0!	#DIV/0!	#DIV/0!
ENSDARG00000024211	ifng1-2	0	0	0	0	0	0	0	0.0393865	0	0	0	0	0	#DIV/0!	#DIV/0!	#DIV/0!	#DIV/0!	#DIV/0!	#DIV/0!	#DIV/0!	#DIV/0!	#DIV/0!	#DIV/0!	#DIV/0!	#DIV/0!
ENSDARG00000024503	c6ast3	0	0	0	0.0214057	0.043031	0	0	0.0244025	0.0632547	0	0	0	0	#DIV/0!	#DIV/0!	2.95504	0.497448	#DIV/0!	0.385782	#DIV/0!	#DIV/0!	#DIV/0!	#DIV/0!	#DIV/0!	#DIV/0!
ENSDARG00000024560	slc4a1b	0.0234149	0.185897	0.0673959	0.129904	0.348923	0	0.0502678	0	0	0.0502427	0.0639776	0.0492795	0.00845946	2.87833	0.362544	0	0.3723	0.745858	#DIV/0!	1.29826	0	1.01955	#DIV/0!	1.74063	#DIV/0!
ENSDARG00000024631	NLRC5	0.0143132	0.0319867	0.111373	0.0470181	0.0838481	0.0440484	0.0419323	0.03421	0	0.00658129	0	0.0546162	0.0193924	7.78114	3.48185	0	0.560753	0.376503	#DIV/0!	0	0.395503	0.120501	#DIV/0!	0	0.304677
ENSDARG00000024687	polr3g	0	0.0631282	0	0	0	0	0	0	0	0	0	0	0	#DIV/0!	0	#DIV/0!	#DIV/0!	#DIV/0!	#DIV/0!	#DIV/0!	#DIV/0!	#DIV/0!	#DIV/0!	#DIV/0!	#DIV/0!
ENSDARG00000024847	col5a2b	0	0	0	0.012649	0.0283039	0	0.0407884	0.0240333	0.0198102	0.0086366	0	0	0.035631	#DIV/0!	#DIV/0!	1.56615	0.4469	#DIV/0!	1.21318	#DIV/0!	#DIV/0!	#DIV/0!	#DIV/0!	#DIV/0!	#DIV/0!
ENSDARG00000025013	gna14a	0	0	0	0.0183895	0.0369677	0.134966	0.0177898	0	0	0	0	0	0.0465377	#DIV/0!	#DIV/0!	0	0.497448	#DIV/0!	#DIV/0!	#DIV/0!	#DIV/0!	#DIV/0!	#DIV/0!	#DIV/0!	#DIV/0!
ENSDARG00000025034	syngr3b	0.286493	0.773961	0.0227079	0.187038	0.0513924	0	0.0163434	0.0385408	0	0.308339	0.523717	0.29518	0.0905656	0.0792616	0.0293399	0	3.63941	0.719723	#DIV/0!	1.77423	0	1.04458	#DIV/0!	2.46516	#DIV/0!
ENSDARG00000025046	AL935186.1	0.0354064	0.0107758	0.0203823	0.0101094	0	0	0	0	0.00995796	0	0	0	0	0.575667	1.89149	0.98502	#DIV/0!	0	0	#DIV/0!	0	#DIV/0!	#DIV/0!	#DIV/0!	#DIV/0!
ENSDARG00000025162	asic4a	0.0953965	1.28427	0	0.150273	0	0.1044	0	0.0597806	0	0.0292426	0	0.0395498	0.0344654	0	0	0	#DIV/0!	#DIV/0!	#DIV/0!	0	#DIV/0!	0.739387	#DIV/0!	#DIV/0!	#DIV/0!
ENSDARG00000025168	si:ch1073-344g18.1	0.0199918	0	0.0172629	0.0342491	0	0.0251363	0	0.019522	0	0.0183847	0	0.0561003	0	0.863499	#DIV/0!	0	#DIV/0!	0	#DIV/0!	0	1.45609	0.327711	#DIV/0!	#DIV/0!	0.225063
ENSDARG00000025189	cpne8	0	0	0	0	0.0136937	0	0	0	0	0	0.0436102	0.0278949	0	#DIV/0!	#DIV/0!	#DIV/0!	0	#DIV/0!	#DIV/0!	1.56338	#DIV/0!	0	#DIV/0!	#DIV/0!	#DIV/0!
ENSDARG00000025275	gbgt1l1	0	0	0	0	0	0	0	0	0	0	0.0727923	0	0	#DIV/0!	#DIV/0!	#DIV/0!	#DIV/0!	#DIV/0!	#DIV/0!	#DIV/0!	#DIV/0!	#DIV/0!	#DIV/0!	#DIV/0!	#DIV/0!
ENSDARG00000025311	cuzd1.2	0	0	0	0.0808756	0.108387	0	0.0651984	0	0	0	0	0	0	#DIV/0!	#DIV/0!	0	0.746174	#DIV/0!	#DIV/0!	#DIV/0!	#DIV/0!	#DIV/0!	#DIV/0!	#DIV/0!	#DIV/0!
ENSDARG00000025335	nek10	0	0.0243255	0	0	0.0336274	0	0	0	0	0	0	0	0	#DIV/0!	0	#DIV/0!	0	#DIV/0!	#DIV/0!	#DIV/0!	#DIV/0!	#DIV/0!	#DIV/0!	#DIV/0!	#DIV/0!
ENSDARG00000025372	admp	0	0	0	0	0	0	0	0	0	0	0	0	0	#DIV/0!	#DIV/0!	#DIV/0!	#DIV/0!	#DIV/0!	#DIV/0!	#DIV/0!	#DIV/0!	#DIV/0!	#DIV/0!	#DIV/0!	#DIV/0!
ENSDARG00000025386	lsm14b	0	0.197333	0	0	0	0	0	0.0263811	0	0	0	0	0.0439221	#DIV/0!	0	#DIV/0!	#DIV/0!	#DIV/0!	#DIV/0!	#DIV/0!	#DIV/0!	#DIV/0!	#DIV/0!	#DIV/0!	#DIV/0!
ENSDARG00000025478	gipr	0.0156292	0.0868906	0.0202438	0	0.0134563	0.0589533	0.312418	0.0534168	0.0437091	0.0431184	0	0	0.0338796	1.29526	0.23298	#DIV/0!	0	15.4328	1.2221	#DIV/0!	2.91217	#DIV/0!	#DIV/0!	#DIV/0!	#DIV/0!
ENSDARG00000025505	si:ch73-335d12.2	0.0196669	6.38739e-10	0.000147479	0	0	0	0.00798474	0.0192047	0	0	0	0.000148932	0	0.00749884	230891	#DIV/0!	#DIV/0!	54.1415	#DIV/0!	0	0	0	#DIV/0!	0	#DIV/0!
ENSDARG00000025600	or102-5	0	0	0.0208096	0	0	0	0	0	0	0	0	0	0	#DIV/0!	#DIV/0!	#DIV/0!	#DIV/0!	0	#DIV/0!	#DIV/0!	0	#DIV/0!	#DIV/0!	#DIV/0!	#DIV/0!
ENSDARG00000025601	TRIM35 (5 of 38)	0	0.0121548	0	0	0	0	0	0	0	0	0	0	0.0144288	#DIV/0!	0	#DIV/0!	#DIV/0!	#DIV/0!	#DIV/0!	#DIV/0!	#DIV/0!	#DIV/0!	#DIV/0!	#DIV/0!	#DIV/0!
ENSDARG00000025607	ifnphi1	0.0932575	0.0283825	0	0	0.374697	0.0390852	0.0311283	0.091066	0	0	0	0	0	0	0	#DIV/0!	0	#DIV/0!	#DIV/0!	#DIV/0!	#DIV/0!	#DIV/0!	#DIV/0!	#DIV/0!	#DIV/0!
ENSDARG00000025658	or111-2	0	0	0	0	0.046657	0	0	0	0.0114308	0.0249174	0	0	0	#DIV/0!	#DIV/0!	#DIV/0!	0	#DIV/0!	0	#DIV/0!	#DIV/0!	#DIV/0!	#DIV/0!	#DIV/0!	#DIV/0!
ENSDARG00000025672	antxr1a	0.0601847	0	0.0150625	0	0.0150184	0.212194	0	0.0170336	0.0101561	0	0	0	0	0.250271	#DIV/0!	#DIV/0!	0	0	1.67718	#DIV/0!	14.0876	#DIV/0!	#DIV/0!	#DIV/0!	#DIV/0!
ENSDARG00000025783	si:ch211-125e6.11	0	0	0.0310679	0	0	0	0	0	0	0	0.0328839	0	0	#DIV/0!	#DIV/0!	#DIV/0!	#DIV/0!	0	#DIV/0!	#DIV/0!	0	#DIV/0!	#DIV/0!	#DIV/0!	#DIV/0!
ENSDARG00000025866	ankdd1b	0	0	0.0639879	0.0158687	0.0435314	0	0.0621362	0	0	0.0170365	0.041121	0.0475456	0.0162547	#DIV/0!	#DIV/0!	0	0.364535	0.971062	#DIV/0!	0.864875	0	0.358319	#DIV/0!	0.890649	#DIV/0!
ENSDARG00000025899	pnx	0	0	0.0711555	0	0.189192	0	0.045522	0	0.0463515	0	0.0753148	0.0578094	0	#DIV/0!	#DIV/0!	#DIV/0!	0	0.639754	0	1.30281	0	0	#DIV/0!	2.03643	#DIV/0!
ENSDARG00000025914	si:dkey-190g11.3	0.0245888	0.0397562	0.0375992	0.151168	0.0211703	0	0	0.024011	0	0.0226122	0.193664	0.105003	0.0533114	1.52912	0.945744	0	7.14057	0	#DIV/0!	1.84437	0	0.215348	#DIV/0!	#DIV/0!	#DIV/0!
ENSDARG00000026049	mxf	0	0	0	0.147033	0	0	0	0.0104761	0	0.0197316	0.0196107	0.135473	0.0813949	#DIV/0!	#DIV/0!	0	#DIV/0!	#DIV/0!	#DIV/0!	0.144757	#DIV/0!	0.14565	#DIV/0!	#DIV/0!	#DIV/0!
ENSDARG00000026081	lhcgr	0	0	0.0132305	0.00656221	0	0	0	0	0	0	0	0	0	#DIV/0!	#DIV/0!	0	#DIV/0!	0	#DIV/0!	#DIV/0!	0	#DIV/0!	#DIV/0!	#DIV/0!	#DIV/0!
ENSDARG00000026084	KCNS1	0.0155447	0.0141929	0	0	0	0	0	0	0	0.097796	0.128626	0	0	0	0	#DIV/0!	#DIV/0!	#DIV/0!	#DIV/0!	#DIV/0!	#DIV/0!	#DIV/0!	#DIV/0!	#DIV/0!	#DIV/0!
ENSDARG00000026086	C6H3orf67	0	0.0756082	0	0.0222522	0	0	0	0	0	0	0	0	0.0112192	#DIV/0!	0	0	#DIV/0!	#DIV/0!	#DIV/0!	#DIV/0!	#DIV/0!	#DIV/0!	#DIV/0!	#DIV/0!	#DIV/0!
ENSDARG00000026229	prnpa	0	0.0467511	0.0884293	0.0877203	0.0440852	0	0	0	0.0432029	0.141263	0	0.0718434	0.0554977	#DIV/0!	1.89149	0.492507	1.98979	0	0	0	0	1.96626	#DIV/0!	#DIV/0!	#DIV/0!
ENSDARG00000026246	ADORA3 (1 of 4)	0	0	0	0.0393078	0	0	0	0	0.0193594	0	0.0209709	0	0	#DIV/0!	#DIV/0!	0.492508	#DIV/0!	#DIV/0!	0	#DIV/0!	#DIV/0!	#DIV/0!	#DIV/0!	#DIV/0!	#DIV/0!
ENSDARG00000026248	slc1a7b	0	0.0789145	0	0	0	0	0	0	0	0	0	0	0	#DIV/0!	0	#DIV/0!	#DIV/0!	#DIV/0!	#DIV/0!	#DIV/0!	#DIV/0!	#DIV/0!	#DIV/0!	#DIV/0!	#DIV/0!
ENSDARG00000026335	susd4	0.326686	0.220703	0.023192	0.00699581	0	0	0	0.00797524	0	0.0150212	0.074646	0.0057296	0	0.0709917	0.105082	0	#DIV/0!	0	#DIV/0!	13.0281	0	2.62168	#DIV/0!	#DIV/0!	#DIV/0!
ENSDARG00000026359	pbld2	0.14435	0.391634	0.17691	0.056199	0.0139102	0	0.32586	0.137026	0	0.29064	0.413375	0.150132	0.130236	1.22556	0.451723	0	4.04013	1.84195	#DIV/0!	2.75341	0	1.9359	#DIV/0!	1.49483	#DIV/0!
ENSDARG00000026383	si:dkey-27j5.5	0	0.0574159	0	0	0	0	0.0104218	0	0	0.0115659	0	0.0794089	0	#DIV/0!	0	#DIV/0!	#DIV/0!	#DIV/0!	#DIV/0!	0	#DIV/0!	0.14565	#DIV/0!	#DIV/0!	#DIV/0!
ENSDARG00000026395	rfx4	0.220491	0.101702	0.120435	0.353241	0.472421	0.0456663	0.0300963	0.187746	0	0.279986	0.461522	0.222876	0.23341	0.546213	1.1842	0	0.747725	0.249897	#DIV/0!	2.07076	0.379178	1.25624	#DIV/0!	8.28645	3.31306
ENSDARG00000026403	hephl1b	0.0123505	0.0161223	0	0	0.021267	0	0	0	0	0.0113577	0	0.00433221	0	0	0	#DIV/0!	0	#DIV/0!	#DIV/0!	0	#DIV/0!	2.62169	#DIV/0!	#DIV/0!	#DIV/0!
ENSDARG00000026417	ccr12b.2	0.114066	0	0.021888	2.36666	20.4708	0.111548	0.0420087	0.0371284	0	0.0349654	0.0115837	0.106696	0	0.191889	#DIV/0!	0	0.115612	1.91926	#DIV/0!	0.108567	5.09631	0.327711	#DIV/0!	0.0565674	0.0643035
ENSDARG00000026500	xkr9	0.0319535	0.131287	0.013796	0.136853	0.467689	0.120529	0.0264781	0.046804	0	0	0	0	0.0173165	0.431752	0.105083	0	0.292615	1.91926	#DIV/0!	#DIV/0!	8.73652	#DIV/0!	#DIV/0!	#DIV/0!	#DIV/0!
ENSDARG00000026505	si:ch211-285c6.3	0	0	0	0	0	0	0	0	0	0	0	0.0610941	0	#DIV/0!	#DIV/0!	#DIV/0!	#DIV/0!	#DIV/0!	#DIV/0!	0	#DIV/0!	0	#DIV/0!	#DIV/0!	#DIV/0!
ENSDARG00000026569	si:dkey-183g16.2	0	0	0	0	1.17119e-05	0	0	0	0	0	0.0431988	0	0	#DIV/0!	#DIV/0!	#DIV/0!	0	#DIV/0!	#DIV/0!	#DIV/0!	#DIV/0!	#DIV/0!	#DIV/0!	#DIV/0!	#DIV/0!
ENSDARG00000026663	tlr19	0	0	0	0	0	0	0	0	0	0	0	0	0	#DIV/0!	#DIV/0!	#DIV/0!	#DIV/0!	#DIV/0!	#DIV/0!	#DIV/0!	#DIV/0!	#DIV/0!	#DIV/0!	#DIV/0!	#DIV/0!
ENSDARG00000026704	ftr72	6.46104e-15	0	1.79366e-43	0.0113838	0.0138097	1.0756e-34	0	0	0	0	0.0327033	0	0	2.77612e-29	#DIV/0!	0	0.824334	0	#DIV/0!	#DIV/0!	5.99668e+08	#DIV/0!	#DIV/0!	#DIV/0!	#DIV/0!
ENSDARG00000026764	ahsg1	0	0	0.0118522	0	0	0	0	0	0	0	0	0	0	#DIV/0!	#DIV/0!	#DIV/0!	#DIV/0!	0	#DIV/0!	#DIV/0!	0	#DIV/0!	#DIV/0!	#DIV/0!	#DIV/0!
ENSDARG00000026855	cacna2d4a	0	0.0471079	0	0	0	0	0	0	0	0	0	0.00723915	0	#DIV/0!	0	#DIV/0!	#DIV/0!	#DIV/0!	#DIV/0!	0	#DIV/0!	0	#DIV/0!	#DIV/0!	#DIV/0!
ENSDARG00000026864	si:ch211-226m16.3	0	0	0	0.0249557	0	0	0	0	0	0	0	0.0204388	0	#DIV/0!	#DIV/0!	0	#DIV/0!	#DIV/0!	#DIV/0!	0	#DIV/0!	0	#DIV/0!	#DIV/0!	#DIV/0!
ENSDARG00000026895	tor1l3	0.0157147	0.0860886	0	0	0.0270598	0	0	0	0	0.0867084	0	0	0.0170325	0	0	#DIV/0!	0	#DIV/0!	#DIV/0!	#DIV/0!	#DIV/0!	#DIV/0!	#DIV/0!	#DIV/0!	#DIV/0!
ENSDARG00000026904	cbln13	0.0958938	0.171824	0.0696434	0.069085	0.0231465	0	0.0222773	0.0525047	0	0.0494459	0	0.126281	0.0582771	0.726256	0.405318	0	2.98468	0.319877	#DIV/0!	0	0	0.391555	#DIV/0!	0	#DIV/0!
ENSDARG00000026926	rom1b	0.0575142	0	0	0.0743139	0.348578	0	0.0359452	0	0	0	0	0	0	0	#DIV/0!	0	0.213192	#DIV/0!	#DIV/0!	#DIV/0!	#DIV/0!	#DIV/0!	#DIV/0!	#DIV/0!	#DIV/0!
ENSDARG00000026979	krt1-c5	0.0338945	0.0184836	0.0291347	0.0462417	0.0290494	0	0.0167751	0.0263579	0.0227744	0.0558502	0.0589824	0	0.00731391	0.85957	1.57625	0.492508	1.59183	0.575777	1.15735	#DIV/0!	0	#DIV/0!	#DIV/0!	#DIV/0!	#DIV/0!
ENSDARG00000027079	znf804a	0.113161	0.298481	0	0.0161552	0.0270635	0	0	0.018417	0	0.0289067	0.0517133	0.0837976	0	0	0	0	0.596937	#DIV/0!	#DIV/0!	0.617121	#DIV/0!	0.344959	#DIV/0!	#DIV/0!	#DIV/0!
ENSDARG00000027153	gabrr3a	0.165184	0	0.215886	0.0134059	0.0839089	0.0983892	0.220467	0	0.13205	0.114606	0	0.18809	0.0169629	1.30694	#DIV/0!	9.85014	0.159767	1.02122	0	0	0.455746	0.609315	#DIV/0!	0	1.33696
ENSDARG00000027169	kpna7	0	0.0722591	0.0569489	0.0338954	0	0.0497535	0	0	0	0	0	0.00925349	0	#DIV/0!	0.788121	0	#DIV/0!	0	#DIV/0!	0	0.873652	0	#DIV/0!	#DIV/0!	0
ENSDARG00000027192	hcn3	0.00913411	0.133472	0	0.0621682	0.0157285	0	0	0	0	0	0	0	0	0	0	0	3.95258	#DIV/0!	#DIV/0!	#DIV/0!	#DIV/0!	#DIV/0!	#DIV/0!	#DIV/0!	#DIV/0!
ENSDARG00000027236	rs1a	0.193477	0	0	0.0148628	0	0	0	0	0.0818055	0	0	0	0	0	#DIV/0!	5.50404	#DIV/0!	#DIV/0!	0	#DIV/0!	#DIV/0!	#DIV/0!	#DIV/0!	#DIV/0!	#DIV/0!
ENSDARG00000027469	hsd17b1	0	0	0	0	0	0	0	0	0	0	0	0	0	#DIV/0!	#DIV/0!	#DIV/0!	#DIV/0!	#DIV/0!	#DIV/0!	#DIV/0!	#DIV/0!	#DIV/0!	#DIV/0!	#DIV/0!	#DIV/0!
ENSDARG00000027472	gphb5	0	0	0	0	0	0	0	0	0	0	0	0	0	#DIV/0!	#DIV/0!	#DIV/0!	#DIV/0!	#DIV/0!	#DIV/0!	#DIV/0!	#DIV/0!	#DIV/0!	#DIV/0!	#DIV/0!	#DIV/0!
ENSDARG00000027497	mast1a	0.0892144	0.00407281	0	0.0152838	0	0	0.00739269	0	0	0.0246128	0.032616	0.00938815	0.0290087	0	0	0	#DIV/0!	#DIV/0!	#DIV/0!	3.47417	#DIV/0!	2.62169	#DIV/0!	#DIV/0!	#DIV/0!
ENSDARG00000027523	trpc7a	0	0	0	0	0	0	0	0	0	0	0	0	0	#DIV/0!	#DIV/0!	#DIV/0!	#DIV/0!	#DIV/0!	#DIV/0!	#DIV/0!	#DIV/0!	#DIV/0!	#DIV/0!	#DIV/0!	#DIV/0!
ENSDARG00000027538	noxred1	0.0153373	0.0560141	0.0662187	0.197063	0.145255	0	0.0254182	0.0149769	0	0.0282087	0.126161	0.0968376	0.0332468	4.31749	1.18218	0	1.35667	0.383852	#DIV/0!	1.30281	0	0.291299	#DIV/0!	3.39404	#DIV/0!
ENSDARG00000027564	CABZ01052588.1	0	0.100537	0	0	0	0	0.00911966	0	0	0.0202416	0.0301764	0	0.0119284	#DIV/0!	0	#DIV/0!	#DIV/0!	#DIV/0!	#DIV/0!	#DIV/0!	#DIV/0!	#DIV/0!	#DIV/0!	#DIV/0!	#DIV/0!
ENSDARG00000027618	grip2b	0.011373	0.0311524	0	0.00974188	0	0	0.00942417	0	0	0	0	0	0	0	0	0	#DIV/0!	#DIV/0!	#DIV/0!	#DIV/0!	#DIV/0!	#DIV/0!	#DIV/0!	#DIV/0!	#DIV/0!
ENSDARG00000027620	bco2l	0.0214865	0	0	0	0.0462482	0	0	0	0	0	0	0.0301474	0	0	#DIV/0!	#DIV/0!	0	#DIV/0!	#DIV/0!	0	#DIV/0!	0	#DIV/0!	#DIV/0!	#DIV/0!
ENSDARG00000027638	adra1ab	0.0538	0	0	0	0	0	0	0.00952091	0	0.0164917	0	0.0342002	0.0388745	0	#DIV/0!	#DIV/0!	#DIV/0!	#DIV/0!	#DIV/0!	0	#DIV/0!	0.482211	#DIV/0!	#DIV/0!	#DIV/0!
ENSDARG00000027639	zgc:165539	0	0	0	0.0653493	0.264359	0	0.0360814	0	0	0.0400424	0.0505122	0.0267601	0	#DIV/0!	#DIV/0!	0	0.247199	#DIV/0!	#DIV/0!	1.88759	#DIV/0!	1.49635	#DIV/0!	#DIV/0!	#DIV/0!
ENSDARG00000027699	zgc:103510	0.102098	0	0	0	0.190458	0	0	0.0166165	0	0	0.0466578	0	0	0	#DIV/0!	#DIV/0!	0	#DIV/0!	#DIV/0!	#DIV/0!	#DIV/0!	#DIV/0!	#DIV/0!	#DIV/0!	#DIV/0!
ENSDARG00000027710	btbd16	0	0.0615279	0	0	0.0193398	0	0	0	0	0	0	0	0	#DIV/0!	0	#DIV/0!	0	#DIV/0!	#DIV/0!	#DIV/0!	#DIV/0!	#DIV/0!	#DIV/0!	#DIV/0!	#DIV/0!
ENSDARG00000027724	dgkb	0	0	0	0	0	0	0	0	0.0340939	0	0	0	0	#DIV/0!	#DIV/0!	#DIV/0!	#DIV/0!	#DIV/0!	0	#DIV/0!	#DIV/0!	#DIV/0!	#DIV/0!	#DIV/0!	#DIV/0!
ENSDARG00000027799	ucmaa	0	0.144767	0	0	0	0.249196	0	0	0	0	0	0	0	#DIV/0!	0	#DIV/0!	#DIV/0!	#DIV/0!	#DIV/0!	#DIV/0!	#DIV/0!	#DIV/0!	#DIV/0!	#DIV/0!	#DIV/0!
ENSDARG00000027919	BX323854.1	0	0	0	0.0123623	0	0	0	0	0	0	0	0	0	#DIV/0!	#DIV/0!	0	#DIV/0!	#DIV/0!	#DIV/0!	#DIV/0!	#DIV/0!	#DIV/0!	#DIV/0!	#DIV/0!	#DIV/0!
ENSDARG00000027963	camkva	0	0	0	0	0	0	0	0	0.07572	0	0	0	0.0176852	#DIV/0!	#DIV/0!	#DIV/0!	#DIV/0!	#DIV/0!	0	#DIV/0!	#DIV/0!	#DIV/0!	#DIV/0!	#DIV/0!	#DIV/0!
ENSDARG00000027992	hao2	0.105772	0.0271556	0.194085	0.31097	0.216284	0	0.0328677	0	0.0322323	0.0486346	0.224757	0.0742035	0.22598	1.83494	7.14714	0.103651	1.43779	0.169347	0	3.02893	0	0.655422	#DIV/0!	17.8859	#DIV/0!
ENSDARG00000028066	diras1a	0.575925	2.70554	0.00802116	0.111396	0.0719791	0.023359	0.100066	0	0.00783761	0.247729	0.840514	0.71032	0.0604084	0.0139274	0.00296472	0.0703581	1.54762	12.4753	0	1.18329	2.91217	0.348757	#DIV/0!	0.0948509	0.119758
ENSDARG00000028096	CLDN23 (1 of 3)	0.0790053	0.04809	0.0227478	0.163445	0.0680215	0	0.0881535	0	0	0.0726779	0.0240697	0.116605	0.0856305	0.287928	0.473026	0	2.40284	3.87525	#DIV/0!	0.206421	0	0.623283	#DIV/0!	0.0532664	#DIV/0!
ENSDARG00000028098	fut9d	0.0237997	0	0.0513778	0.142704	0	0	0.207076	0	0.100404	0	0.0543811	0.125224	0	2.15876	#DIV/0!	0.703582	#DIV/0!	4.03046	0	0.434271	0	0	#DIV/0!	0.107747	#DIV/0!
ENSDARG00000028163	prg4b	0.0824034	0.024423	0.0115515	0.278064	0.0465379	0	0.056487	0	0.0114668	0.072102	0.324477	0.171471	0.0422835	0.140182	0.472976	0.041238	5.975	4.89001	0	1.89231	0	0.420491	#DIV/0!	0.386975	#DIV/0!
ENSDARG00000028333	nitr9	0	0	0.0164745	0	0	0	0	0	0	0	0.0871876	0	0	#DIV/0!	#DIV/0!	#DIV/0!	#DIV/0!	0	#DIV/0!	#DIV/0!	0	#DIV/0!	#DIV/0!	#DIV/0!	#DIV/0!
ENSDARG00000028393	daam2	0.0176714	0.0161347	0.045778	0.0302739	0	0.177751	0	0	0	0.0487526	0	0	0	2.59051	2.83724	0	#DIV/0!	0	#DIV/0!	#DIV/0!	3.88289	#DIV/0!	#DIV/0!	#DIV/0!	#DIV/0!
ENSDARG00000028485	cabp5b	0.0988416	0.216591	0	0.101599	0.03404	0	0	0.0386076	0.0166794	0	0.0722712	0	0	0	0	0.164169	2.98469	#DIV/0!	2.31469	#DIV/0!	#DIV/0!	#DIV/0!	#DIV/0!	#DIV/0!	#DIV/0!
ENSDARG00000028521	c1ql3b	0	0	0	0.0658635	0	0	0	0.0250282	0	0.0235701	0.0468514	0.0899043	0.0277798	#DIV/0!	#DIV/0!	0	#DIV/0!	#DIV/0!	#DIV/0!	0.521125	#DIV/0!	0.262169	#DIV/0!	#DIV/0!	#DIV/0!
ENSDARG00000028548	klhl10b.2	0	0.00762567	0	0	0.0326279	2.73362e-17	0	0	0	0	0	0	0	#DIV/0!	0	#DIV/0!	0	#DIV/0!	#DIV/0!	#DIV/0!	#DIV/0!	#DIV/0!	#DIV/0!	#DIV/0!	#DIV/0!
ENSDARG00000028659	ms4a17c.2	0	0	0	0	0	0	0	0	0	0	0	0.00944864	0	#DIV/0!	#DIV/0!	#DIV/0!	#DIV/0!	#DIV/0!	#DIV/0!	0	#DIV/0!	0	#DIV/0!	#DIV/0!	#DIV/0!
ENSDARG00000028731	stat4	0.0237264	0.00724871	0.0425197	0.0203232	0.04768	0	0	0	0.0168826	0.00920033	0	0	0	1.79208	5.86583	0.830706	0.426242	0	0	#DIV/0!	0	#DIV/0!	#DIV/0!	#DIV/0!	#DIV/0!
ENSDARG00000028740	msnb	0	0	0	0.0192693	0	0	0	0	0	0	0	0.00789082	0	#DIV/0!	#DIV/0!	0	#DIV/0!	#DIV/0!	#DIV/0!	0	#DIV/0!	0	#DIV/0!	#DIV/0!	#DIV/0!
ENSDARG00000028746	BX927346.1	0	0	0	0	0	0	0	0	0	0	0	0	0	#DIV/0!	#DIV/0!	#DIV/0!	#DIV/0!	#DIV/0!	#DIV/0!	#DIV/0!	#DIV/0!	#DIV/0!	#DIV/0!	#DIV/0!	#DIV/0!
ENSDARG00000028780	gzma	0	0	0	0	0	0	0.080639	0	0	0	0	0	0.0131844	#DIV/0!	#DIV/0!	#DIV/0!	#DIV/0!	#DIV/0!	#DIV/0!	#DIV/0!	#DIV/0!	#DIV/0!	#DIV/0!	#DIV/0!	#DIV/0!
ENSDARG00000028784	si:dkey-24p1.6	0.378774	1.34142	0.535209	0.0098318	0.0790579	0.303065	0.142667	0	0	0.664985	0	0.539502	0.870836	1.413	0.398987	0	0.124362	0.266563	#DIV/0!	0	0.566255	1.23259	#DIV/0!	0	2.17674
ENSDARG00000028824	slc34a1a	0.117383	0.21447	0.101319	0	0	0	0.0486615	0.00946871	0	0	0	0	0	0.863149	0.472416	#DIV/0!	#DIV/0!	0.48028	#DIV/0!	#DIV/0!	0	#DIV/0!	#DIV/0!	#DIV/0!	#DIV/0!
ENSDARG00000028850	btr16	0	0	0.0199021	0.00987128	0	0	0	0	0	0	0	0	0	#DIV/0!	#DIV/0!	0	#DIV/0!	0	#DIV/0!	#DIV/0!	0	#DIV/0!	#DIV/0!	#DIV/0!	#DIV/0!
ENSDARG00000028857	sgsm1a	0.0739586	0.101291	0	0	0.059128	0	0	0.0257931	0	0.0388647	0.0724248	0.107476	0.0515318	0	0	#DIV/0!	0	#DIV/0!	#DIV/0!	0.67387	#DIV/0!	0.361613	#DIV/0!	#DIV/0!	#DIV/0!
ENSDARG00000028862	rdh20	0	0.0379589	0.0179497	0	0	0.0261363	0	0	0.017539	0	0	0	0.0450605	#DIV/0!	0.472872	#DIV/0!	#DIV/0!	0	0	#DIV/0!	1.45609	#DIV/0!	#DIV/0!	#DIV/0!	#DIV/0!
ENSDARG00000028878	vipr1a	0	0	0	0	0	0	0	0	0.0689833	0.0167847	0	0	0.0354459	#DIV/0!	#DIV/0!	#DIV/0!	#DIV/0!	#DIV/0!	0	#DIV/0!	#DIV/0!	#DIV/0!	#DIV/0!	#DIV/0!	#DIV/0!
ENSDARG00000028899	tekt4	0	0.056298	0.0266217	0	0.00884793	0	0	0	0.0173417	0.10443	0.0657485	0.354706	0	#DIV/0!	0.472871	#DIV/0!	0	0	0	0.185361	0	0.294413	#DIV/0!	#DIV/0!	#DIV/0!
ENSDARG00000028912	si:dkey-10h3.2	0	0.0192404	0.0181965	0.0241807	0	0.0264957	0	0	0	0	0	0.0101248	0	#DIV/0!	0.945744	0	#DIV/0!	0	#DIV/0!	0	1.45609	0	#DIV/0!	#DIV/0!	0
ENSDARG00000028973	tekt2	0	0.0138442	0	0	0	0	0	0	0	0	0	0	0	#DIV/0!	0	#DIV/0!	#DIV/0!	#DIV/0!	#DIV/0!	#DIV/0!	#DIV/0!	#DIV/0!	#DIV/0!	#DIV/0!	#DIV/0!
ENSDARG00000029039	zdhhc23a	0	0.137198	0	0.0165141	0	0	0.0319511	0	0	0	0	0	0	#DIV/0!	0	0	#DIV/0!	#DIV/0!	#DIV/0!	#DIV/0!	#DIV/0!	#DIV/0!	#DIV/0!	#DIV/0!	#DIV/0!
ENSDARG00000029051	gbe1a	0.0295889	0.17572	0.012775	0.0571646	0.0389314	0	0	0.0144468	0	0.0409142	0.108174	0.0858347	0.144314	0.43175	0.0727009	0	1.46834	0	#DIV/0!	1.26026	0	0.476663	#DIV/0!	#DIV/0!	#DIV/0!
ENSDARG00000029057	tm6sf2	0.0896336	0.294499	0	0.0613974	0	0.0678562	0	0	0	0	0.163779	0.115431	0.029247	0	0	0	#DIV/0!	#DIV/0!	#DIV/0!	1.41885	#DIV/0!	0	#DIV/0!	#DIV/0!	#DIV/0!
ENSDARG00000029219	avpr2ab	0	0.0160679	0.0151962	0	0.045455	0	0.0275207	0	0.0263382	0.048566	0	0	0.01908	#DIV/0!	0.945749	#DIV/0!	0	1.81103	0	#DIV/0!	0	#DIV/0!	#DIV/0!	#DIV/0!	#DIV/0!
ENSDARG00000029230	pnp4b	0	0	0	0	0.0443817	0	0	0	0	0.0481931	0	0	0	#DIV/0!	#DIV/0!	#DIV/0!	0	#DIV/0!	#DIV/0!	#DIV/0!	#DIV/0!	#DIV/0!	#DIV/0!	#DIV/0!	#DIV/0!
ENSDARG00000029305	baiap2l1a	0.00900353	0.319508	0.0154553	0	0.0539355	0	0.0149214	0.0263759	0	0	0.0246871	0.00631635	0	1.71658	0.0483722	#DIV/0!	0	0.965455	#DIV/0!	3.90844	0	0	#DIV/0!	4.04829	#DIV/0!
ENSDARG00000029308	prr15lb	0.0252089	0.124836	0.0322279	0	0.130225	0	0	0	0	0	0	0	0	1.27843	0.258162	#DIV/0!	0	0	#DIV/0!	#DIV/0!	0	#DIV/0!	#DIV/0!	#DIV/0!	#DIV/0!
ENSDARG00000029432	tph1a	0.011629	0	0	0	0	0	0	0	0	0	0	0.00815824	0	0	#DIV/0!	#DIV/0!	#DIV/0!	#DIV/0!	#DIV/0!	0	#DIV/0!	0	#DIV/0!	#DIV/0!	#DIV/0!
ENSDARG00000029461	cd209	0	0	0	0	0	0	0	0	0	0	0	0	0	#DIV/0!	#DIV/0!	#DIV/0!	#DIV/0!	#DIV/0!	#DIV/0!	#DIV/0!	#DIV/0!	#DIV/0!	#DIV/0!	#DIV/0!	#DIV/0!
ENSDARG00000029482	ush2a	0.0160969	0.0240711	0	0.00125459	0.00420713	0	0	0	0.00137431	0	0	0.00799883	0.0141233	0	0	1.09543	0.298206	#DIV/0!	0	0	#DIV/0!	0	#DIV/0!	#DIV/0!	#DIV/0!
ENSDARG00000029493	f9b	0	0	0	0	0	0	0	0	0	0	0	0.0354675	0	#DIV/0!	#DIV/0!	#DIV/0!	#DIV/0!	#DIV/0!	#DIV/0!	0	#DIV/0!	0	#DIV/0!	#DIV/0!	#DIV/0!
ENSDARG00000029511	kcns3b	0	0	0	0	0	0	0	0	0	0	0	0	0	#DIV/0!	#DIV/0!	#DIV/0!	#DIV/0!	#DIV/0!	#DIV/0!	#DIV/0!	#DIV/0!	#DIV/0!	#DIV/0!	#DIV/0!	#DIV/0!
ENSDARG00000029569	snapc1a	0.0254039	0	0.0149266	0	0.10936	0	0.014324	0.0168799	0	0	0.0315983	0	0.0187357	0.587571	#DIV/0!	#DIV/0!	0	0.959629	#DIV/0!	#DIV/0!	0	#DIV/0!	#DIV/0!	#DIV/0!	#DIV/0!
ENSDARG00000029720	si:dkeyp-9d4.2	0.0810668	0	0	0	0	0	0	0	0	0.01491	0	0	0	0	#DIV/0!	#DIV/0!	#DIV/0!	#DIV/0!	#DIV/0!	#DIV/0!	#DIV/0!	#DIV/0!	#DIV/0!	#DIV/0!	#DIV/0!
ENSDARG00000029803	oxgr1b	0	0	0	0	0	0	0	0	0	0	0	0	0	#DIV/0!	#DIV/0!	#DIV/0!	#DIV/0!	#DIV/0!	#DIV/0!	#DIV/0!	#DIV/0!	#DIV/0!	#DIV/0!	#DIV/0!	#DIV/0!
ENSDARG00000029830	myf6	0.0957939	0	0.110291	0	0	0	0.0264597	0	0	0.0293644	0	0.0224012	0	1.15134	#DIV/0!	#DIV/0!	#DIV/0!	0.239908	#DIV/0!	0	0	1.31084	#DIV/0!	0	#DIV/0!
ENSDARG00000029859	C8H1orf228 (1 of 2)	0.0432916	0	0	8.64658e-14	0.0332718	0	0.0533492	1.62876e-19	0	0.0435029	3.4964e-13	0.0227728	9.90036e-22	0	#DIV/0!	0	2.59877e-12	#DIV/0!	#DIV/0!	1.53534e-11	#DIV/0!	1.9103	#DIV/0!	#DIV/0!	#DIV/0!
ENSDARG00000029881	kcnh2a	0.0162646	0	0	0.00869073	0.026206	0	0	0	0	0	0	0.0250486	0	0	#DIV/0!	0	0.331631	#DIV/0!	#DIV/0!	0	#DIV/0!	0	#DIV/0!	#DIV/0!	#DIV/0!
ENSDARG00000029898	CNGA1 (2 of 2)	0	0	0	0	0	0	0	0	0	0	0	0	0	#DIV/0!	#DIV/0!	#DIV/0!	#DIV/0!	#DIV/0!	#DIV/0!	#DIV/0!	#DIV/0!	#DIV/0!	#DIV/0!	#DIV/0!	#DIV/0!
ENSDARG00000029916	KCNQ2 (1 of 3)	0.0351896	0.0856786	0	0.0602853	0.0201982	0	0	0	0	0.0107869	0	0	0	0	0	0	2.98469	#DIV/0!	#DIV/0!	#DIV/0!	#DIV/0!	#DIV/0!	#DIV/0!	#DIV/0!	#DIV/0!
ENSDARG00000029930	SPDEF	0.0261553	0	0.135511	0.0224041	0.022519	0.16443	0.108367	0	0.0441367	0.0481056	0.0239054	0	0.0283487	5.18101	#DIV/0!	1.97003	0.994898	0.799692	0	#DIV/0!	1.21341	#DIV/0!	#DIV/0!	#DIV/0!	#DIV/0!
ENSDARG00000029995	tnni2b.2	0.275441	0	0.290697	0	0	0	0.329683	0.358624	0.154934	0	0	0	0	1.05539	#DIV/0!	#DIV/0!	#DIV/0!	1.13411	2.31469	#DIV/0!	0	#DIV/0!	#DIV/0!	#DIV/0!	#DIV/0!
ENSDARG00000029997	utrnp	0	0.0789145	0	0	0.0372072	0	0	0	0	0	0	0	0	#DIV/0!	0	#DIV/0!	0	#DIV/0!	#DIV/0!	#DIV/0!	#DIV/0!	#DIV/0!	#DIV/0!	#DIV/0!	#DIV/0!
ENSDARG00000030094	mal	0.0259487	0.0473843	0.0672202	0.0889084	0.156388	0.0978784	0.215022	0	0	0	0	0	0	2.5905	1.41862	0	0.568512	3.19877	#DIV/0!	#DIV/0!	1.45609	#DIV/0!	#DIV/0!	#DIV/0!	#DIV/0!
ENSDARG00000030095	ccdc78	0.0262749	0	0.0285646	0.0225065	0.0284809	0	0	0.0051315	0	0	0	0.0147464	0	1.08714	#DIV/0!	0	0.790231	0	#DIV/0!	0	0	0	#DIV/0!	#DIV/0!	#DIV/0!
ENSDARG00000030154	pak7	0.0330599	0.186036	0.009525	0	0.00945735	0	0.0318578	0	0.0370723	0.0151522	0.0301187	0.0770608	0.0357169	0.288113	0.0511998	#DIV/0!	0	3.34465	0	0.390843	0	0.196627	#DIV/0!	0.116856	#DIV/0!
ENSDARG00000030157	mybpc2a	0.0122591	0.0559654	0	0.0368136	0.0147567	0	0	0	0	0	0.0704567	0.0359834	0.00928843	0	0	0	2.4947	#DIV/0!	#DIV/0!	1.95803	#DIV/0!	0	#DIV/0!	#DIV/0!	#DIV/0!
ENSDARG00000030215	matn1	0	0	0	0	0.00958095	0	0	0	0	0	0.0508539	0	0	#DIV/0!	#DIV/0!	#DIV/0!	0	#DIV/0!	#DIV/0!	#DIV/0!	#DIV/0!	#DIV/0!	#DIV/0!	#DIV/0!	#DIV/0!
ENSDARG00000030254	cbln9	0	0.143278	0.0271009	0	0	0	0	0	0	0	0	0	0	#DIV/0!	0.189149	#DIV/0!	#DIV/0!	0	#DIV/0!	#DIV/0!	0	#DIV/0!	#DIV/0!	#DIV/0!	#DIV/0!
ENSDARG00000030262	si:ch211-220i18.4	0.0164985	0.414114	0.0142464	0	0.0284095	0	0	0	0	0.0431477	0.0142945	0.043888	0.0169513	0.863497	0.0344021	#DIV/0!	0	0	#DIV/0!	0.325704	0	0.983132	#DIV/0!	#DIV/0!	#DIV/0!
ENSDARG00000030311	tmc2b	0	0	0	0	0	0	0	0	0.0411149	0.0215887	0	0	0.0316893	#DIV/0!	#DIV/0!	#DIV/0!	#DIV/0!	#DIV/0!	0	#DIV/0!	#DIV/0!	#DIV/0!	#DIV/0!	#DIV/0!	#DIV/0!
ENSDARG00000030350	mnx2b	0.133735	0	0.0192467	0	0.0523886	0	3.69969e-18	0	0	4.10584e-18	0	0	0	0.143917	#DIV/0!	#DIV/0!	0	1.92225e-16	#DIV/0!	#DIV/0!	0	#DIV/0!	#DIV/0!	#DIV/0!	#DIV/0!
ENSDARG00000030394	prf1.1	0	0.00965116	0	0	0.0091008	0.0664523	0.00875906	0	0	0	0	0	0	#DIV/0!	0	#DIV/0!	0	#DIV/0!	#DIV/0!	#DIV/0!	#DIV/0!	#DIV/0!	#DIV/0!	#DIV/0!	#DIV/0!
ENSDARG00000030621	th	0	0.157078	0	0.187554	0	0	0	0	0	0.0143826	0	0.010972	0.050854	#DIV/0!	0	0	#DIV/0!	#DIV/0!	#DIV/0!	0	#DIV/0!	1.31085	#DIV/0!	#DIV/0!	#DIV/0!
ENSDARG00000030626	lrit2	0	0	0	0	0	0	0	0	0	0	0	0	0	#DIV/0!	#DIV/0!	#DIV/0!	#DIV/0!	#DIV/0!	#DIV/0!	#DIV/0!	#DIV/0!	#DIV/0!	#DIV/0!	#DIV/0!	#DIV/0!
ENSDARG00000030687	phka2	0.0733402	0.232913	0.0221318	0.0191196	0.0109815	0.092213	0.044919	0.0124551	0	0.023459	0.0728601	0.0447402	0.0449293	0.301769	0.0950217	0	1.74107	2.02961	#DIV/0!	1.62852	4.16654	0.524338	#DIV/0!	0.802377	0.125845
ENSDARG00000030722	xirp1	0.0704794	0.0460272	0.0582123	0.0429396	0.00539499	0	0	0.0152973	0.0664591	0.00869223	0.00859068	0	0.0101874	0.825948	1.26474	1.54773	7.95916	0	0.230176	#DIV/0!	0	#DIV/0!	#DIV/0!	#DIV/0!	#DIV/0!
ENSDARG00000030750	gabrr3b	0	0	0	0	0.0344248	0	0	0	0.0308105	0.0823399	0	0.102607	0.0537096	#DIV/0!	#DIV/0!	#DIV/0!	0	#DIV/0!	0	0	#DIV/0!	0.802478	#DIV/0!	#DIV/0!	#DIV/0!
ENSDARG00000030915	cpa1	0	0	0.0402685	0	0	0	0.012881	0	0.0131157	0	0.0142075	0	0.0168482	#DIV/0!	#DIV/0!	#DIV/0!	#DIV/0!	0.319878	0	#DIV/0!	0	#DIV/0!	#DIV/0!	#DIV/0!	#DIV/0!
ENSDARG00000030961	ak8	0.0792474	0.120593	0	0.0075424	0	0	0.00729642	0	0.0297175	0.0323897	0.0724303	0.0988362	0.0381746	0	0	3.94006	#DIV/0!	#DIV/0!	0	0.732832	#DIV/0!	0.327711	#DIV/0!	#DIV/0!	#DIV/0!
ENSDARG00000030980	csrp1b	0	0.204772	0	0.186961	0	0	0	0	0	0	0	0	0	#DIV/0!	0	0	#DIV/0!	#DIV/0!	#DIV/0!	#DIV/0!	#DIV/0!	#DIV/0!	#DIV/0!	#DIV/0!	#DIV/0!
ENSDARG00000031015	dtna	0.152663	0.679945	0.050611	0.0917975	0.0587149	0	0.0485678	0.009539	0	0.0612843	0.0892823	0.140313	0.0825457	0.331521	0.074434	0	1.56344	0.959629	#DIV/0!	0.636308	0	0.436769	#DIV/0!	0.663077	#DIV/0!
ENSDARG00000031161	nr1d4a	0.243102	0.147975	0.0399847	0.317312	0.0299007	0.101887	0	0.0678257	0	0.0120268	0.306834	0.00812127	0.0250941	0.164477	0.270213	0	10.6122	0	#DIV/0!	37.7815	2.54815	1.4809	#DIV/0!	#DIV/0!	0.581167
ENSDARG00000031243	snai3	0.0330087	0	0	0.0141373	0	0	0.0410286	0	0	0.0455328	0	0.046314	0	0	#DIV/0!	0	#DIV/0!	#DIV/0!	#DIV/0!	0	#DIV/0!	0.983133	#DIV/0!	#DIV/0!	#DIV/0!
ENSDARG00000031278	si:ch73-193i2.2	0	0	0	0	0	0	0	0	0	0	0	0	0	#DIV/0!	#DIV/0!	#DIV/0!	#DIV/0!	#DIV/0!	#DIV/0!	#DIV/0!	#DIV/0!	#DIV/0!	#DIV/0!	#DIV/0!	#DIV/0!
ENSDARG00000031359	cmpk2	0	0	0	0.0471129	0	0	0	0	0.015469	0	0	0.0385857	0	#DIV/0!	#DIV/0!	0.328339	#DIV/0!	#DIV/0!	0	0	#DIV/0!	0	#DIV/0!	#DIV/0!	#DIV/0!
ENSDARG00000031420	wt1a	0.0490727	0	0.0635615	0	0	0	0.0304978	0	0	0.0676918	0	0.00860664	0	1.29525	#DIV/0!	#DIV/0!	#DIV/0!	0.479816	#DIV/0!	0	0	7.86507	#DIV/0!	0	#DIV/0!
ENSDARG00000031438	kcnj11l	5.18189e-29	0.0821205	0.000145865	0	4.66959e-22	0	0	0.0219858	0	0	0	0.0124163	0.0191828	2.8149e+24	0.00177623	#DIV/0!	0	0	#DIV/0!	0	0	0	#DIV/0!	#DIV/0!	#DIV/0!
ENSDARG00000031540	tmem200a	0.0319609	0	0	0	0.0275175	0.03113	0.0441403	0	0.04178	0	0	0.0224219	0	0	#DIV/0!	#DIV/0!	0	#DIV/0!	0	0	#DIV/0!	0	#DIV/0!	#DIV/0!	#DIV/0!
ENSDARG00000031588	si:dkey-239b22.1	0.00354783	0	0.0024308	0	0	0	0	5.96953e-43	0	0	0.00304071	0	0	0.685151	#DIV/0!	#DIV/0!	#DIV/0!	0	#DIV/0!	#DIV/0!	0	#DIV/0!	#DIV/0!	#DIV/0!	#DIV/0!
ENSDARG00000031600	rd3	0.113815	0.296906	0.0421196	0.0139273	0.0139988	0	0.0134731	0	0.0137186	0.0299044	0.0445817	0.0228131	0.0176227	0.370071	0.141862	0.985015	0.994892	0.319877	0	1.95421	0	1.31084	#DIV/0!	6.10927	#DIV/0!
ENSDARG00000031658	si:ch211-207d6.2	0.0371865	0.112613	0.136913	0.0238902	0.00513203	0	7.00649e-45	0	0.0392278	0	0.144916	0.0125451	0	3.68179	1.21578	1.642	4.65512	5.11748e-44	0	11.5516	0	0	#DIV/0!	2.25728e+44	#DIV/0!
ENSDARG00000031693	KIF9	0	0.00908713	0	0	0	0	0.00824717	0	0.00839745	0	0	0.0139644	0	#DIV/0!	0	#DIV/0!	#DIV/0!	#DIV/0!	0	0	#DIV/0!	0	#DIV/0!	#DIV/0!	#DIV/0!
ENSDARG00000031703	AL845428.1	0.000161431	0	0	1.59962e-34	0	0	0	0	0	0	0	0	0	0	#DIV/0!	0	#DIV/0!	#DIV/0!	#DIV/0!	#DIV/0!	#DIV/0!	#DIV/0!	#DIV/0!	#DIV/0!	#DIV/0!
ENSDARG00000031745	si:zfos-2070c2.4	0.0578379	0.0792123	0.0249715	0	0	0.0181804	0.0119817	0	0	0	0	0	0	0.43175	0.315248	#DIV/0!	#DIV/0!	0.479815	#DIV/0!	#DIV/0!	0.728046	#DIV/0!	#DIV/0!	#DIV/0!	#DIV/0!
ENSDARG00000031749	C3AR1	0.151968	0	0	0	0.0186914	0	0	0.0211995	0	0	0	0	0	0	#DIV/0!	#DIV/0!	0	#DIV/0!	#DIV/0!	#DIV/0!	#DIV/0!	#DIV/0!	#DIV/0!	#DIV/0!	#DIV/0!
ENSDARG00000031777	pparaa	0	0.874048	0.0348428	0.172823	0.0579013	0	0	0	0.0113485	0	0.0215185	0.00943588	0.0728905	#DIV/0!	0.0398637	0.0656654	2.98479	0	0	2.2805	0	0	#DIV/0!	#DIV/0!	#DIV/0!
ENSDARG00000031848	pparg	0.216421	0	0.0287507	0.0855606	0.300999	0.125591	0.0275901	0	0.0702321	0	0.0760784	0.0350373	0.0541314	0.132846	#DIV/0!	0.820846	0.284255	0.959632	0	2.17135	4.36828	0	#DIV/0!	2.26269	0
ENSDARG00000031876	pard6ga	0.0280715	0	0.0242398	0.0601136	0	0	0.0116306	0	0.0236851	0	0	0.00984666	0.0152127	0.863502	#DIV/0!	0.394006	#DIV/0!	0.479814	0	0	0	0	#DIV/0!	0	#DIV/0!
ENSDARG00000032079	acsl3a	0	0	0	0	0	0.0515272	0	0	0	0	0.0655481	0.0215626	0.0111045	#DIV/0!	#DIV/0!	#DIV/0!	#DIV/0!	#DIV/0!	#DIV/0!	3.0399	#DIV/0!	0	#DIV/0!	#DIV/0!	#DIV/0!
ENSDARG00000032098	c8g	0.0171513	0.0461685	0.103671	0	0.0295335	0.0431297	0	0	0.0144712	0	0.0783793	0.072194	0	6.0445	2.24549	#DIV/0!	0	0	0	1.08568	0.416025	0	#DIV/0!	#DIV/0!	0
ENSDARG00000032156	zgc:171776	0.0785554	0	0.0678327	0.157007	0.991967	0	0	0	0.0662805	0.0722405	0.0957305	0.0551099	0.0851429	0.863501	#DIV/0!	0.42215	0.158278	0	0	1.73708	0	1.31084	#DIV/0!	#DIV/0!	#DIV/0!
ENSDARG00000032199	gpc3	0.0475339	0.405249	0.0136819	0.0135722	0.0136418	0	0.0656477	0	0	0.0291418	0	0	0	0.287835	0.0337617	0	0.994898	4.79814	#DIV/0!	#DIV/0!	0	#DIV/0!	#DIV/0!	#DIV/0!	#DIV/0!
ENSDARG00000032246	tmtopsb	0	0.221384	0	0.0302101	0.0151825	0	0	0	0	0.0445957	0.162261	0	0	#DIV/0!	0	0	1.9898	#DIV/0!	#DIV/0!	#DIV/0!	#DIV/0!	#DIV/0!	#DIV/0!	#DIV/0!	#DIV/0!
ENSDARG00000032380	ompb	0	0	0	0	0.011658	0	0	0	0	0	0	0	0	#DIV/0!	#DIV/0!	#DIV/0!	0	#DIV/0!	#DIV/0!	#DIV/0!	#DIV/0!	#DIV/0!	#DIV/0!	#DIV/0!	#DIV/0!
ENSDARG00000032799	kcnd2	0.0364683	0.257461	0	0	0	0	0	0	0	0.0123483	0.066602	0.0511681	0	0	0	#DIV/0!	#DIV/0!	#DIV/0!	#DIV/0!	1.30163	#DIV/0!	0.241328	#DIV/0!	#DIV/0!	#DIV/0!
ENSDARG00000032808	tdrd7a	0	0	0	0	0.00529824	0	0	0	0	0	0	0	0	#DIV/0!	#DIV/0!	#DIV/0!	0	#DIV/0!	#DIV/0!	#DIV/0!	#DIV/0!	#DIV/0!	#DIV/0!	#DIV/0!	#DIV/0!
ENSDARG00000032836	pvalb5	0.0597963	30.3799	0.131107	0.0770269	0	0.0375919	0	0	0	0.137825	0.0273961	0.168228	0	2.19256	0.00431558	0	#DIV/0!	0	#DIV/0!	0.162851	0.286727	0.819275	#DIV/0!	#DIV/0!	2.85734
ENSDARG00000032838	si:dkey-206f10.1	0	0	0	0.0106996	0	0	0	0	0	0.00960363	0.0856161	0	0	#DIV/0!	#DIV/0!	0	#DIV/0!	#DIV/0!	#DIV/0!	#DIV/0!	#DIV/0!	#DIV/0!	#DIV/0!	#DIV/0!	#DIV/0!
ENSDARG00000032885	C11H1orf158	0.0133124	0	0	0.0228063	0.0114616	0.0669525	0.044125	0	0.0112323	0	0.048669	0.00933922	0.0144288	0	#DIV/0!	0.492509	1.9898	#DIV/0!	0	5.21125	#DIV/0!	0	#DIV/0!	#DIV/0!	#DIV/0!
ENSDARG00000032896	xgb	0	0.136603	0	0.0427184	0	0	0	0	0	0.045862	0	0	0	#DIV/0!	0	0	#DIV/0!	#DIV/0!	#DIV/0!	#DIV/0!	#DIV/0!	#DIV/0!	#DIV/0!	#DIV/0!	#DIV/0!
ENSDARG00000032975	BX629350.1	0.202291	0	0.000369474	0.00183256	0.0717629	0	0.000354559	0	7.6032e-08	4.82819e-19	0	3.21945e-18	1.5332e-12	0.00182645	#DIV/0!	4.14895e-05	0.0255363	0.959632	0	0	0	0.149969	#DIV/0!	0	#DIV/0!
ENSDARG00000032976	cmlc1	0.144413	5.66975	0	0.0989608	2.80999	0	0.0239334	0.0282039	0.0974779	0.0531216	0.0527961	0	0.0313046	0	0	0.985015	0.0352175	#DIV/0!	0.289336	#DIV/0!	#DIV/0!	#DIV/0!	#DIV/0!	#DIV/0!	#DIV/0!
ENSDARG00000032993	ccl34b.3	0.0366675	0.0334789	0.0316625	0.0628172	0	0.0922066	0.0303843	0	0.030938	0.0337199	0	0.0771715	0.0397424	0.863503	0.945745	0.492508	#DIV/0!	0.95963	0	0	2.91217	0.436948	#DIV/0!	0	0.150042
ENSDARG00000033029	pkd1b	0.00590814	0.160033	0.0252319	0.0076474	0.0230939	0	0.0163191	0.00653855	0	0.00905533	0.128503	0.00830422	0.0213513	4.2707	0.157667	0	0.331144	0.646765	#DIV/0!	15.4744	0	1.09045	#DIV/0!	23.9259	#DIV/0!
ENSDARG00000033056	zgc:171927	0.0502343	0	0	0	0	0	0	0	0	0.0461961	0.091826	0.0117471	0	0	#DIV/0!	#DIV/0!	#DIV/0!	#DIV/0!	#DIV/0!	7.81691	#DIV/0!	3.93255	#DIV/0!	#DIV/0!	#DIV/0!
ENSDARG00000033071	trim35-10	0.122189	0	5.09799e-25	0.0141984	0	0	0.0412061	0	0	0	0	0	0	4.17222e-24	#DIV/0!	0	#DIV/0!	8.08281e+22	#DIV/0!	#DIV/0!	0	#DIV/0!	#DIV/0!	#DIV/0!	#DIV/0!
ENSDARG00000033104	tmc2a	0.0199831	0	0	0	0	0	0	0	0	0	0	0.00700949	0	0	#DIV/0!	#DIV/0!	#DIV/0!	#DIV/0!	#DIV/0!	0	#DIV/0!	0	#DIV/0!	#DIV/0!	#DIV/0!
ENSDARG00000033161	sst1.2	0.190005	0	0	0	0.0204486	0	0	0	0	0	0	0.033324	0	0	#DIV/0!	#DIV/0!	0	#DIV/0!	#DIV/0!	0	#DIV/0!	0	#DIV/0!	#DIV/0!	#DIV/0!
ENSDARG00000033280	TPO	0.059041	0	0	0.0708025	0.142331	0	0	0	0	0.0217179	0.0971318	0.0165679	0.0255968	0	#DIV/0!	0	0.49745	#DIV/0!	#DIV/0!	5.86265	#DIV/0!	1.31084	#DIV/0!	#DIV/0!	#DIV/0!
ENSDARG00000033355	PLA2G4C (1 of 4)	0	0	0	0.414138	1.8732	0	0	0	0.0380541	0.082952	0.103055	0.110742	0.0733256	#DIV/0!	#DIV/0!	0.0918875	0.221086	#DIV/0!	0	0.930586	#DIV/0!	0.749056	#DIV/0!	#DIV/0!	#DIV/0!
ENSDARG00000033382	grifin	0.242006	0.220961	0.0597064	0.177683	0.0297658	0.260813	0.0859442	0	0.0291701	0.0953792	0	0.0242539	0	0.246715	0.270212	0.164169	5.96937	1.43945	0	0	4.36826	3.93253	#DIV/0!	0	0.900251
ENSDARG00000033411	cabp1b	0.0688855	0.0628952	0	0	0	0	0	0.0168167	0	0.047511	0	0	0	0	0	#DIV/0!	#DIV/0!	#DIV/0!	#DIV/0!	#DIV/0!	#DIV/0!	#DIV/0!	#DIV/0!	#DIV/0!	#DIV/0!
ENSDARG00000033462	si:ch211-215m21.11	0	0	0.0537798	0	0	0	4.46331e-14	0	1.20068e-28	0.000975476	7.89262e-05	0.0100945	0	#DIV/0!	#DIV/0!	#DIV/0!	#DIV/0!	8.29923e-13	0	0.00781873	0	0.0966344	#DIV/0!	9.42103e+09	#DIV/0!
ENSDARG00000033566	cyp17a1	0.0657107	0.0899947	0	0.0070358	0.0353595	0.0103275	0.00680635	0	0.0277215	0	0.0300291	0.0576236	0.00890264	0	0	3.94006	0.198979	#DIV/0!	0	0.521125	#DIV/0!	0	#DIV/0!	#DIV/0!	#DIV/0!
ENSDARG00000033594	ido1	0	0	0	0	0.0143017	0	0	0	0	0	0	0	0	#DIV/0!	#DIV/0!	#DIV/0!	0	#DIV/0!	#DIV/0!	#DIV/0!	#DIV/0!	#DIV/0!	#DIV/0!	#DIV/0!	#DIV/0!
ENSDARG00000033635	npffr2.1	0.0666098	0.0543572	0	0.012749	0	0	0	0	0	0	0	0	0	0	0	0	#DIV/0!	#DIV/0!	#DIV/0!	#DIV/0!	#DIV/0!	#DIV/0!	#DIV/0!	#DIV/0!	#DIV/0!
ENSDARG00000033684	oxgr1a.1	0	0	0	0	0	0	0	0	0	0	0	0	0	#DIV/0!	#DIV/0!	#DIV/0!	#DIV/0!	#DIV/0!	#DIV/0!	#DIV/0!	#DIV/0!	#DIV/0!	#DIV/0!	#DIV/0!	#DIV/0!
ENSDARG00000033726	tshba	0	0	0	0	0	0	0	0	0	0	0	0	0	#DIV/0!	#DIV/0!	#DIV/0!	#DIV/0!	#DIV/0!	#DIV/0!	#DIV/0!	#DIV/0!	#DIV/0!	#DIV/0!	#DIV/0!	#DIV/0!
ENSDARG00000033854	abrab	0.0885529	0.0202131	0.133815	0	0	0.167011	0	0.021618	0	0	0	0	0	1.51113	6.62021	#DIV/0!	#DIV/0!	0	#DIV/0!	#DIV/0!	1.24807	#DIV/0!	#DIV/0!	#DIV/0!	#DIV/0!
ENSDARG00000033953	entpd2a.2	0	0	0.0437277	0	0.116266	0	0.16785	0.0164833	0	0	0	0	0	#DIV/0!	#DIV/0!	#DIV/0!	0	3.83853	#DIV/0!	#DIV/0!	0	#DIV/0!	#DIV/0!	#DIV/0!	#DIV/0!
ENSDARG00000033963	nitr1j_2	0	0.030095	1.13597e-31	0.0546377	0	0	0	0	0.0278109	0.0627998	0.096933	0.0578094	0.0210145	#DIV/0!	3.77461e-30	0.509006	#DIV/0!	0	0	1.67677	0	1.08633	#DIV/0!	#DIV/0!	#DIV/0!
ENSDARG00000034048	zgc:92275	0.0393001	0.107648	0	0	0	0	0	0	0	0	0.0478925	0.0275707	0	0	0	#DIV/0!	#DIV/0!	#DIV/0!	#DIV/0!	1.73708	#DIV/0!	0	#DIV/0!	#DIV/0!	#DIV/0!
ENSDARG00000034076	lrp11	0.121071	0.292149	0.0261363	0.0259267	0.0111685	0	0.00358303	0.0126671	0	0.033783	0.271122	0.139539	0.053398	0.215876	0.0894622	0	2.32141	0.13709	#DIV/0!	1.94298	0	0.242104	#DIV/0!	14.173	#DIV/0!
ENSDARG00000034092	sc:d0284	0.156809	0	0	0.387612	8.99087	0	0.0799621	0	0	0	0.0110246	0.169243	0.0172861	0	#DIV/0!	0	0.0431117	#DIV/0!	#DIV/0!	0.0651407	#DIV/0!	0	#DIV/0!	#DIV/0!	#DIV/0!
ENSDARG00000034098	CABZ01058865.1	0	0	0	1.85261e-15	2.40458e-08	0	0	0	0	0	0	0	0	#DIV/0!	#DIV/0!	0	7.70451e-08	#DIV/0!	#DIV/0!	#DIV/0!	#DIV/0!	#DIV/0!	#DIV/0!	#DIV/0!	#DIV/0!
ENSDARG00000034107	actl6b	0.036007	0.0369132	0	0	0	0	0.0149185	0	0.0113772	0.0496687	0.0822739	0.072894	0.109322	0	0	#DIV/0!	#DIV/0!	#DIV/0!	0	1.12868	#DIV/0!	0.681383	#DIV/0!	#DIV/0!	#DIV/0!
ENSDARG00000034165	lingo1a	0.111223	0.236902	0.0426849	0.0211713	0.0531998	0	0.0819234	0	0.0457461	0.0681878	0.02259	0.0866971	0.0401832	0.383778	0.18018	2.16076	0.397958	1.91926	0	0.260562	0	0.786506	#DIV/0!	0.135762	#DIV/0!
ENSDARG00000034207	si:dkey-91f15.8	0.0197852	0	0.0101685	0	0	0	0	0	0	0	0	1.26117e-44	0	0.513945	#DIV/0!	#DIV/0!	#DIV/0!	0	#DIV/0!	0	0	0	#DIV/0!	#DIV/0!	#DIV/0!
ENSDARG00000034321	uo:ion006	0	0.0830632	0	0.0834929	0.00559475	0	0	0	0.0493451	0.0478064	0.0712702	0.150439	0.0070431	#DIV/0!	0	0.59101	14.9234	#DIV/0!	0	0.473748	#DIV/0!	0.317779	#DIV/0!	#DIV/0!	#DIV/0!
ENSDARG00000034330	si:dkey-88n24.7	0.0305235	0	0	0	0	0	0.0252931	0	0	0	0	0.0214135	0	0	#DIV/0!	#DIV/0!	#DIV/0!	#DIV/0!	#DIV/0!	0	#DIV/0!	0	#DIV/0!	#DIV/0!	#DIV/0!
ENSDARG00000034403	zgc:173443	0	0.0229559	0	0	0	0	0	0	0.0421698	0	0	0.063025	0	#DIV/0!	0	#DIV/0!	#DIV/0!	#DIV/0!	0	0	#DIV/0!	0	#DIV/0!	#DIV/0!	#DIV/0!
ENSDARG00000034423	sncga	0.173954	1.39504	0.787169	1.31026	0.035338	0.235082	0.0680221	0	0.025625	0.189784	0.618845	0.514622	0.0671054	4.52516	0.564263	0.0195572	37.0779	0.0864136	0	1.20252	0.298642	0.368783	#DIV/0!	13.9159	1.23487
ENSDARG00000034466	FO904861.1	0	0	0	0	0	0	0	0	0	0	0	0	0	#DIV/0!	#DIV/0!	#DIV/0!	#DIV/0!	#DIV/0!	#DIV/0!	#DIV/0!	#DIV/0!	#DIV/0!	#DIV/0!	#DIV/0!	#DIV/0!
ENSDARG00000034522	rab6ba	0.0151624	0.830631	0.00654637	0.0519511	0.0065272	0.00953208	0	0.00740305	0	0.0627458	0.0970065	0.159843	0.0164339	0.43175	0.0078812	0	7.95917	0	#DIV/0!	0.606886	1.45609	0.392546	#DIV/0!	#DIV/0!	0.26959
ENSDARG00000034610	insb	0.369326	0.168605	0	0	0.0533503	0.0580457	0	0	0.077904	0	0	0.0647744	0	0	0	#DIV/0!	0	#DIV/0!	0	0	#DIV/0!	0	#DIV/0!	#DIV/0!	#DIV/0!
ENSDARG00000034707	si:ch211-121a2.3	0.0702216	0	0.0848911	0.0360902	0	0	0.0698264	0	0.0118498	0.077492	0.0641809	0.0689688	0.0761102	1.2089	#DIV/0!	0.328338	#DIV/0!	0.822541	0	0.930579	0	1.12358	#DIV/0!	1.13135	#DIV/0!
ENSDARG00000034836	KRT78 (1 of 2)	1.60635e-10	0.0290939	1.38709e-10	0.177416	0.118639	0	0.105621	0.0263811	0	0.0586068	0.12346	0.0670638	0.103614	0.863504	4.76763e-09	0	1.49543	7.61457e+08	#DIV/0!	1.84093	0	0.873896	#DIV/0!	2.41764e-09	#DIV/0!
ENSDARG00000034862	f7	0	0	0	0	0	0	0	0	0	0	0	0	0	#DIV/0!	#DIV/0!	#DIV/0!	#DIV/0!	#DIV/0!	#DIV/0!	#DIV/0!	#DIV/0!	#DIV/0!	#DIV/0!	#DIV/0!	#DIV/0!
ENSDARG00000034910	si:ch211-152f2.2	0	0	0	0.0221024	0.0666473	0	0	0	0	0	0	0	0	#DIV/0!	#DIV/0!	0	0.331632	#DIV/0!	#DIV/0!	#DIV/0!	#DIV/0!	#DIV/0!	#DIV/0!	#DIV/0!	#DIV/0!
ENSDARG00000034940	slc1a7a	0	0	0.0098965	0	0.00986752	0	0	0	0	0.0105396	0.010475	0.0160806	0	#DIV/0!	#DIV/0!	#DIV/0!	0	0	#DIV/0!	0.651406	0	0.655423	#DIV/0!	#DIV/0!	#DIV/0!
ENSDARG00000034989	retsatl	0	0	0	0	0.0287261	0	0	0	0	0	0	0.015501	0	#DIV/0!	#DIV/0!	#DIV/0!	0	#DIV/0!	#DIV/0!	0	#DIV/0!	0	#DIV/0!	#DIV/0!	#DIV/0!
ENSDARG00000035088	si:ch211-254c8.3	0	0	0	0	0	0	0	0	0	0	0	0	0	#DIV/0!	#DIV/0!	#DIV/0!	#DIV/0!	#DIV/0!	#DIV/0!	#DIV/0!	#DIV/0!	#DIV/0!	#DIV/0!	#DIV/0!	#DIV/0!
ENSDARG00000035095	tdgf1	0.450559	0.178761	0.0520182	0.193528	0.116698	0	0.0499183	0.0294127	0	0.0921525	0.17922	0.0211308	0	0.115453	0.290993	0	1.65837	0.959631	#DIV/0!	8.48146	0	4.36105	#DIV/0!	8.83825	#DIV/0!
ENSDARG00000035101	dicp2.1	0.0242261	0.0663581	0.0209193	0.311273	0.187722	0	0.0200748	0	0.0613217	0	0	0.0679824	0	0.863503	0.315249	0.197003	1.65816	0.959631	0	0	0	0	#DIV/0!	0	#DIV/0!
ENSDARG00000035137	ehd2a	0	0	0	0	0.0361869	0	0	0	0.0118209	0.0257677	0.0256098	0.029486	0	#DIV/0!	#DIV/0!	#DIV/0!	0	#DIV/0!	0	0.868541	#DIV/0!	0.873896	#DIV/0!	#DIV/0!	#DIV/0!
ENSDARG00000035150	si:dkey-261j4.4	5.13136	0.0123811	0.0330125	1.28425	7.75649	0	0.0274574	0	0.0738134	0.172814	0.678622	1.57313	0.224379	0.00643348	2.66636	0.0574759	0.165571	0.831727	0	0.431383	0	0.109854	#DIV/0!	0.518659	#DIV/0!
ENSDARG00000035163	tmem136b	0.0201671	0.220961	0.0174144	0.120923	0.0694535	0.152141	0.100268	0	0.0170159	0.0556379	0.0368646	0.0282962	0	0.863505	0.0788121	0.140717	1.74106	5.75776	0	1.30281	8.73651	1.96627	#DIV/0!	0.22627	0.225063
ENSDARG00000035169	layna	0	0.0202423	0	0	0.0763519	0	0.0183712	0	0	0	0	0	0	#DIV/0!	0	#DIV/0!	0	#DIV/0!	#DIV/0!	#DIV/0!	#DIV/0!	#DIV/0!	#DIV/0!	#DIV/0!	#DIV/0!
ENSDARG00000035178	gna14	0.0113646	0	0.0196267	0	0.048923	0.0142891	0.0941718	0	0.0383551	0.041804	0.0415479	0.135536	0	1.727	#DIV/0!	#DIV/0!	0	4.79815	0	0.306545	0.728044	0.308435	#DIV/0!	0.0638882	0.423648
ENSDARG00000035193	FAM81B	0	0	0	0.0165303	0	0	0	0	0	0	0.0173373	0.0409348	0	#DIV/0!	#DIV/0!	0	#DIV/0!	#DIV/0!	#DIV/0!	0.423534	#DIV/0!	0	#DIV/0!	#DIV/0!	#DIV/0!
ENSDARG00000035257	akr1a1a	0	0.0381868	0	0.0358254	0.0180046	0.184053	0.0173285	0	0	0.0192309	0	0	0	#DIV/0!	0	0	1.98979	#DIV/0!	#DIV/0!	#DIV/0!	#DIV/0!	#DIV/0!	#DIV/0!	#DIV/0!	#DIV/0!
ENSDARG00000035322	myh7bb	0.0147084	0.259928	0.0187136	0.071137	0.0209611	0.161861	0	0	0.0219425	0	0	0.00608176	0	1.27231	0.0719953	0.308454	3.39376	0	0	0	8.64938	0	#DIV/0!	#DIV/0!	0
ENSDARG00000035338	tppp3l	0.162395	0.127091	0.060098	0	0.179766	0.204185	0.0961199	0.0226542	0	0.0426688	0.23324	0.113927	0	0.370073	0.472874	#DIV/0!	0	1.59939	#DIV/0!	2.04728	3.39753	0.374528	#DIV/0!	1.28004	0.110235
ENSDARG00000035339	si:dkeyp-110c7.2	0.0359602	0	0.0923366	0.0610642	0.0103203	0	0.0590741	0	0	0.0327789	0	0.0168184	0.0386333	2.56774	#DIV/0!	0	5.9169	0.639769	#DIV/0!	0	0	1.94899	#DIV/0!	0	#DIV/0!
ENSDARG00000035350	ins	0.0474032	0	0	0	0.0816257	0	0.0392803	0	0.0399961	0	0.0866509	0.0332553	0	0	#DIV/0!	#DIV/0!	0	#DIV/0!	0	2.60563	#DIV/0!	0	#DIV/0!	#DIV/0!	#DIV/0!
ENSDARG00000035367	CABZ01080075.1	0	0.12722	0	0	0	0	0	0	0.0293911	0	0.0318376	0	0	#DIV/0!	0	#DIV/0!	#DIV/0!	#DIV/0!	0	#DIV/0!	#DIV/0!	#DIV/0!	#DIV/0!	#DIV/0!	#DIV/0!
ENSDARG00000035377	fgf5	0.203456	0.0928817	0	0	0.0583901	0	0.0561975	0	0	0	0	0	0	0	0	#DIV/0!	0	#DIV/0!	#DIV/0!	#DIV/0!	#DIV/0!	#DIV/0!	#DIV/0!	#DIV/0!	#DIV/0!
ENSDARG00000035388	tmem174	0	0	0	0	0.0751205	0	0.0361498	0.0426002	0	0.0401184	0	0	0.0472836	#DIV/0!	#DIV/0!	#DIV/0!	0	#DIV/0!	#DIV/0!	#DIV/0!	#DIV/0!	#DIV/0!	#DIV/0!	#DIV/0!	#DIV/0!
ENSDARG00000035435	m17	0	0.149125	0	0.0406045	0.0456615	0	0	0.0776827	0	0	0	0.0598596	0.030827	#DIV/0!	0	0	0.88925	#DIV/0!	#DIV/0!	0	#DIV/0!	0	#DIV/0!	#DIV/0!	#DIV/0!
ENSDARG00000035458	atp2a1l	0.796133	1.04164	0.557971	0.0372473	0	0	0.519905	0.212311	0.523381	0.0228505	0.0624537	0	0.0134658	0.700851	0.535666	14.0515	#DIV/0!	0.931778	0.405653	#DIV/0!	0	#DIV/0!	#DIV/0!	#DIV/0!	#DIV/0!
ENSDARG00000035530	BX323557.1	0	0	0	0	0	0	0	0	0	0	0.0468514	0	0	#DIV/0!	#DIV/0!	#DIV/0!	#DIV/0!	#DIV/0!	#DIV/0!	#DIV/0!	#DIV/0!	#DIV/0!	#DIV/0!	#DIV/0!	#DIV/0!
ENSDARG00000035550	ccdc42b	0.0430854	0	0.0185536	0	0	0	0.0210956	0	0.0181765	0	0	0.0150737	0.0741705	0.430624	#DIV/0!	#DIV/0!	#DIV/0!	1.13701	0	0	0	0	#DIV/0!	0	#DIV/0!
ENSDARG00000035555	gbgt1l3	0.01747	1.22722e-12	0	0	0.0451238	0	0	0	0	0	0	0	0	0	0	#DIV/0!	0	#DIV/0!	#DIV/0!	#DIV/0!	#DIV/0!	#DIV/0!	#DIV/0!	#DIV/0!	#DIV/0!
ENSDARG00000035560	capga	0.0214789	0	0	0.0367967	0	0	0.0475086	0.0419483	0	0.0592568	0	0.0301367	0.0465601	0	#DIV/0!	0	#DIV/0!	#DIV/0!	#DIV/0!	0	#DIV/0!	1.96627	#DIV/0!	#DIV/0!	#DIV/0!
ENSDARG00000035602	dao.1	0.0546743	0	0	0	0	0	0	0	0	0	0	0	0	0	#DIV/0!	#DIV/0!	#DIV/0!	#DIV/0!	#DIV/0!	#DIV/0!	#DIV/0!	#DIV/0!	#DIV/0!	#DIV/0!	#DIV/0!
ENSDARG00000035606	aldh3b2	0.0325876	0.0148769	0.0281394	0.0279138	0.0561141	0.0204867	0.0135017	0	0.0137478	0.0749199	0	0.0457231	0.0176602	0.8635	1.89148	0.492509	0.497447	0.479815	0	0	0.728043	1.63856	#DIV/0!	0	2.25063
ENSDARG00000035609	mtnr1c	0	0	0.014893	0	0	0	0	0	0	0.0158608	0	0	0	#DIV/0!	#DIV/0!	#DIV/0!	#DIV/0!	0	#DIV/0!	#DIV/0!	0	#DIV/0!	#DIV/0!	#DIV/0!	#DIV/0!
ENSDARG00000035646	si:ch211-12e13.6	0	0	0	0	0	0	0	0	0	0	0	0	0	#DIV/0!	#DIV/0!	#DIV/0!	#DIV/0!	#DIV/0!	#DIV/0!	#DIV/0!	#DIV/0!	#DIV/0!	#DIV/0!	#DIV/0!	#DIV/0!
ENSDARG00000035665	si:dkey-267n13.1	0.0320676	0.0345584	0.0600338	0.0664189	0.0710805	0	0.0481344	0	0.0245058	0.0356533	0.106258	0	0.0189927	1.8721	1.73717	0.368958	0.934418	0.801788	0	#DIV/0!	0	#DIV/0!	#DIV/0!	#DIV/0!	#DIV/0!
ENSDARG00000035718	AL929105.1	0	0	0	0	0	0	0	0	0	0	0	0	0.0215186	#DIV/0!	#DIV/0!	#DIV/0!	#DIV/0!	#DIV/0!	#DIV/0!	#DIV/0!	#DIV/0!	#DIV/0!	#DIV/0!	#DIV/0!	#DIV/0!
ENSDARG00000035796	si:ch211-206i14.2	0	0	0.0233817	0	0.0388553	0	0	0.00881382	0	0	0	0.0126641	0.0097828	#DIV/0!	#DIV/0!	#DIV/0!	0	0	#DIV/0!	0	0	0	#DIV/0!	#DIV/0!	#DIV/0!
ENSDARG00000035798	gngt1	0.0260664	0	0.0402685	0.0446689	0	0	0	0	0	0.0857704	0	0	0	1.54484	#DIV/0!	0	#DIV/0!	0	#DIV/0!	#DIV/0!	0	#DIV/0!	#DIV/0!	#DIV/0!	#DIV/0!
ENSDARG00000035832	pyyb	0	0	0.0309227	0	0	0	0	0	0	0	0.0654606	0	0	#DIV/0!	#DIV/0!	#DIV/0!	#DIV/0!	0	#DIV/0!	#DIV/0!	0	#DIV/0!	#DIV/0!	#DIV/0!	#DIV/0!
ENSDARG00000035861	si:rp71-39b20.4	0.0256806	0	0.00554381	0.0164981	0.00552757	0	0.0425601	0	0.00541695	0	0.0117357	0	0.00695853	0.215875	#DIV/0!	0.328338	2.98469	7.67705	0	#DIV/0!	0	#DIV/0!	#DIV/0!	#DIV/0!	#DIV/0!
ENSDARG00000035862	insl3	0	0	6.23268e-30	8.17237e-41	0	0.0620317	8.18412e-30	0.0345039	2.80243e-06	0.022685	0	0	0.0267366	#DIV/0!	#DIV/0!	3.42915e+34	#DIV/0!	1.3131	12312.1	#DIV/0!	9.95265e+27	#DIV/0!	#DIV/0!	#DIV/0!	#DIV/0!
ENSDARG00000035875	tmem54b	0	0	0	0	0	0	0	0.0242182	0	0.0114037	0.0226676	0	0	#DIV/0!	#DIV/0!	#DIV/0!	#DIV/0!	#DIV/0!	#DIV/0!	#DIV/0!	#DIV/0!	#DIV/0!	#DIV/0!	#DIV/0!	#DIV/0!
ENSDARG00000035883	nt5c1aa	0.00861392	0.00393242	0.0371907	0.0204498	0.00370818	0.0108306	0.0142757	0	0.0145359	0	0.051174	0	0	4.31751	9.45746	0.710809	5.51478	0.383851	0	#DIV/0!	0.291218	#DIV/0!	#DIV/0!	#DIV/0!	#DIV/0!
ENSDARG00000035966	pgr	0	0	0	0	0	0	0.034388	0	0	0	0	0	0	#DIV/0!	#DIV/0!	#DIV/0!	#DIV/0!	#DIV/0!	#DIV/0!	#DIV/0!	#DIV/0!	#DIV/0!	#DIV/0!	#DIV/0!	#DIV/0!
ENSDARG00000036067	si:dkey-78a14.5	0.513088	0.420511	0.0133596	0.026505	0	0.0291791	0.0219922	0	0	0.0284569	0	0	0	0.0260376	0.0317699	0	#DIV/0!	1.64617	#DIV/0!	#DIV/0!	2.18413	#DIV/0!	#DIV/0!	#DIV/0!	#DIV/0!
ENSDARG00000036068	zgc:103601	0.148363	0.0258271	0	0	0	0	1.09728e-05	0	0	0	0	0	0	0	0	#DIV/0!	#DIV/0!	#DIV/0!	#DIV/0!	#DIV/0!	#DIV/0!	#DIV/0!	#DIV/0!	#DIV/0!	#DIV/0!
ENSDARG00000036140	zgc:136220	0	0	0	0	0	0	0.0263499	0	0	0	0	0	0	#DIV/0!	#DIV/0!	#DIV/0!	#DIV/0!	#DIV/0!	#DIV/0!	#DIV/0!	#DIV/0!	#DIV/0!	#DIV/0!	#DIV/0!	#DIV/0!
ENSDARG00000036155	gla	0.108519	0.515429	0.0504293	0.0796765	0.213567	0	0.0483935	0	0.104643	0	0.267656	0.0684816	0.0336055	0.464705	0.0978395	1.31335	0.373075	0.959631	0	3.90844	0	0	#DIV/0!	4.07286	#DIV/0!
ENSDARG00000036156	fnbp1a	0.288725	0.153615	0.066901	0.0953273	0.0678522	0	0.0276058	0.0325316	0	0.0510607	0.0101496	0.046743	0.0601802	0.231712	0.435511	0	1.40493	0.412637	#DIV/0!	0.217136	0	1.09237	#DIV/0!	0.526217	#DIV/0!
ENSDARG00000036159	trhrb	0	0.119269	0	0	0	0	0	0	0	0.0200212	0	0.00763676	0	#DIV/0!	0	#DIV/0!	#DIV/0!	#DIV/0!	#DIV/0!	0	#DIV/0!	2.62169	#DIV/0!	#DIV/0!	#DIV/0!
ENSDARG00000036171	rnasel3	0	0.048859	0	0	0	0	0	0	4.24602e-20	0	0	0	0	#DIV/0!	0	#DIV/0!	#DIV/0!	#DIV/0!	0	#DIV/0!	#DIV/0!	#DIV/0!	#DIV/0!	#DIV/0!	#DIV/0!
ENSDARG00000036186	mbpa	0	0	0	0	0	0	0	0	0	0	0	0.0211943	0	#DIV/0!	#DIV/0!	#DIV/0!	#DIV/0!	#DIV/0!	#DIV/0!	0	#DIV/0!	0	#DIV/0!	#DIV/0!	#DIV/0!
ENSDARG00000036215	lcp2b	0	0	0	0.222892	0.0395358	0.0192455	0	0	0	0.0281523	0.0139899	0	0	#DIV/0!	#DIV/0!	0	5.63773	#DIV/0!	#DIV/0!	#DIV/0!	#DIV/0!	#DIV/0!	#DIV/0!	#DIV/0!	#DIV/0!
ENSDARG00000036247	tmem144b	0	0	0	0	0	0	0	0	0	0	0	0	0	#DIV/0!	#DIV/0!	#DIV/0!	#DIV/0!	#DIV/0!	#DIV/0!	#DIV/0!	#DIV/0!	#DIV/0!	#DIV/0!	#DIV/0!	#DIV/0!
ENSDARG00000036272	gcgrb	0.219108	0.303949	0.141391	0.0311273	0.010429	0.0913807	0.0200748	0.0118284	0	0	0.0221421	0.00849781	0.0131288	0.645303	0.46518	0	2.98469	0.141981	#DIV/0!	2.60562	0.646298	0	#DIV/0!	18.352	0
ENSDARG00000036284	CR925804.1	0	0.0278768	0	3.84979e-41	0.0262872	0	0	0	0	0	0	6.97869e-32	0.0330923	#DIV/0!	0	0	1.46451e-39	#DIV/0!	#DIV/0!	0	#DIV/0!	0	#DIV/0!	#DIV/0!	#DIV/0!
ENSDARG00000036292	cdx4	0.0289123	0	0	0.0240454	0.604913	0.0181762	0.023958	0.0822364	0.0121973	0	0	0	0	0	#DIV/0!	0.507261	0.0397502	#DIV/0!	6.74218	#DIV/0!	#DIV/0!	#DIV/0!	#DIV/0!	#DIV/0!	#DIV/0!
ENSDARG00000036304	CABZ01055343.1	0	0.165533	0	0	0	0	0.0354987	0	0	0	0.0130515	0	0.0309546	#DIV/0!	0	#DIV/0!	#DIV/0!	#DIV/0!	#DIV/0!	#DIV/0!	#DIV/0!	#DIV/0!	#DIV/0!	#DIV/0!	#DIV/0!
ENSDARG00000036308	nod1	0.24303	0	0	0.166771	1.11658	0	0.00624078	0.0337813	0.0635449	0.0138518	0	0	0.00816288	0	#DIV/0!	0.381031	0.149359	#DIV/0!	0.531613	#DIV/0!	#DIV/0!	#DIV/0!	#DIV/0!	#DIV/0!	#DIV/0!
ENSDARG00000036376	cldn7a	0.0286308	0.209128	0	0.0122623	0	0	0.0593118	0	0.0362355	0.105317	0.209343	0	0	0	0	2.95503	#DIV/0!	#DIV/0!	0	#DIV/0!	#DIV/0!	#DIV/0!	#DIV/0!	#DIV/0!	#DIV/0!
ENSDARG00000036420	CR376787.1	0.0980407	0	0.0352743	0.790807	1.89923	0.0719074	0.0135401	0	0.096508	0.0375664	0.0746725	0.0859746	0.0442759	0.359792	#DIV/0!	0.122037	0.416383	0.383852	0	0.868541	2.03852	0.436948	#DIV/0!	2.2627	0.214345
ENSDARG00000036430	sat2a	0	0.0234331	0	0.0209502	0.0421154	0	0	0	0.0206363	0	0	0	0	#DIV/0!	0	0.985017	0.497447	#DIV/0!	0	#DIV/0!	#DIV/0!	#DIV/0!	#DIV/0!	#DIV/0!	#DIV/0!
ENSDARG00000036457	cacng6a	0.0684956	0.0521133	0.0985706	0.0195563	0	0.0287058	0.151348	0	0.0288949	0.0104977	0.0626035	0.0320334	0.0247453	1.43908	1.89147	1.47752	#DIV/0!	1.53543	0	1.95432	0.291221	0.327711	#DIV/0!	1.27282	1.1253
ENSDARG00000036458	prlhr2b	0	0.0197472	0.0186758	0	0	0	0	0	0	0	0	0	0	#DIV/0!	0.945744	#DIV/0!	#DIV/0!	0	#DIV/0!	#DIV/0!	0	#DIV/0!	#DIV/0!	#DIV/0!	#DIV/0!
ENSDARG00000036471	dand5	0	0	0	0.0152189	0.0305939	0	0	0	0	0.0653552	0.0324773	0.162036	0	#DIV/0!	#DIV/0!	0	0.497449	#DIV/0!	#DIV/0!	0.200433	#DIV/0!	0.403338	#DIV/0!	#DIV/0!	#DIV/0!
ENSDARG00000036483	c1ql3b	0.0803865	0.161471	0.0971795	0	0	0	0.0532894	0	0	0.133064	0.235109	0.327088	0.0174255	1.2089	0.601839	#DIV/0!	#DIV/0!	0.548361	#DIV/0!	0.718794	0	0.406814	#DIV/0!	1.31081	#DIV/0!
ENSDARG00000036545	TMPRSS3 (1 of 2)	0	0.584278	0.0134775	0	0	0.0294967	0.0817402	0	0	0	0.0214417	0.0547483	0	#DIV/0!	0.0230669	#DIV/0!	#DIV/0!	6.06494	#DIV/0!	0.391641	2.18859	0	#DIV/0!	0.0645747	0
ENSDARG00000036560	gpr185b	0.132851	0.150707	0	0.0227594	0	0	0	0	0	0	0	0	0	0	0	0	#DIV/0!	#DIV/0!	#DIV/0!	#DIV/0!	#DIV/0!	#DIV/0!	#DIV/0!	#DIV/0!	#DIV/0!
ENSDARG00000036567	aanat1	0.0993038	0.194244	0.114864	0.133641	0.293067	0.196159	0.058763	0	0.095734	0	0.129629	0.191246	0.107606	1.15669	0.591339	0.716352	0.456008	0.511588	0	0.677813	1.70775	0	#DIV/0!	1.32492	0
ENSDARG00000036722	slc9a3.2	0	0	0.0426017	0.0774768	0	0	0.0545092	0.0240883	0	0	0	0	0	#DIV/0!	#DIV/0!	0	#DIV/0!	1.27951	#DIV/0!	#DIV/0!	0	#DIV/0!	#DIV/0!	#DIV/0!	#DIV/0!
ENSDARG00000036728	si:dkey-211g8.1	0.0221489	0	0	0.0948613	0	0	0	0	0	0	0	0.0155384	0	0	#DIV/0!	0	#DIV/0!	#DIV/0!	#DIV/0!	0	#DIV/0!	0	#DIV/0!	#DIV/0!	#DIV/0!
ENSDARG00000036748	nitr8	0.0211505	0	0	0	0	0	0	0	0	0	0	0	0	0	#DIV/0!	#DIV/0!	#DIV/0!	#DIV/0!	#DIV/0!	#DIV/0!	#DIV/0!	#DIV/0!	#DIV/0!	#DIV/0!	#DIV/0!
ENSDARG00000036767	si:dkey-204a24.10	0	0.00359501	0	0	0	0	0	0	0	0	0	0	0	#DIV/0!	0	#DIV/0!	#DIV/0!	#DIV/0!	#DIV/0!	#DIV/0!	#DIV/0!	#DIV/0!	#DIV/0!	#DIV/0!	#DIV/0!
ENSDARG00000036787	abcb3l1	0	0	0	0.0185226	0.0124302	0	0	0	0	0	0	0.0758597	0	#DIV/0!	#DIV/0!	0	1.49013	#DIV/0!	#DIV/0!	0	#DIV/0!	0	#DIV/0!	#DIV/0!	#DIV/0!
ENSDARG00000036833	upp2	0	0	0	0.0205351	0	0	0.010011	0.0117973	0	0.0555502	0	0.016951	0	#DIV/0!	#DIV/0!	0	#DIV/0!	#DIV/0!	#DIV/0!	0	#DIV/0!	3.2771	#DIV/0!	#DIV/0!	#DIV/0!
ENSDARG00000036840	krt15	0	0.611396	0	0.127464	0	0	0.0123307	0	0	0.0273688	0.122405	0.0730756	0	#DIV/0!	0	0	#DIV/0!	#DIV/0!	#DIV/0!	1.67505	#DIV/0!	0.374527	#DIV/0!	#DIV/0!	#DIV/0!
ENSDARG00000036897	SGMS2 (1 of 2)	0.0363518	0.146854	0.0288206	0.0300201	0.0590873	0.0712852	0.0568685	0	0	0.0483439	0.0209083	1.48229e-40	0.0247945	0.792825	0.196253	0	0.508063	1.97319	#DIV/0!	1.41054e+38	2.47341	3.26143e+38	#DIV/0!	7.14853e+37	1.3186e+38
ENSDARG00000036913	st6galnac6	0.0321322	0	0.108332	0.0412855	0.0432132	0	0	0	0.0135556	0.0147746	0.0229368	0.0788972	0.0348267	3.37145	#DIV/0!	0.328338	0.955391	0	0	0.290718	0	0.187264	#DIV/0!	#DIV/0!	#DIV/0!
ENSDARG00000036943	golph3l	0.0553489	0.0772162	0.0358454	0	0	0.026097	0	0	0.0712296	0	0	0.0145611	0	0.647626	0.464221	#DIV/0!	#DIV/0!	0	0	0	0.728043	0	#DIV/0!	#DIV/0!	0
ENSDARG00000036944	ensaa	0.884252	1.09231	0.314404	0.222774	0.223917	0	0.172407	0.101585	0.131661	0.0956669	0.427863	0	0.112753	0.355559	0.287834	0.591007	0.994895	0.548361	0.771565	#DIV/0!	0	#DIV/0!	#DIV/0!	#DIV/0!	#DIV/0!
ENSDARG00000036952	XKR7 (2 of 2)	0.0475995	0.162976	0	0.0713522	0.0102455	0.0299242	0.00986075	0	0	0.0766029	0.0435048	0.0417413	0	0	0	0	6.96425	#DIV/0!	#DIV/0!	1.04225	#DIV/0!	1.83518	#DIV/0!	#DIV/0!	#DIV/0!
ENSDARG00000037056	zte38	0	0.193399	0.0140697	0.0558276	0	0	0.054007	0	0.0412433	0.029968	0.0595687	0.0114308	0	#DIV/0!	0.0727496	0.738762	#DIV/0!	3.83853	0	5.21125	0	2.62169	#DIV/0!	1.35761	#DIV/0!
ENSDARG00000037062	dhh	0.228131	0.416585	0	0	0	0	0	0	0	0	0.370679	0	0.0137368	0	0	#DIV/0!	#DIV/0!	#DIV/0!	#DIV/0!	#DIV/0!	#DIV/0!	#DIV/0!	#DIV/0!	#DIV/0!	#DIV/0!
ENSDARG00000037067	dnajc22	0	0	0	0.0133062	0	0	0	0	0	0	0	0	0	#DIV/0!	#DIV/0!	0	#DIV/0!	#DIV/0!	#DIV/0!	#DIV/0!	#DIV/0!	#DIV/0!	#DIV/0!	#DIV/0!	#DIV/0!
ENSDARG00000037142	C14H4orf47	0.0312686	0.0570989	0.0270005	0.026784	0	0	0.116597	0	0	0.0431325	0	0.0658088	0.0338907	0.863502	0.472873	0	#DIV/0!	4.31833	#DIV/0!	0	0	0.655421	#DIV/0!	0	#DIV/0!
ENSDARG00000037144	cpb2	0	0	0.0368319	0	0	0	0	0	0	0	0	0	0	#DIV/0!	#DIV/0!	#DIV/0!	#DIV/0!	0	#DIV/0!	#DIV/0!	0	#DIV/0!	#DIV/0!	#DIV/0!	#DIV/0!
ENSDARG00000037145	slc8a4b	0	0	0	0	0.133119	0	0.00608463	0.00718961	0	0.0067526	0	0.0206053	0	#DIV/0!	#DIV/0!	#DIV/0!	0	#DIV/0!	#DIV/0!	0	#DIV/0!	0.327712	#DIV/0!	#DIV/0!	#DIV/0!
ENSDARG00000037190	CABZ01062780.1	0.0924641	0	0.0399215	0	0.0284318	0	0.00547284	0	0.0167177	0.0121473	0.0181093	0.00463339	0.0286337	0.431751	#DIV/0!	#DIV/0!	0	0.13709	0	3.90843	0	2.62169	#DIV/0!	28.51	#DIV/0!
ENSDARG00000037191	ttr	0	0	0	0.0247461	0.024873	0	0	0	0.0243752	0	0	0	0	#DIV/0!	#DIV/0!	0.985012	0.994898	#DIV/0!	0	#DIV/0!	#DIV/0!	#DIV/0!	#DIV/0!	#DIV/0!	#DIV/0!
ENSDARG00000037256	si:ch211-145b13.5	0.0423555	0.332581	0	0	0.0510537	0	0.0350976	0	0	0	0	0	0	0	0	#DIV/0!	0	#DIV/0!	#DIV/0!	#DIV/0!	#DIV/0!	#DIV/0!	#DIV/0!	#DIV/0!	#DIV/0!
ENSDARG00000037262	cdkn2a/b	0	0.0555324	0	0	0	0.152946	0	0	0	0.0559323	0	0.256013	0	#DIV/0!	0	#DIV/0!	#DIV/0!	#DIV/0!	#DIV/0!	0	#DIV/0!	0.218474	#DIV/0!	#DIV/0!	#DIV/0!
ENSDARG00000037266	myoz2b	0.238857	0.112478	0.137014	0.0395711	0	0	0	0.015037	0	0.0991357	0.152563	0.0216059	0	0.573624	1.21814	0	#DIV/0!	0	#DIV/0!	7.06117	0	4.58836	#DIV/0!	#DIV/0!	#DIV/0!
ENSDARG00000037267	zgc:158263	0.00851502	1.10399	0.0147055	0.065644	0	0.0214124	0.00705591	0.0332597	0	0.0391526	0	0.113499	0.0646035	1.72701	0.0133203	0	#DIV/0!	0.479814	#DIV/0!	0	1.45608	0.34496	#DIV/0!	0	0.23691
ENSDARG00000037286	DCHS2	0.00469123	0.0755945	0	0	0	0	0	0	0	0	0.0512773	0.00164555	0	0	0	#DIV/0!	#DIV/0!	#DIV/0!	#DIV/0!	31.1612	#DIV/0!	0	#DIV/0!	#DIV/0!	#DIV/0!
ENSDARG00000037292	CHRM1 (2 of 2)	0	0	0	0	0	0	0	0	0	0	0	0	0	#DIV/0!	#DIV/0!	#DIV/0!	#DIV/0!	#DIV/0!	#DIV/0!	#DIV/0!	#DIV/0!	#DIV/0!	#DIV/0!	#DIV/0!	#DIV/0!
ENSDARG00000037337	cnrip1b	0	0.0413621	0	0	0.0195017	0	0	0	0.0191114	0.0208299	0.0621069	0.0158905	0	#DIV/0!	0	#DIV/0!	0	#DIV/0!	0	3.90843	#DIV/0!	1.31084	#DIV/0!	#DIV/0!	#DIV/0!
ENSDARG00000037357	WIPI1 (1 of 2)	0.220005	0.0430443	0	0.0269217	0	0	0	0	0	0	0.387797	0.044098	0	0	0	0	#DIV/0!	#DIV/0!	#DIV/0!	8.79398	#DIV/0!	0	#DIV/0!	#DIV/0!	#DIV/0!
ENSDARG00000037359	CDR2 (2 of 2)	0.0428329	0	0.00924657	0.0825518	0.258146	0	0.0177466	0	0.01807	0.00984741	0.0195741	0.0150245	0	0.215875	#DIV/0!	0.218893	0.319787	1.91926	0	1.30281	0	0.655423	#DIV/0!	0.678809	#DIV/0!
ENSDARG00000037390	gsg1l	0.0423789	0.0193468	0.0274457	0.00907521	0	0	0.00877924	0.0206915	0	0	0	0.0445959	0.0459327	0.647627	1.41862	0	#DIV/0!	0.319877	#DIV/0!	0	0	0	#DIV/0!	0	#DIV/0!
ENSDARG00000037411	npy1r	0.10057	0.275452	0.0173684	0.0715093	0	0	0	0	0.016971	0	0	0.0465998	0	0.1727	0.0630542	0.237326	#DIV/0!	0	0	0	0	0	#DIV/0!	#DIV/0!	#DIV/0!
ENSDARG00000037425	s100a10a	0	0	0	0	0	0	0	0	0	0	0.0230657	0	0	#DIV/0!	#DIV/0!	#DIV/0!	#DIV/0!	#DIV/0!	#DIV/0!	#DIV/0!	#DIV/0!	#DIV/0!	#DIV/0!	#DIV/0!	#DIV/0!
ENSDARG00000037475	foxb2	0	0	0	0	0	0	0	0.0389762	0	0	0	0	0	#DIV/0!	#DIV/0!	#DIV/0!	#DIV/0!	#DIV/0!	#DIV/0!	#DIV/0!	#DIV/0!	#DIV/0!	#DIV/0!	#DIV/0!	#DIV/0!
ENSDARG00000037526	CR749762.1	0	0.0210123	0	0	0.0198141	0	0	0	0.0194175	0	0	0	0	#DIV/0!	0	#DIV/0!	0	#DIV/0!	0	#DIV/0!	#DIV/0!	#DIV/0!	#DIV/0!	#DIV/0!	#DIV/0!
ENSDARG00000037527	si:rp71-17i16.5	0.0267263	0.0199934	0.0147919	0	0	0	0	0	0	0	0.0102803	0	0	0.553459	0.739839	#DIV/0!	#DIV/0!	0	#DIV/0!	#DIV/0!	0	#DIV/0!	#DIV/0!	#DIV/0!	#DIV/0!
ENSDARG00000037550	cyp21a2	0	0.0936709	0	0	0	0.0184237	0	0	0	0	0	0.0102797	0	#DIV/0!	0	#DIV/0!	#DIV/0!	#DIV/0!	#DIV/0!	0	#DIV/0!	0	#DIV/0!	#DIV/0!	#DIV/0!
ENSDARG00000037551	pm20d1.1	0.0280288	0	0	0.0322839	0.0723962	0	0	0.0821106	0	0	0.256098	0.0295044	0.0455689	0	#DIV/0!	0	0.445934	#DIV/0!	#DIV/0!	8.67999	#DIV/0!	0	#DIV/0!	#DIV/0!	#DIV/0!
ENSDARG00000037553	il1rapl2	0.00950765	0.0514852	0.0278239	0	0.0485493	0	0.0400511	0	0	0.00874336	0	0	0	2.92647	0.540425	#DIV/0!	0	1.43945	#DIV/0!	#DIV/0!	0	#DIV/0!	#DIV/0!	#DIV/0!	#DIV/0!
ENSDARG00000037558	asb12b	0.0777233	0.0141929	0.0268457	0.0532609	0.0535341	0	0	0	0	0.0285901	0.0284149	0	0.0168482	0.345401	1.89149	0	0.994897	0	#DIV/0!	#DIV/0!	0	#DIV/0!	#DIV/0!	#DIV/0!	#DIV/0!
ENSDARG00000037576	DRD5	0.0216484	0.672037	0	0.037087	0.540521	0	0.071755	0	0.0547969	0	0	0.0455617	0	0	0	1.47752	0.0686134	#DIV/0!	0	0	#DIV/0!	0	#DIV/0!	#DIV/0!	#DIV/0!
ENSDARG00000037587	SYNPR (1 of 2)	0.00587846	0.107573	0.0304564	0	0.0139724	0	0.0438403	0	0.0148797	0.00497468	0.0214911	0.0288679	0.0191142	5.18102	0.283123	#DIV/0!	0	1.43944	0	0.744464	0	0.172326	#DIV/0!	0.517188	#DIV/0!
ENSDARG00000037598	prf1.5	0.671665	0	0.0362657	0.0239722	0.0722857	0.175939	0	0	0.0355421	0	0	0.0140668	0.0303329	0.0539937	#DIV/0!	1.48264	0.331631	0	0	0	4.85139	0	#DIV/0!	#DIV/0!	0
ENSDARG00000037613	LGALS8 (2 of 2)	0	0.163675	0.0386986	0.0383883	0	0.0281742	0	0	0	0.0206066	0.204804	0	0.024287	#DIV/0!	0.236436	0	#DIV/0!	0	#DIV/0!	#DIV/0!	0.728042	#DIV/0!	#DIV/0!	#DIV/0!	#DIV/0!
ENSDARG00000037621	BX569778.1	0	0	0.0733237	0.0181839	0	0	0	0.0414595	0	0.0390441	0	0.0446782	0.0230088	#DIV/0!	#DIV/0!	0	#DIV/0!	0	#DIV/0!	0	0	0.873896	#DIV/0!	#DIV/0!	#DIV/0!
ENSDARG00000037738	fbxl3l	0.0236528	0.0323939	0.0340404	0.0734925	0.0407289	0	0.026133	0	0.0066523	0.0217514	0.0324272	0	0	1.43917	1.05083	0.0905167	1.80443	0.767705	0	#DIV/0!	0	#DIV/0!	#DIV/0!	#DIV/0!	#DIV/0!
ENSDARG00000037758	tlr2	0	0	0.033548	0.0499185	0	0	0	0	0	0	0	0	0	#DIV/0!	#DIV/0!	0	#DIV/0!	0	#DIV/0!	#DIV/0!	0	#DIV/0!	#DIV/0!	#DIV/0!	#DIV/0!
ENSDARG00000037794	nptx2a	0.060087	0.0987512	0	0.174676	0.165977	0	0	0.011735	0	0.0349411	0.0768855	0.0421536	0.0409267	0	0	0	1.05241	#DIV/0!	#DIV/0!	1.82394	#DIV/0!	0.8289	#DIV/0!	#DIV/0!	#DIV/0!
ENSDARG00000037805	lgals3bpa	0.0116414	0.0425161	0.0100524	0.0598305	0	0	0.0192931	0	0	0	0	0	0	0.863504	0.236437	0	#DIV/0!	1.91925	#DIV/0!	#DIV/0!	0	#DIV/0!	#DIV/0!	#DIV/0!	#DIV/0!
ENSDARG00000037819	CR759920.2	0	0	0	0	0	0	0	0	0	0	0	0	0	#DIV/0!	#DIV/0!	#DIV/0!	#DIV/0!	#DIV/0!	#DIV/0!	#DIV/0!	#DIV/0!	#DIV/0!	#DIV/0!	#DIV/0!	#DIV/0!
ENSDARG00000037833	mitfb	0.0144141	0.105285	0	0.0246937	0.111692	0	0	0	0	0	0	0	0	0	0	0	0.221087	#DIV/0!	#DIV/0!	#DIV/0!	#DIV/0!	#DIV/0!	#DIV/0!	#DIV/0!	#DIV/0!
ENSDARG00000037873	cyp3c3	0.164418	0	0.0357146	0.221272	0.800851	0	0.0599356	0.0403883	0	0.0665618	0.0945056	0.101556	0.0448285	0.217218	#DIV/0!	0	0.276296	1.67818	#DIV/0!	0.930576	0	0.65542	#DIV/0!	0.554514	#DIV/0!
ENSDARG00000037874	cyp3c2	0.0158288	0	0	0.137105	0.12528	0	0	0	0.0609487	0.0267625	0.106394	0.0612487	0.0473136	0	#DIV/0!	0.44454	1.09439	#DIV/0!	0	1.73708	#DIV/0!	0.436948	#DIV/0!	#DIV/0!	#DIV/0!
ENSDARG00000037916	cdk5r1a	0.069388	0.696893	0.0199722	0.0198121	0	0	0.114996	0	0	0.06381	0.147978	0.0324524	0	0.287834	0.0286589	0	#DIV/0!	5.7578	#DIV/0!	4.55985	0	1.96626	#DIV/0!	0.791942	#DIV/0!
ENSDARG00000037925	rgs9a	0	0.0373803	0	0	0.0567565	0.0756294	0	0	0.0831347	0	0	0	0	#DIV/0!	0	#DIV/0!	0	#DIV/0!	0	#DIV/0!	#DIV/0!	#DIV/0!	#DIV/0!	#DIV/0!	#DIV/0!
ENSDARG00000037941	syt5a	0.094326	0.29528	0.0465433	0	0.116017	0	0	0.0122412	0	0.0371757	0	0.0378135	0	0.49343	0.157624	#DIV/0!	0	0	#DIV/0!	0	0	0.983133	#DIV/0!	#DIV/0!	#DIV/0!
ENSDARG00000037946	prl	0.0164336	0	0.0141904	0	0	0	0.0544702	0.080237	0	0	0	0.0115288	0	0.863499	#DIV/0!	#DIV/0!	#DIV/0!	3.83852	#DIV/0!	0	0	0	#DIV/0!	0	#DIV/0!
ENSDARG00000037964	lhx2a	0.00514215	0.250456	0.0133208	0.0264279	0	0	0	0	0	0.0619107	0.00469981	0	0	2.59051	0.0531862	0	#DIV/0!	0	#DIV/0!	#DIV/0!	0	#DIV/0!	#DIV/0!	#DIV/0!	#DIV/0!
ENSDARG00000038012	fam83fa	0.0350466	0.703975	0	0.070047	0.0905225	0	0.0484018	0	0.0458592	0.0644585	0.245603	0.0245866	0.0506473	0	0	0.654692	0.773808	#DIV/0!	0	9.9893	#DIV/0!	2.62169	#DIV/0!	#DIV/0!	#DIV/0!
ENSDARG00000038018	prph2a	0	0	0	0.015856	0	0	0.0613558	0	0.00780922	0.0680914	0.0253778	0.0259724	0	#DIV/0!	#DIV/0!	0.492509	#DIV/0!	#DIV/0!	0	0.977106	#DIV/0!	2.62168	#DIV/0!	#DIV/0!	#DIV/0!
ENSDARG00000038069	mgat3a	0	0.0101751	0.0192461	0.0763672	0.124733	0	0.0184692	0.0108824	0	0.0204967	0.0611135	0	0	#DIV/0!	1.89149	0	0.612245	0.959633	#DIV/0!	#DIV/0!	0	#DIV/0!	#DIV/0!	#DIV/0!	#DIV/0!
ENSDARG00000038112	si:dkeyp-59c12.1	0.29056	0.132646	0.156812	0.248887	0.531599	0.273998	0.300963	0	0	0.0334003	0.165978	0.02548	0.0787314	0.539689	1.18218	0	0.468186	1.91926	#DIV/0!	6.51405	1.7473	1.31084	#DIV/0!	3.39404	0.75021
ENSDARG00000038116	gnrhr4	0	0.0171919	0	0.0161287	0	0	0	0	0	0.0173156	0	0	0.0204083	#DIV/0!	0	0	#DIV/0!	#DIV/0!	#DIV/0!	#DIV/0!	#DIV/0!	#DIV/0!	#DIV/0!	#DIV/0!	#DIV/0!
ENSDARG00000038153	lgals2b	0.126003	0.0383486	0	0	0.0723235	0	0	0	0	0.0386247	0.268716	0	0	0	0	#DIV/0!	0	#DIV/0!	#DIV/0!	#DIV/0!	#DIV/0!	#DIV/0!	#DIV/0!	#DIV/0!	#DIV/0!
ENSDARG00000038166	hyal6	0.0658378	0	0.0113702	0.169186	0.0226738	0	0.0327336	0	0	0	0.108314	0	0.0142718	0.1727	#DIV/0!	0	7.46174	2.87889	#DIV/0!	#DIV/0!	0	#DIV/0!	#DIV/0!	#DIV/0!	#DIV/0!
ENSDARG00000038185	gh1	0	0.0350731	0.0165851	0	0	0	0	0	0	0	0.0175546	0.0134744	0.0208174	#DIV/0!	0.472872	#DIV/0!	#DIV/0!	0	#DIV/0!	1.30281	0	0	#DIV/0!	#DIV/0!	#DIV/0!
ENSDARG00000038191	smtla	0	0	0	0	0	0	0	0	0	0	0.0296373	0	0	#DIV/0!	#DIV/0!	#DIV/0!	#DIV/0!	#DIV/0!	#DIV/0!	#DIV/0!	#DIV/0!	#DIV/0!	#DIV/0!	#DIV/0!	#DIV/0!
ENSDARG00000038226	CABZ01074994.1	0	0.0250792	0	0	0	0	0	0	0.0231757	0	0	0.0385396	0	#DIV/0!	0	#DIV/0!	#DIV/0!	#DIV/0!	0	0	#DIV/0!	0	#DIV/0!	#DIV/0!	#DIV/0!
ENSDARG00000038271	zgc:113293	0.0505494	0.0956011	0.0645816	0	0.154542	0.20688	0	0.0292132	0	0.0962894	0.177733	0.0419752	0.0972745	1.27759	0.675532	#DIV/0!	0	0	#DIV/0!	4.23424	3.20339	2.29396	#DIV/0!	#DIV/0!	0.716104
ENSDARG00000038278	ptgir	0.0596847	0.152584	0	0.0408997	0.277489	0	0	0	0	0.0109774	0	0.00837427	0	0	0	0	0.147392	#DIV/0!	#DIV/0!	0	#DIV/0!	1.31085	#DIV/0!	#DIV/0!	#DIV/0!
ENSDARG00000038283	wnt6a	0	0.116748	0	0	0.0220181	0	0	0	0	0	0.0934943	0	0	#DIV/0!	0	#DIV/0!	0	#DIV/0!	#DIV/0!	#DIV/0!	#DIV/0!	#DIV/0!	#DIV/0!	#DIV/0!	#DIV/0!
ENSDARG00000038296	tmem86b	0	0	0	0	0	0	0	0	0	0	0.0229608	0	0	#DIV/0!	#DIV/0!	#DIV/0!	#DIV/0!	#DIV/0!	#DIV/0!	#DIV/0!	#DIV/0!	#DIV/0!	#DIV/0!	#DIV/0!	#DIV/0!
ENSDARG00000038297	aspdh	0.0463519	0	0	0	0.0598616	0	0	0	0	0	0	0.0162589	0.0251194	0	#DIV/0!	#DIV/0!	0	#DIV/0!	#DIV/0!	0	#DIV/0!	0	#DIV/0!	#DIV/0!	#DIV/0!
ENSDARG00000038321	zgc:172053	0.0363481	0	0	1.12104e-44	3.31267e-42	0	0	0	0	0	0	0.0254997	1.9727e-18	0	#DIV/0!	0	0.0033841	#DIV/0!	#DIV/0!	0	#DIV/0!	0	#DIV/0!	#DIV/0!	#DIV/0!
ENSDARG00000038378	sagb	0.0224349	0.108241	0.0230039	0.115303	0.152262	0	0.0654671	0	0.0757171	0.140064	0.0243486	0.112936	0.0866228	1.02536	0.212525	0.656679	0.757267	2.84591	0	0.215596	0	1.24021	#DIV/0!	0.0757565	#DIV/0!
ENSDARG00000038392	si:dkeyp-52c3.5	0.0317833	3.31756e-26	3.71273e-05	3.13801e-11	0.0203438	1.86838e-24	1.53443e-18	4.65943e-20	0.0303825	0	1.04415e-36	0	7.46844e-23	0.00116814	1.11911e+21	9.68209e+08	1.54249e-09	4.13289e-14	1.53359e-18	#DIV/0!	5.03236e-20	#DIV/0!	#DIV/0!	#DIV/0!	#DIV/0!
ENSDARG00000038398	PMM1	0.180791	0.0825345	0.23417	0	0.0259426	0	0.049937	0	0.0254235	0.110838	0.0550795	0.0422774	0.0653171	1.29525	2.83724	#DIV/0!	0	0.213251	0	1.30281	0	2.62168	#DIV/0!	6.10929	#DIV/0!
ENSDARG00000038405	zgc:153921	0	0	0	0	0	0	0	0	0	0.0337432	0	0	0	#DIV/0!	#DIV/0!	#DIV/0!	#DIV/0!	#DIV/0!	#DIV/0!	#DIV/0!	#DIV/0!	#DIV/0!	#DIV/0!	#DIV/0!	#DIV/0!
ENSDARG00000038439	fabp10a	0	0	0	0	0	0	0	0	0	0	0	0	0	#DIV/0!	#DIV/0!	#DIV/0!	#DIV/0!	#DIV/0!	#DIV/0!	#DIV/0!	#DIV/0!	#DIV/0!	#DIV/0!	#DIV/0!	#DIV/0!
ENSDARG00000038553	si:ch211-195j11.8	0.242573	0.123044	0	0.069261	0.301671	0	0.0670022	0.0263192	0	0	0	0	0.0584255	0	0	0	0.229591	#DIV/0!	#DIV/0!	#DIV/0!	#DIV/0!	#DIV/0!	#DIV/0!	#DIV/0!	#DIV/0!
ENSDARG00000038561	klf6b	0.0404407	0.018462	0.0174603	0.173203	0.104455	0	0.0670218	0.0197452	0	0.0557847	0.018481	0.099298	0.087664	0.431751	0.945743	0	1.65816	3.83853	#DIV/0!	0.186117	0	0.561791	#DIV/0!	0.0484865	#DIV/0!
ENSDARG00000038570	ftr26	0	0	0.0297191	0	0	0	0	0	0	0	0	0	0	#DIV/0!	#DIV/0!	#DIV/0!	#DIV/0!	0	#DIV/0!	#DIV/0!	0	#DIV/0!	#DIV/0!	#DIV/0!	#DIV/0!
ENSDARG00000038574	scg2b	1.01519	3.00716	0.00755705	0.209901	0.0532691	0	0	0	0.118146	0.619705	2.31965	1.29546	0	0.00744398	0.00251302	0.562865	3.94039	0	0	1.7906	0	0.478367	#DIV/0!	#DIV/0!	#DIV/0!
ENSDARG00000038583	abraa	0.0574764	0.0393748	0.0868542	0.0738495	0.020619	0.150556	0.130975	0.0795115	0.00404127	0.026428	0	0	0	1.51113	2.20583	0.0547231	3.58162	1.50799	19.6749	#DIV/0!	1.73343	#DIV/0!	#DIV/0!	#DIV/0!	#DIV/0!
ENSDARG00000038587	CU929150.1	0.158556	0.0160853	0.0152126	0	0	0	0	0	0	0	0	0	0	0.0959447	0.945745	#DIV/0!	#DIV/0!	0	#DIV/0!	#DIV/0!	0	#DIV/0!	#DIV/0!	#DIV/0!	#DIV/0!
ENSDARG00000038593	rspo4	0	0.0185928	0	0	0	0	0	0.0198851	0	0	0	0	0	#DIV/0!	0	#DIV/0!	#DIV/0!	#DIV/0!	#DIV/0!	#DIV/0!	#DIV/0!	#DIV/0!	#DIV/0!	#DIV/0!	#DIV/0!
ENSDARG00000038639	elovl6l	0	0	0.0161664	0.0721656	0	0	0.0387845	0.00914101	0	0.0258254	0.0684457	0.0131342	0.0710217	#DIV/0!	#DIV/0!	0	#DIV/0!	2.39908	#DIV/0!	5.21126	0	1.96627	#DIV/0!	2.17219	#DIV/0!
ENSDARG00000038646	ftr11	0	0	0	0	0.0177527	0	0	0.00886313	0.00765815	0	0	0	0	#DIV/0!	#DIV/0!	#DIV/0!	0	#DIV/0!	1.15735	#DIV/0!	#DIV/0!	#DIV/0!	#DIV/0!	#DIV/0!	#DIV/0!
ENSDARG00000038655	ajap1	0.200054	0.364091	0.079418	0	0	0	0.443923	0.21043	0	0.0561805	0	0.0758239	0.0494794	0.396983	0.218127	#DIV/0!	#DIV/0!	5.5897	#DIV/0!	0	0	0.740934	#DIV/0!	0	#DIV/0!
ENSDARG00000038666	igfbp1b	0.0709305	0	0	0.0151579	0.0457069	0	0	0	0	0.0325466	0.0323472	0.0744863	0	0	#DIV/0!	0	0.331633	#DIV/0!	#DIV/0!	0.43427	#DIV/0!	0.436947	#DIV/0!	#DIV/0!	#DIV/0!
ENSDARG00000038683	MFAP4 (3 of 14)	0	0	2.63926e-35	0.0201519	0.0388331	0.0295713	0.0194889	0	0	1.50183e-21	0.0212681	0	0	#DIV/0!	#DIV/0!	0	0.518936	7.38423e+32	#DIV/0!	#DIV/0!	1.12044e+33	#DIV/0!	#DIV/0!	#DIV/0!	#DIV/0!
ENSDARG00000038720	si:ch211-14a17.7	0.0422232	0.115951	0.0182767	0	0.182232	0.0266124	0	0	0.0534383	0.0583929	0	0.0296974	0	0.432859	0.157624	#DIV/0!	0	0	0	0	1.45608	1.96626	#DIV/0!	#DIV/0!	1.35038
ENSDARG00000038729	s100z	0.0413128	3.24393	0.0178368	0.123857	0.284553	0.207775	0	0	0.052286	0	0.151036	0.0144913	0.0223886	0.43175	0.00549852	0.422148	0.435269	0	0	10.4225	11.6487	0	#DIV/0!	#DIV/0!	0
ENSDARG00000038770	zgc:103625	0	0.0547809	0.0334779	0.0477411	0.023993	0	0	0	0.0470257	0	0.0354348	0.0543974	0	#DIV/0!	0.611124	0.985015	1.98979	0	0	0.651406	0	0	#DIV/0!	#DIV/0!	#DIV/0!
ENSDARG00000038814	myrip	0.00873501	0.510426	0	0.0763409	0	0	0	0	0	0.0241063	0.219709	0.0919197	0.018935	0	0	0	#DIV/0!	#DIV/0!	#DIV/0!	2.39023	#DIV/0!	0.262254	#DIV/0!	#DIV/0!	#DIV/0!
ENSDARG00000038822	mrc1b	0.291724	0.0633681	0.0162458	0.696479	0.772509	0.242093	0	0.0893028	0	0.0336943	0	0.0144596	0.00558335	0.0556889	0.256372	0	0.90158	0	#DIV/0!	0	14.9019	2.33024	#DIV/0!	#DIV/0!	0.156372
ENSDARG00000038867	shhb	0.0910968	0.592621	0	0.0487697	0	0	0	0.022239	0	0	0	0.00798853	0.037026	0	0	0	#DIV/0!	#DIV/0!	#DIV/0!	0	#DIV/0!	0	#DIV/0!	#DIV/0!	#DIV/0!
ENSDARG00000038878	il12a	0.0391328	0	0.0676659	0.0207627	0.0625737	0.27429	0.0401712	0.0236695	0	0.0720454	0	0.15296	0	1.72914	#DIV/0!	0	0.331812	0.59367	#DIV/0!	0	4.05359	0.471008	#DIV/0!	0	0.116195
ENSDARG00000038891	AL954146.1	0	0	0	0	0	0	0	0	0	0	0	0	0	#DIV/0!	#DIV/0!	#DIV/0!	#DIV/0!	#DIV/0!	#DIV/0!	#DIV/0!	#DIV/0!	#DIV/0!	#DIV/0!	#DIV/0!	#DIV/0!
ENSDARG00000038894	tmx3	0.0438472	0	0.213782	0.253724	0.0251675	0.232619	0.0905034	0.0570892	0	0.0134408	0.226978	0.0205448	0.0592907	4.87561	#DIV/0!	0	10.0814	0.423344	#DIV/0!	11.048	1.08811	0.654219	#DIV/0!	26.0968	0.601242
ENSDARG00000038957	flvcr2a	0.0126461	0	0	0	0	0	0	0	0	0	0	0	0	0	#DIV/0!	#DIV/0!	#DIV/0!	#DIV/0!	#DIV/0!	#DIV/0!	#DIV/0!	#DIV/0!	#DIV/0!	#DIV/0!	#DIV/0!
ENSDARG00000038968	ccr6b	0	0.0193825	0	0	0	0	0	0	0	0	0	0	0	#DIV/0!	0	#DIV/0!	#DIV/0!	#DIV/0!	#DIV/0!	#DIV/0!	#DIV/0!	#DIV/0!	#DIV/0!	#DIV/0!	#DIV/0!
ENSDARG00000038979	VOPP1 (1 of 2)	0	3.27009	0	0.312299	0.0184648	0	0.0355428	0.0209425	0.0904762	0	0.156812	0	0	#DIV/0!	0	0.28971	16.9132	#DIV/0!	0.23147	#DIV/0!	#DIV/0!	#DIV/0!	#DIV/0!	#DIV/0!	#DIV/0!
ENSDARG00000038987	si:dkey-31m5.5	0	0.0103818	0	0	0	0	7.45657e-16	0	0.0320895	0	0	0	0	#DIV/0!	0	#DIV/0!	#DIV/0!	#DIV/0!	0	#DIV/0!	#DIV/0!	#DIV/0!	#DIV/0!	#DIV/0!	#DIV/0!
ENSDARG00000038990	wnt3	0.0460425	0.574527	0	0.0262927	0.118924	0.0192969	0.0254352	0.0599474	0.0129493	0.0141137	0.294573	0	0.0499035	0	0	0.492506	0.221088	#DIV/0!	4.62939	#DIV/0!	#DIV/0!	#DIV/0!	#DIV/0!	#DIV/0!	#DIV/0!
ENSDARG00000039064	st3gal5l	0.0179218	0.0447317	7.70714e-44	0.0155235	0.105611	0.0120847	0.00708599	0.0729509	0	0.0155802	0.212702	0.0515549	0.0399059	4.30043e-42	1.72297e-42	0	0.146988	9.19406e+40	#DIV/0!	4.12574	1.56799e+41	0.302206	#DIV/0!	4.4874e-41	1.92735e-42
ENSDARG00000039065	trpc2a	0	0.00832971	0	0	0.00652414	0	0.00755976	0	0	0	0	0.0128004	0	#DIV/0!	0	#DIV/0!	0	#DIV/0!	#DIV/0!	0	#DIV/0!	0	#DIV/0!	#DIV/0!	#DIV/0!
ENSDARG00000039067	srd5a2b	0.0541795	0	0.0155947	0.0462644	0.0621961	0	0.0149651	0.0176354	0	0.149007	0	0.088688	0.136593	0.287834	#DIV/0!	0	0.743847	0.959627	#DIV/0!	0	0	1.68013	#DIV/0!	0	#DIV/0!
ENSDARG00000039070	im:7138239	0	0	0	0	0	0	0	0	0	0	0	0	0	#DIV/0!	#DIV/0!	#DIV/0!	#DIV/0!	#DIV/0!	#DIV/0!	#DIV/0!	#DIV/0!	#DIV/0!	#DIV/0!	#DIV/0!	#DIV/0!
ENSDARG00000039095	nkx2.3	1.77499	0	0.130542	0	0.0486353	0	0	0.0312896	0	0.0147334	0.0146431	0.0112396	0.0347348	0.0735452	#DIV/0!	#DIV/0!	0	0	#DIV/0!	1.30281	0	1.31085	#DIV/0!	#DIV/0!	#DIV/0!
ENSDARG00000039096	CD22	0	0	0	0	0	0	0.0222428	0	0	0	0	0	0	#DIV/0!	#DIV/0!	#DIV/0!	#DIV/0!	#DIV/0!	#DIV/0!	#DIV/0!	#DIV/0!	#DIV/0!	#DIV/0!	#DIV/0!	#DIV/0!
ENSDARG00000039108	TRIM35 (9 of 38)	0	0	0	0	0	0	0	0	0	0	0	0.0247237	0.0190946	#DIV/0!	#DIV/0!	#DIV/0!	#DIV/0!	#DIV/0!	#DIV/0!	0	#DIV/0!	0	#DIV/0!	#DIV/0!	#DIV/0!
ENSDARG00000039116	nr5a5	0	0	0	0	0.0517497	0	0.0185954	0	0	0	0	0	0	#DIV/0!	#DIV/0!	#DIV/0!	0	#DIV/0!	#DIV/0!	#DIV/0!	#DIV/0!	#DIV/0!	#DIV/0!	#DIV/0!	#DIV/0!
ENSDARG00000039133	lamb4	0	0	0.0167031	0.0432045	0	0.00488478	0	0.0167215	0.0195851	0	0.0391671	0	0	#DIV/0!	#DIV/0!	0.453312	#DIV/0!	0	0.853787	#DIV/0!	0.292448	#DIV/0!	#DIV/0!	#DIV/0!	#DIV/0!
ENSDARG00000039152	fbxo36b	0	0	0	0	0	0	0	0	0	0	0	0.0666481	0	#DIV/0!	#DIV/0!	#DIV/0!	#DIV/0!	#DIV/0!	#DIV/0!	0	#DIV/0!	0	#DIV/0!	#DIV/0!	#DIV/0!
ENSDARG00000039164	CABZ01031754.1	0	0	0	0	0	0	0	0	0	0	0	0	0	#DIV/0!	#DIV/0!	#DIV/0!	#DIV/0!	#DIV/0!	#DIV/0!	#DIV/0!	#DIV/0!	#DIV/0!	#DIV/0!	#DIV/0!	#DIV/0!
ENSDARG00000039173	ctslb	8.48897e-08	8.83092e-22	3.71651e-08	5.31016	7.82134e-31	1.88351e-19	0.0550419	4.48697e-22	0	0.039766	5.61901e-28	1.05866e-23	0.0368889	0.437805	4.20852e+13	0	6.78932e+30	1.48101e+06	#DIV/0!	5.30766e-05	5.06795e-12	3.75626e+21	#DIV/0!	3.58381e-11	7.41178e+32
ENSDARG00000039174	olfm3b	0.0131319	0	0	0	0.0339187	0	0	0.0256467	0	0	0	0	0	0	#DIV/0!	#DIV/0!	0	#DIV/0!	#DIV/0!	#DIV/0!	#DIV/0!	#DIV/0!	#DIV/0!	#DIV/0!	#DIV/0!
ENSDARG00000039181	trpm3	0.0506234	0.105048	0.00794789	0.00788416	0	0	0.0114406	0.013482	0	0.025393	0.0294437	0.0193715	0.0149642	0.157	0.0756596	0	#DIV/0!	1.43945	#DIV/0!	1.51995	0	1.31084	#DIV/0!	1.05592	#DIV/0!
ENSDARG00000039218	GPR101	0	0.143776	0	0	0	0	0	0	0	0	0.0479745	0	0.0189638	#DIV/0!	0	#DIV/0!	#DIV/0!	#DIV/0!	#DIV/0!	#DIV/0!	#DIV/0!	#DIV/0!	#DIV/0!	#DIV/0!	#DIV/0!
ENSDARG00000039222	mpl	0.306545	0.0114056	0.0215737	0.0373143	0.045504	0.0797428	0.0262772	0.0243968	0.0445934	0.0300452	0.0298611	0	0.0406202	0.0703769	1.8915	1.19508	0.820022	1.21802	0.547094	#DIV/0!	3.6963	#DIV/0!	#DIV/0!	#DIV/0!	#DIV/0!
ENSDARG00000039238	cacng4a	0	0.0591859	0	0	0	0	0	0	0	0	0.0197489	0	0	#DIV/0!	0	#DIV/0!	#DIV/0!	#DIV/0!	#DIV/0!	#DIV/0!	#DIV/0!	#DIV/0!	#DIV/0!	#DIV/0!	#DIV/0!
ENSDARG00000039240	cacng5b	0	0.103661	0	0	0	0	0	0	0.0478968	0.0435926	0	0.0110851	0	#DIV/0!	0	#DIV/0!	#DIV/0!	#DIV/0!	0	0	#DIV/0!	3.93254	#DIV/0!	#DIV/0!	#DIV/0!
ENSDARG00000039243	zgc:152791	0	0.0260331	0.0247228	0	0	0	0	0	0	0	0	0	0	#DIV/0!	0.949668	#DIV/0!	#DIV/0!	0	#DIV/0!	#DIV/0!	0	#DIV/0!	#DIV/0!	#DIV/0!	#DIV/0!
ENSDARG00000039256	speg	0.213757	0.301981	0.0104996	0.0353836	0.0272242	0.00305767	0	0	0.03284	0.053684	0	0.155231	0.0369141	0.0491193	0.0347691	0.928114	1.29971	0	0	0	0.291218	0.345833	#DIV/0!	#DIV/0!	1.18754
ENSDARG00000039349	qrfpra	0.0244501	0.0446477	0	0	0	0	0	0	0	0	0.0223468	0.0152302	0	0	0	#DIV/0!	#DIV/0!	#DIV/0!	#DIV/0!	1.46727	#DIV/0!	0	#DIV/0!	#DIV/0!	#DIV/0!
ENSDARG00000039351	ccl19b	0.0618857	0	0.160315	0.05301	0	0	0.0256406	0.0604315	0.0261078	0.0284554	0	0	0	2.5905	#DIV/0!	0.492507	#DIV/0!	0.159939	2.31469	#DIV/0!	0	#DIV/0!	#DIV/0!	#DIV/0!	#DIV/0!
ENSDARG00000039381	ch25hl1.1	0	0	0	0.0184221	0	0.0270409	0.0534639	0	0.036292	0.0197777	0	0.120702	0	#DIV/0!	#DIV/0!	1.97003	#DIV/0!	#DIV/0!	0	0	#DIV/0!	0.163856	#DIV/0!	#DIV/0!	#DIV/0!
ENSDARG00000039434	oprm1	0	0.198031	0.0720333	0.0571646	0.272925	0	0.0691254	0.0488759	0	0.122742	0.076244	0.117045	0.0361662	#DIV/0!	0.363748	0	0.209452	0.959631	#DIV/0!	0.651408	0	1.04867	#DIV/0!	0.67881	#DIV/0!
ENSDARG00000039439	il22ra2	0	0	0	0	0	0	0	0	0	0	0	0	0	#DIV/0!	#DIV/0!	#DIV/0!	#DIV/0!	#DIV/0!	#DIV/0!	#DIV/0!	#DIV/0!	#DIV/0!	#DIV/0!	#DIV/0!	#DIV/0!
ENSDARG00000039443	zgc:110353	0.0178221	0	0.0461683	0.015266	0.0153444	0	0	0	0	0	0.032578	0	0	2.59051	#DIV/0!	0	0.994891	0	#DIV/0!	#DIV/0!	0	#DIV/0!	#DIV/0!	#DIV/0!	#DIV/0!
ENSDARG00000039453	dhrs7ca	0.113254	0.174153	0.0488975	0	0.131378	0	0.0469235	0	0.0238973	0	0	0	0	0.431751	0.280773	#DIV/0!	0	0.95963	0	#DIV/0!	0	#DIV/0!	#DIV/0!	#DIV/0!	#DIV/0!
ENSDARG00000039468	si:ch211-1n9.6	0	0.0390223	0	0	0	0	0	0	0	0	0	0	0	#DIV/0!	0	#DIV/0!	#DIV/0!	#DIV/0!	#DIV/0!	#DIV/0!	#DIV/0!	#DIV/0!	#DIV/0!	#DIV/0!	#DIV/0!
ENSDARG00000039497	ccdc85a	0.273265	0.416032	0	0	0	0.0143031	0.0302516	0.00891239	0	0.0923594	0.343093	0.0879522	0.0123297	0	0	#DIV/0!	#DIV/0!	#DIV/0!	#DIV/0!	3.9009	#DIV/0!	1.05011	#DIV/0!	#DIV/0!	#DIV/0!
ENSDARG00000039499	soul2	0.184663	0.0140504	0	0.0790892	0.0132492	0	0.0127516	0	0.038952	0	0	0.183528	0.016679	0	0	0.492507	5.96936	#DIV/0!	0	0	#DIV/0!	0	#DIV/0!	#DIV/0!	#DIV/0!
ENSDARG00000039500	LRFN3	0.0234478	0.0749306	0	0	0.0201879	0	0	0	0	0	0	0.0493488	0	0	0	#DIV/0!	0	#DIV/0!	#DIV/0!	0	#DIV/0!	0	#DIV/0!	#DIV/0!	#DIV/0!
ENSDARG00000039512	ap1m3	0.0695103	0.182464	0	0.0372132	0	0	0.00719991	0	0.0219933	0	0	0.00609555	0.00941742	0	0	0.591008	#DIV/0!	#DIV/0!	0	0	#DIV/0!	0	#DIV/0!	#DIV/0!	#DIV/0!
ENSDARG00000039516	c8a	0	0	0	0.0375109	0	0	0.0379124	0	0	0.0210372	0.0418166	0.0080243	0.0247945	#DIV/0!	#DIV/0!	0	#DIV/0!	#DIV/0!	#DIV/0!	5.21125	#DIV/0!	2.62169	#DIV/0!	#DIV/0!	#DIV/0!
ENSDARG00000039517	c8b	0	0.0184864	0	0	0	0	0.0335552	0	0.0328781	0	0	0	0	#DIV/0!	0	#DIV/0!	#DIV/0!	#DIV/0!	0	#DIV/0!	#DIV/0!	#DIV/0!	#DIV/0!	#DIV/0!	#DIV/0!
ENSDARG00000039534	rrh	0	0	0	0	0	0	0	0	0	0	0	0	0	#DIV/0!	#DIV/0!	#DIV/0!	#DIV/0!	#DIV/0!	#DIV/0!	#DIV/0!	#DIV/0!	#DIV/0!	#DIV/0!	#DIV/0!	#DIV/0!
ENSDARG00000039569	emx1	0.130311	0.118979	0.0160748	0.0956755	0	0	0.0617035	0	0	0.376626	0.204173	0.639929	0.0403538	0.123357	0.135106	0	#DIV/0!	3.83852	#DIV/0!	0.319056	0	0.588543	#DIV/0!	0.0831194	#DIV/0!
ENSDARG00000039579	cfd	1.0218	0.116618	0.0661746	0.065644	0.0659808	3.66152	0.317516	0.124724	0	0.0234915	0.163433	0	0.0276872	0.0647628	0.567448	0	0.994895	4.79816	#DIV/0!	#DIV/0!	55.3312	#DIV/0!	#DIV/0!	#DIV/0!	#DIV/0!
ENSDARG00000039615	fgf8b	0.0989729	0.0542197	0	0	0	0	0	0	0	0	0.0633213	0.0347168	0	0	0	#DIV/0!	#DIV/0!	#DIV/0!	#DIV/0!	1.82394	#DIV/0!	0	#DIV/0!	#DIV/0!	#DIV/0!
ENSDARG00000039665	FO834840.1	0	0.0254183	0	0	0	0	0	0	0	0.00853376	0.00424073	0	0	#DIV/0!	0	#DIV/0!	#DIV/0!	#DIV/0!	#DIV/0!	#DIV/0!	#DIV/0!	#DIV/0!	#DIV/0!	#DIV/0!	#DIV/0!
ENSDARG00000039687	zgc:194221	0.526903	0.785769	0.682473	0	0	0.971656	0.174646	0	0	0.161516	0.192631	0.135536	0.133254	1.29525	0.868542	#DIV/0!	#DIV/0!	0.255902	#DIV/0!	1.42125	1.42373	1.19168	#DIV/0!	5.5539	0.837016
ENSDARG00000039697	si:ch73-56p18.4	0.0945627	0.0107924	0.0510344	0.010125	0	0.0148621	0	0.0230852	0.00997332	0.108701	0	0	0.115304	0.539688	4.72874	0.985019	#DIV/0!	0	2.3147	#DIV/0!	0.291217	#DIV/0!	#DIV/0!	#DIV/0!	#DIV/0!
ENSDARG00000039726	YIPF7	0.130926	0.143448	0.0452218	0	0	0	0	0.0255698	0	0.0481603	0	0.01837	0	0.3454	0.315249	#DIV/0!	#DIV/0!	0	#DIV/0!	0	0	2.62168	#DIV/0!	#DIV/0!	#DIV/0!
ENSDARG00000039730	zgc:112160	0	0	0	0	0	0	0	0	0	0.0265775	0	0	0	#DIV/0!	#DIV/0!	#DIV/0!	#DIV/0!	#DIV/0!	#DIV/0!	#DIV/0!	#DIV/0!	#DIV/0!	#DIV/0!	#DIV/0!	#DIV/0!
ENSDARG00000039747	si:ch211-62a1.1	0	0	0	0	0	0	0	0	0.0439368	0	0	0	0	#DIV/0!	#DIV/0!	#DIV/0!	#DIV/0!	#DIV/0!	0	#DIV/0!	#DIV/0!	#DIV/0!	#DIV/0!	#DIV/0!	#DIV/0!
ENSDARG00000039752	si:ch73-308m11.1	0	0.0680184	0.00818809	0.0324897	0	0	0.0392877	0	0.0160014	0.0261605	0.00866672	0.0332616	0.0205552	#DIV/0!	0.120381	0.492507	#DIV/0!	4.79815	0	0.260562	0	0.786508	#DIV/0!	0.0543047	#DIV/0!
ENSDARG00000039756	prop1	0	0	0	0	0	0	0.0228888	0.048125	0.0233059	0	0	0	0.0598766	#DIV/0!	#DIV/0!	#DIV/0!	#DIV/0!	#DIV/0!	2.06493	#DIV/0!	#DIV/0!	#DIV/0!	#DIV/0!	#DIV/0!	#DIV/0!
ENSDARG00000039801	zgc:153659	0	0.0888519	0.0210383	0	0	0	0	0	0	0	0	0	0	#DIV/0!	0.236779	#DIV/0!	#DIV/0!	0	#DIV/0!	#DIV/0!	0	#DIV/0!	#DIV/0!	#DIV/0!	#DIV/0!
ENSDARG00000039806	tb	0.0145234	0.31825	0	0.087083	0	0	0.0240694	0.0141821	0	0.0400677	0	0	0	0	0	0	#DIV/0!	#DIV/0!	#DIV/0!	#DIV/0!	#DIV/0!	#DIV/0!	#DIV/0!	#DIV/0!	#DIV/0!
ENSDARG00000039824	CCDC89	0	0.092645	0	0.0695259	0.0174706	0	0	0	0	0.0981076	0	0.113884	0.0670651	#DIV/0!	0	0	3.97959	#DIV/0!	#DIV/0!	0	#DIV/0!	0.86147	#DIV/0!	#DIV/0!	#DIV/0!
ENSDARG00000039900	si:ch73-168d20.1	0	0.00499198	0	0.00468328	0	0	0	0	0	0.0251396	0	0.00383563	0.0514845	#DIV/0!	0	0	#DIV/0!	#DIV/0!	#DIV/0!	0	#DIV/0!	6.55423	#DIV/0!	#DIV/0!	#DIV/0!
ENSDARG00000039901	SH3GL2 (2 of 2)	0.109167	0.0797389	0	0	0.0375959	0	0.0180921	0.0213203	0	0	0	0	0	0	0	#DIV/0!	0	#DIV/0!	#DIV/0!	#DIV/0!	#DIV/0!	#DIV/0!	#DIV/0!	#DIV/0!	#DIV/0!
ENSDARG00000039929	ckmt2b	1.43195	4.00941	1.02102	0.170809	0	0.520131	0.451941	0.139829	0.174524	0	0.0436253	0	0.036017	0.713028	0.254656	1.02175	#DIV/0!	0.442637	0.801202	#DIV/0!	0.509423	#DIV/0!	#DIV/0!	#DIV/0!	#DIV/0!
ENSDARG00000039937	ccdc172	0.0216688	0.17806	0	0.0556829	0.0559686	0	0	0	0	0.0199269	0	0.0456046	0.0234858	0	0	0	0.994895	#DIV/0!	#DIV/0!	0	#DIV/0!	0.436949	#DIV/0!	#DIV/0!	#DIV/0!
ENSDARG00000039979	tecrl2b	0	0	0	0	0	0	0	0.025805	0	0	0	0	0	#DIV/0!	#DIV/0!	#DIV/0!	#DIV/0!	#DIV/0!	#DIV/0!	#DIV/0!	#DIV/0!	#DIV/0!	#DIV/0!	#DIV/0!	#DIV/0!
ENSDARG00000039999	slc13a5b	0.0390597	0	0	0	0.0134517	0	0	0	0	0	0.0142799	0	0	0	#DIV/0!	#DIV/0!	0	#DIV/0!	#DIV/0!	#DIV/0!	#DIV/0!	#DIV/0!	#DIV/0!	#DIV/0!	#DIV/0!
ENSDARG00000040004	PKHD1L1 (1 of 2)	0	0.0556805	0.0278613	0	0	0	0.118879	0.0295788	0	0.0245441	0	0.00134578	0.00583444	#DIV/0!	0.500378	#DIV/0!	#DIV/0!	4.26681	#DIV/0!	0	0	18.2378	#DIV/0!	0	#DIV/0!
ENSDARG00000040008	neurod6a	0.00861804	0	0	0	0	0	0	0	0.0072714	0.0952607	0.0708902	0.102781	0.0186815	0	#DIV/0!	#DIV/0!	#DIV/0!	#DIV/0!	0	0.689721	#DIV/0!	0.926832	#DIV/0!	#DIV/0!	#DIV/0!
ENSDARG00000040045	cldn1	0.0682887	0	0	0.0877419	0.0293974	0.0429308	0	0	0.028809	0	0.0624144	0.0239537	0	0	#DIV/0!	0.328338	2.98468	#DIV/0!	0	2.60563	#DIV/0!	0	#DIV/0!	#DIV/0!	#DIV/0!
ENSDARG00000040116	znf366	1.57711	0	0.0360052	0	0.0259653	0.0252792	0	0	0	0.0184892	0	0.0070524	0.0217914	0.0228299	#DIV/0!	#DIV/0!	0	0	#DIV/0!	0	0.702099	2.62169	#DIV/0!	#DIV/0!	3.73408
ENSDARG00000040130	si:ch211-215k15.4	0	0	0	0	0	0	0	0	0	0	0	0.0144778	0	#DIV/0!	#DIV/0!	#DIV/0!	#DIV/0!	#DIV/0!	#DIV/0!	0	#DIV/0!	0	#DIV/0!	#DIV/0!	#DIV/0!
ENSDARG00000040141	si:ch73-138e16.5	0.193198	0.264596	0.25024	0.289606	0.249507	0.0607285	0.160092	0.141494	0.244514	0.13325	0.0441446	0	0.209399	1.29525	0.945744	0.844299	1.16071	0.639754	0.578674	#DIV/0!	0.242681	#DIV/0!	#DIV/0!	#DIV/0!	#DIV/0!
ENSDARG00000040177	rgs16	0.0352076	0.771501	0	0.0452371	0	0.0221338	0	0	0.0742653	0.113321	0	0.160547	0	0	0	1.64169	#DIV/0!	#DIV/0!	0	0	#DIV/0!	0.705843	#DIV/0!	#DIV/0!	#DIV/0!
ENSDARG00000040194	BX545917.1	0	0	0	0	0	0	0	0	0	0	0.0044928	0	0	#DIV/0!	#DIV/0!	#DIV/0!	#DIV/0!	#DIV/0!	#DIV/0!	#DIV/0!	#DIV/0!	#DIV/0!	#DIV/0!	#DIV/0!	#DIV/0!
ENSDARG00000040198	fstl5	0.254234	6.85969	0	0.0614133	0.0668724	0	0	0.0291714	0	0.118682	0.0982929	0.183945	0.0243069	0	0	0	0.918365	#DIV/0!	#DIV/0!	0.53436	#DIV/0!	0.645204	#DIV/0!	#DIV/0!	#DIV/0!
ENSDARG00000040230	TRIM35 (10 of 38)	0.0654099	0.0740958	0	0.0135782	0.0154589	0.0820353	0.0115811	0.0136476	2.36805e-24	0.025705	0.00128359	0	2.39091e-33	0	0	1.74401e-22	0.878342	#DIV/0!	5.76322e+21	#DIV/0!	#DIV/0!	#DIV/0!	#DIV/0!	#DIV/0!	#DIV/0!
ENSDARG00000040246	rap2ab	0.0421697	0.567331	0.262943	0	0	0	0.0343261	0.080902	0	0	0	0.0871829	0	6.23535	0.463474	#DIV/0!	#DIV/0!	0.130546	#DIV/0!	0	0	0	#DIV/0!	0	#DIV/0!
ENSDARG00000040249	tlr18	0.00827903	0.14362	0.0428931	0.0357354	0.70822	0	0.0891835	0.0169744	0	0	0.0454004	0.034848	0.0179463	5.18093	0.298657	0	0.050458	2.0792	#DIV/0!	1.30281	0	0	#DIV/0!	0.626592	#DIV/0!
ENSDARG00000040250	si:ch211-132g1.1	0.0348802	0	0	0	0	0	0	0	0	0	0	0	0	0	#DIV/0!	#DIV/0!	#DIV/0!	#DIV/0!	#DIV/0!	#DIV/0!	#DIV/0!	#DIV/0!	#DIV/0!	#DIV/0!	#DIV/0!
ENSDARG00000040252	atp1a1a.5	0.0120547	0.0470674	0.00909532	0.00515847	0	0.0075747	0	0	0.0101626	0	0	0.0042247	0	0.754504	0.19324	1.97008	#DIV/0!	0	0	0	0.832813	0	#DIV/0!	#DIV/0!	0
ENSDARG00000040254	hormad1	0.0138164	0	0	0.0355046	0.0356867	0	0.0114489	0	0	0.0381173	0	0	0	0	#DIV/0!	0	0.994897	#DIV/0!	#DIV/0!	#DIV/0!	#DIV/0!	#DIV/0!	#DIV/0!	#DIV/0!	#DIV/0!
ENSDARG00000040257	slc38a11	0.0300387	0.677798	0	0.10022	0.138509	0	0.0605949	0	0	0	0.0267339	0.0410403	0.0158515	0	0	0	0.723563	#DIV/0!	#DIV/0!	0.651406	#DIV/0!	0	#DIV/0!	#DIV/0!	#DIV/0!
ENSDARG00000040258	si:ch73-340m8.2	0	0	0	0	0	0	0	0	0	0	0	0.0104869	0	#DIV/0!	#DIV/0!	#DIV/0!	#DIV/0!	#DIV/0!	#DIV/0!	0	#DIV/0!	0	#DIV/0!	#DIV/0!	#DIV/0!
ENSDARG00000040274	scamp5b	0	0.113959	0	0	0	0	0	0	0	0	0	0.0175123	0	#DIV/0!	0	#DIV/0!	#DIV/0!	#DIV/0!	#DIV/0!	0	#DIV/0!	0	#DIV/0!	#DIV/0!	#DIV/0!
ENSDARG00000040278	klhl38b	0	0	0	0	0.0339515	0	0	0	0	0	0	0	0	#DIV/0!	#DIV/0!	#DIV/0!	0	#DIV/0!	#DIV/0!	#DIV/0!	#DIV/0!	#DIV/0!	#DIV/0!	#DIV/0!	#DIV/0!
ENSDARG00000040298	apoa4b.1	0.0956346	0.43659	0.0660645	0.0655348	0	0.168342	0	0.025369	0	0.0351787	0.104889	0.0386783	0	0.690801	0.151319	0	#DIV/0!	0	#DIV/0!	2.71183	2.54815	0.90952	#DIV/0!	#DIV/0!	0.356934
ENSDARG00000040427	zgc:101553	0	0	0	0	0.0625411	0	0	0	0	0	0	0	0	#DIV/0!	#DIV/0!	#DIV/0!	0	#DIV/0!	#DIV/0!	#DIV/0!	#DIV/0!	#DIV/0!	#DIV/0!	#DIV/0!	#DIV/0!
ENSDARG00000040433	cyp2k22	0	0	0	0	0.0446571	0	0	0	0	0	0	0	0	#DIV/0!	#DIV/0!	#DIV/0!	0	#DIV/0!	#DIV/0!	#DIV/0!	#DIV/0!	#DIV/0!	#DIV/0!	#DIV/0!	#DIV/0!
ENSDARG00000040466	vil1	0.0911994	0.360307	0	0.00600569	0.451025	0	0	0	0.0118314	0.0257905	0	0.0297588	0	0	0	1.97003	0.0133156	#DIV/0!	0	0	#DIV/0!	0.866651	#DIV/0!	#DIV/0!	#DIV/0!
ENSDARG00000040478	lrp2bp	0.0130329	0.046771	0.0449139	0	0	0	0	0.0123407	0	0.0234557	0.0577528	0.0536337	0.0684873	3.44619	0.960294	#DIV/0!	#DIV/0!	0	#DIV/0!	1.0768	0	0.437331	#DIV/0!	#DIV/0!	#DIV/0!
ENSDARG00000040479	cga	0	0	0	0	0	0	0.0432654	0	0	0	0	0	0	#DIV/0!	#DIV/0!	#DIV/0!	#DIV/0!	#DIV/0!	#DIV/0!	#DIV/0!	#DIV/0!	#DIV/0!	#DIV/0!	#DIV/0!	#DIV/0!
ENSDARG00000040490	dusp19a	0	0	0	0	0	0	0	0.0212598	0	0	0	0.0152735	0	#DIV/0!	#DIV/0!	#DIV/0!	#DIV/0!	#DIV/0!	#DIV/0!	0	#DIV/0!	0	#DIV/0!	#DIV/0!	#DIV/0!
ENSDARG00000040502	micall1b	0	0	0.0158946	0	0	0	0	0	0	0	0	0.00064015	0	#DIV/0!	#DIV/0!	#DIV/0!	#DIV/0!	0	#DIV/0!	0	0	0	#DIV/0!	#DIV/0!	#DIV/0!
ENSDARG00000040510	ca15b	0.0272723	0	0	0	0	0	0	0	0	0	0	0	0	0	#DIV/0!	#DIV/0!	#DIV/0!	#DIV/0!	#DIV/0!	#DIV/0!	#DIV/0!	#DIV/0!	#DIV/0!	#DIV/0!	#DIV/0!
ENSDARG00000040536	si:ch211-276c2.5	0	0	0	0	0	1.48742e-29	1.04448e-27	0	0	5.0443e-37	0.0215806	0	0	#DIV/0!	#DIV/0!	#DIV/0!	#DIV/0!	#DIV/0!	#DIV/0!	#DIV/0!	#DIV/0!	#DIV/0!	#DIV/0!	#DIV/0!	#DIV/0!
ENSDARG00000040601	CU570684.2	0	0	0	0	0	0	0.0411468	0	0	0	0	0	0	#DIV/0!	#DIV/0!	#DIV/0!	#DIV/0!	#DIV/0!	#DIV/0!	#DIV/0!	#DIV/0!	#DIV/0!	#DIV/0!	#DIV/0!	#DIV/0!
ENSDARG00000040627	grik1b	0	0.0665861	0	0	0	0	0	0	0.00769155	0.00838319	0.0499909	0	0	#DIV/0!	0	#DIV/0!	#DIV/0!	#DIV/0!	0	#DIV/0!	#DIV/0!	#DIV/0!	#DIV/0!	#DIV/0!	#DIV/0!
ENSDARG00000040628	zgc:110333	0.0262001	0	0.0113119	0.056106	0.104403	0	0.217105	0	0	0.144563	0.0517797	0.15206	0.0425957	0.43175	#DIV/0!	0	0.537398	19.1926	#DIV/0!	0.340522	0	0.950697	#DIV/0!	0.0177423	#DIV/0!
ENSDARG00000040632	v2rx1	0	0.233322	0	0	0	0	0	0	0	0	0	0	0	#DIV/0!	0	#DIV/0!	#DIV/0!	#DIV/0!	#DIV/0!	#DIV/0!	#DIV/0!	#DIV/0!	#DIV/0!	#DIV/0!	#DIV/0!
ENSDARG00000040668	lrtomt	0	0	0	0	0.0190512	0	0	0	0.01867	0	0.101121	0	0.0239831	#DIV/0!	#DIV/0!	#DIV/0!	0	#DIV/0!	0	#DIV/0!	#DIV/0!	#DIV/0!	#DIV/0!	#DIV/0!	#DIV/0!
ENSDARG00000040669	CR944667.1	0	0	0	0	0	0	0	0	0	0	0	0	0	#DIV/0!	#DIV/0!	#DIV/0!	#DIV/0!	#DIV/0!	#DIV/0!	#DIV/0!	#DIV/0!	#DIV/0!	#DIV/0!	#DIV/0!	#DIV/0!
ENSDARG00000040683	MEP1B (2 of 2)	0	0.0299931	0.0507503	0.0251717	0.0212081	0.0412954	0.00811692	0	0	0.00900801	0	0.0137438	0	#DIV/0!	1.69207	0	1.18689	0.159938	#DIV/0!	0	0.813698	0.655424	#DIV/0!	0	0.805488
ENSDARG00000040701	si:ch211-113j13.2	0	0	0	0	0.0513469	0	0	0	0	0	0	0	0	#DIV/0!	#DIV/0!	#DIV/0!	0	#DIV/0!	#DIV/0!	#DIV/0!	#DIV/0!	#DIV/0!	#DIV/0!	#DIV/0!	#DIV/0!
ENSDARG00000040703	si:ch211-242n18.1	0.0645802	0.232166	0	0	0.0219205	0	0	0.0210209	0	0	0	0	0	0	0	#DIV/0!	0	#DIV/0!	#DIV/0!	#DIV/0!	#DIV/0!	#DIV/0!	#DIV/0!	#DIV/0!	#DIV/0!
ENSDARG00000040732	elavl2	0.0270713	0	0	0.0754567	0.125497	0.0555007	0	0	0	0.0497902	0.0494853	0.148969	0.0861739	0	#DIV/0!	0	0.601263	#DIV/0!	#DIV/0!	0.332185	#DIV/0!	0.334232	#DIV/0!	#DIV/0!	#DIV/0!
ENSDARG00000040741	kcnab1b	1.92025	0.312013	0.0181218	0.278636	0.14455	0.0923539	0.0173902	0	0.0885354	0.041502	0.182257	0.257649	0.0244572	0.00943721	0.0580803	0.317746	1.92761	0.959629	0	0.707385	5.09629	0.16108	#DIV/0!	0.737144	0.0316072
ENSDARG00000040747	tm4sf4	0	2.96497	0	0	0	0	0	0.0768846	0	0.147563	1.17926	0.254084	0.0341349	#DIV/0!	0	#DIV/0!	#DIV/0!	#DIV/0!	#DIV/0!	4.64122	#DIV/0!	0.580765	#DIV/0!	#DIV/0!	#DIV/0!
ENSDARG00000040765	drd6b	0.0178828	0	0	0	0	0	0	0	0	0	0	0	0	0	#DIV/0!	#DIV/0!	#DIV/0!	#DIV/0!	#DIV/0!	#DIV/0!	#DIV/0!	#DIV/0!	#DIV/0!	#DIV/0!	#DIV/0!
ENSDARG00000040781	sult3st4	0	0	0	0	0.00915976	0	0	0	0	0	0	0.0249943	0	#DIV/0!	#DIV/0!	#DIV/0!	0	#DIV/0!	#DIV/0!	0	#DIV/0!	0	#DIV/0!	#DIV/0!	#DIV/0!
ENSDARG00000040816	si:dkey-27n14.1	0.120243	0	0	0.0205996	0	0	0	0	0	0	0	0	0	0	#DIV/0!	0	#DIV/0!	#DIV/0!	#DIV/0!	#DIV/0!	#DIV/0!	#DIV/0!	#DIV/0!	#DIV/0!	#DIV/0!
ENSDARG00000040898	gpa33	0	0	0	0	0	0	0	0	0	0	0.0314093	0	0	#DIV/0!	#DIV/0!	#DIV/0!	#DIV/0!	#DIV/0!	#DIV/0!	#DIV/0!	#DIV/0!	#DIV/0!	#DIV/0!	#DIV/0!	#DIV/0!
ENSDARG00000040901	si:dkey-11d18.4	0	0.0276201	0	0	0	0	0	0.0883304	0.0254405	0	0	0	0.0326804	#DIV/0!	0	#DIV/0!	#DIV/0!	#DIV/0!	3.47204	#DIV/0!	#DIV/0!	#DIV/0!	#DIV/0!	#DIV/0!	#DIV/0!
ENSDARG00000040902	si:ch73-113g13.1	0	0	0.0244187	0	0	0	0	0	0	0	0	0	0	#DIV/0!	#DIV/0!	#DIV/0!	#DIV/0!	0	#DIV/0!	#DIV/0!	0	#DIV/0!	#DIV/0!	#DIV/0!	#DIV/0!
ENSDARG00000040921	URGCP-MRPS24 (1 of 14)	0	0	0	0	0	0	0	0	0	0	0	0	0	#DIV/0!	#DIV/0!	#DIV/0!	#DIV/0!	#DIV/0!	#DIV/0!	#DIV/0!	#DIV/0!	#DIV/0!	#DIV/0!	#DIV/0!	#DIV/0!
ENSDARG00000040928	CABZ01059391.1	0	0.0320967	0	0	0	0	0	0	0	0	0	0	0	#DIV/0!	0	#DIV/0!	#DIV/0!	#DIV/0!	#DIV/0!	#DIV/0!	#DIV/0!	#DIV/0!	#DIV/0!	#DIV/0!	#DIV/0!
ENSDARG00000040942	pnp6	0	0.213771	0	0.0646032	0	0	0	0	0.0106058	0.0346786	0	0.0970023	0.0136241	#DIV/0!	0	0.164168	#DIV/0!	#DIV/0!	0	0	#DIV/0!	0.357503	#DIV/0!	#DIV/0!	#DIV/0!
ENSDARG00000040948	olig1	0	0.54006	0	0	0	0	0	0	0	0	0.0711345	0	0	#DIV/0!	0	#DIV/0!	#DIV/0!	#DIV/0!	#DIV/0!	#DIV/0!	#DIV/0!	#DIV/0!	#DIV/0!	#DIV/0!	#DIV/0!
ENSDARG00000040955	dharma	0	0	0	0	0	0	0	0	0	0	0	0	0	#DIV/0!	#DIV/0!	#DIV/0!	#DIV/0!	#DIV/0!	#DIV/0!	#DIV/0!	#DIV/0!	#DIV/0!	#DIV/0!	#DIV/0!	#DIV/0!
ENSDARG00000040965	zgc:101731	0.0204542	0.257602	0.0253705	0.109297	0.0379786	0.0514355	0.0338985	0	0.0171614	0.0405653	0.01859	0.113432	0	1.24036	0.0984872	0.157016	2.87786	1.33614	0	0.163887	2.02737	0.357618	#DIV/0!	0.122657	0.176395
ENSDARG00000041003	or102-4	0	0.219519	0.0415218	0.0205944	0	0	0	0	0.0202858	0.154769	0	0	0.0260588	#DIV/0!	0.189149	0.985015	#DIV/0!	0	0	#DIV/0!	0	#DIV/0!	#DIV/0!	#DIV/0!	#DIV/0!
ENSDARG00000041005	or102-1	0	0	0	0	0	0	0	0	0	0	0	0	0	#DIV/0!	#DIV/0!	#DIV/0!	#DIV/0!	#DIV/0!	#DIV/0!	#DIV/0!	#DIV/0!	#DIV/0!	#DIV/0!	#DIV/0!	#DIV/0!
ENSDARG00000041007	si:ch211-133d24.25	1.73373e-07	0.0215739	0.0534378	1.12604e-21	0.0225612	0	3.57333e-14	0.0115366	0.0153846	4.13678e-16	0	0	0	308224	2.47697	1.36626e+19	4.99105e-20	6.6869e-13	0.74988	#DIV/0!	0	#DIV/0!	#DIV/0!	#DIV/0!	#DIV/0!
ENSDARG00000041008	ADRA2B (1 of 2)	0	0	0	0.0147515	0.192753	0	0	0	0.0145304	0.047511	0	0	0.0186655	#DIV/0!	#DIV/0!	0.985012	0.0765306	#DIV/0!	0	#DIV/0!	#DIV/0!	#DIV/0!	#DIV/0!	#DIV/0!	#DIV/0!
ENSDARG00000041019	or111-11	0.0253339	0.0925235	0	0.086802	0	0	0	0	0	0.0232974	0.0463093	0.00888641	0.0137292	0	0	0	#DIV/0!	#DIV/0!	#DIV/0!	5.21125	#DIV/0!	2.62169	#DIV/0!	#DIV/0!	#DIV/0!
ENSDARG00000041024	or111-6	0	0.0284627	0	0	0	0	0	0	0	0	0	0	0	#DIV/0!	0	#DIV/0!	#DIV/0!	#DIV/0!	#DIV/0!	#DIV/0!	#DIV/0!	#DIV/0!	#DIV/0!	#DIV/0!	#DIV/0!
ENSDARG00000041030	or111-1	0	0	0	0	0	0	0	0	0	0	0	0	0.0435257	#DIV/0!	#DIV/0!	#DIV/0!	#DIV/0!	#DIV/0!	#DIV/0!	#DIV/0!	#DIV/0!	#DIV/0!	#DIV/0!	#DIV/0!	#DIV/0!
ENSDARG00000041032	or107-1	0.0218957	0	0.037814	0	0	0	0	0	0	0	0	0.0233246	0	1.72701	#DIV/0!	#DIV/0!	#DIV/0!	0	#DIV/0!	0	0	0	#DIV/0!	#DIV/0!	#DIV/0!
ENSDARG00000041033	or119-2	0	0	0	0	0	0	0	0.0263501	0	0	0	0	0	#DIV/0!	#DIV/0!	#DIV/0!	#DIV/0!	#DIV/0!	#DIV/0!	#DIV/0!	#DIV/0!	#DIV/0!	#DIV/0!	#DIV/0!	#DIV/0!
ENSDARG00000041034	zgc:152857	0	0	0.0139805	0	0	0	0	0.0158101	0	0	0	0	0	#DIV/0!	#DIV/0!	#DIV/0!	#DIV/0!	0	#DIV/0!	#DIV/0!	0	#DIV/0!	#DIV/0!	#DIV/0!	#DIV/0!
ENSDARG00000041092	pgpep1l	0.0613081	0	0.0285591	0.0283301	0.0284755	0	0	0	0	0.0608298	0.0560342	0	0	0.465829	#DIV/0!	0	0.994894	0	#DIV/0!	#DIV/0!	0	#DIV/0!	#DIV/0!	#DIV/0!	#DIV/0!
ENSDARG00000041107	cftr	0.00477577	0.0261633	0.0494876	0.0657751	0.115626	0	0.00791482	0.0145712	0.00419674	0	0	0	0.00517625	10.3622	1.89149	0.0638044	0.568861	0.159935	3.47203	#DIV/0!	0	#DIV/0!	#DIV/0!	#DIV/0!	#DIV/0!
ENSDARG00000041115	cnfn	0	0	0.0267192	0	0	0	0	0	0.0261078	0	0	0	0	#DIV/0!	#DIV/0!	#DIV/0!	#DIV/0!	0	0	#DIV/0!	0	#DIV/0!	#DIV/0!	#DIV/0!	#DIV/0!
ENSDARG00000041117	wnt2	0.853195	2.65695	0.026312	0.0391515	0	0.0574687	0	0	0	0.0700543	0.30635	0.117573	0.0495397	0.0308394	0.00990308	0	#DIV/0!	0	#DIV/0!	2.60562	2.18413	0.595837	#DIV/0!	#DIV/0!	0.272803
ENSDARG00000041119	ceacam1	0	0	0	0.0778798	0	0	0.231043	0	0	0.111481	0	0.00425226	0.0131392	#DIV/0!	#DIV/0!	0	#DIV/0!	#DIV/0!	#DIV/0!	0	#DIV/0!	26.2169	#DIV/0!	#DIV/0!	#DIV/0!
ENSDARG00000041141	cryba1a	0.0645599	0	0	0	0	0	0	0	0	0	0	0	0.0259297	0	#DIV/0!	#DIV/0!	#DIV/0!	#DIV/0!	#DIV/0!	#DIV/0!	#DIV/0!	#DIV/0!	#DIV/0!	#DIV/0!	#DIV/0!
ENSDARG00000041145	paqr5a	0.0820115	0.199679	0	0	0.0117683	0.0515578	0	0	0.0807293	0	0.124928	0.0383563	0.0148148	0	0	#DIV/0!	0	#DIV/0!	0	3.25704	#DIV/0!	0	#DIV/0!	#DIV/0!	#DIV/0!
ENSDARG00000041150	slc17a6b	0.787219	1.75323	0.0352774	0.0833949	0.342948	0	0.0604454	0.0712309	0	0.150416	0.326914	0.408513	0.0885597	0.0448127	0.0201214	0	0.243171	1.71343	#DIV/0!	0.800254	0	0.368204	#DIV/0!	0.467047	#DIV/0!
ENSDARG00000041159	CT027762.1	0	0	0.000477551	0	0	0	0	0.00318854	0	0	0	0	0	#DIV/0!	#DIV/0!	#DIV/0!	#DIV/0!	0	#DIV/0!	#DIV/0!	0	#DIV/0!	#DIV/0!	#DIV/0!	#DIV/0!
ENSDARG00000041164	tlr20.3	0.129958	0	0	0.0307706	0	0.051168	0	0	0.0679084	0	0.0313374	0.0251842	0	0	#DIV/0!	2.20692	#DIV/0!	#DIV/0!	0	1.24433	#DIV/0!	0	#DIV/0!	#DIV/0!	#DIV/0!
ENSDARG00000041179	crygm5	0	0	0	0	0	0	0	0	0	0	0	0	0	#DIV/0!	#DIV/0!	#DIV/0!	#DIV/0!	#DIV/0!	#DIV/0!	#DIV/0!	#DIV/0!	#DIV/0!	#DIV/0!	#DIV/0!	#DIV/0!
ENSDARG00000041205	slc6a1l	0.021823	0	0.103643	0	0.00939451	0.068597	0	0	0.0276195	0	0.0199457	0.00765488	0	4.74926	#DIV/0!	#DIV/0!	0	0	0	2.60562	0.661858	0	#DIV/0!	#DIV/0!	0
ENSDARG00000041221	FP929011.1	0	0	0	0	0.0569345	0	0	0	0	0	0	0	0	#DIV/0!	#DIV/0!	#DIV/0!	0	#DIV/0!	#DIV/0!	#DIV/0!	#DIV/0!	#DIV/0!	#DIV/0!	#DIV/0!	#DIV/0!
ENSDARG00000041248	si:dkey-241l7.6	0	0.0508263	0.000191219	0	0	0	0.067295	0	0	0.117462	0.0741399	0.0854595	0	#DIV/0!	0.00376221	#DIV/0!	#DIV/0!	351.926	#DIV/0!	0.867544	0	1.37448	#DIV/0!	0.00246513	#DIV/0!
ENSDARG00000041295	lim2.5	0	0.0289935	0	0	0	0	0	0	0	0	0	0.0222774	0	#DIV/0!	0	#DIV/0!	#DIV/0!	#DIV/0!	#DIV/0!	0	#DIV/0!	0	#DIV/0!	#DIV/0!	#DIV/0!
ENSDARG00000041300	lrrc48	0.0133822	0.207713	0.023111	0	0	0	0	0.0392031	0	0.061532	0.281313	0.112658	0	1.727	0.111264	#DIV/0!	#DIV/0!	0	#DIV/0!	2.49705	0	0.546184	#DIV/0!	#DIV/0!	#DIV/0!
ENSDARG00000041301	crybb3	0	0	0	0.0383136	0.0385102	0	0	0	0	0	0.0613215	0.0313791	0	#DIV/0!	#DIV/0!	0	0.994895	#DIV/0!	#DIV/0!	1.95421	#DIV/0!	0	#DIV/0!	#DIV/0!	#DIV/0!
ENSDARG00000041348	cyp19a1a	0	0	0	0	0	0	0	0	0	0	0	0	0	#DIV/0!	#DIV/0!	#DIV/0!	#DIV/0!	#DIV/0!	#DIV/0!	#DIV/0!	#DIV/0!	#DIV/0!	#DIV/0!	#DIV/0!	#DIV/0!
ENSDARG00000041358	lgi3	0	0.0118662	0	0	0.022379	0	0	0	0.0438623	0.0358548	0	0	0.0281724	#DIV/0!	0	#DIV/0!	0	#DIV/0!	0	#DIV/0!	#DIV/0!	#DIV/0!	#DIV/0!	#DIV/0!	#DIV/0!
ENSDARG00000041375	si:ch211-57i17.5	0	0.120871	0	0	0	0.0277416	0	0.0430908	0	0	0.0604976	0	0	#DIV/0!	0	#DIV/0!	#DIV/0!	#DIV/0!	#DIV/0!	#DIV/0!	#DIV/0!	#DIV/0!	#DIV/0!	#DIV/0!	#DIV/0!
ENSDARG00000041378	sh2d4a	0.209182	0.327307	0.247639	0.259115	0.0942671	0.120194	0.120871	0	0.15322	0.278813	0.0546072	0.18682	0.0906598	1.18384	0.756595	0.59132	2.74873	0.488094	0	0.292298	0.48536	1.49242	#DIV/0!	0.598857	3.07486
ENSDARG00000041379	si:ch211-245j22.3	0.0672238	0	0	0.0575825	0	0.126784	0	0	0	0	0.184323	0	0	0	#DIV/0!	0	#DIV/0!	#DIV/0!	#DIV/0!	#DIV/0!	#DIV/0!	#DIV/0!	#DIV/0!	#DIV/0!	#DIV/0!
ENSDARG00000041389	si:dkey-81n2.1	0	6.07665e-16	0	0	0	0	0	1.57558e-26	0	0	0	0.0309575	0.0239141	#DIV/0!	0	#DIV/0!	#DIV/0!	#DIV/0!	#DIV/0!	0	#DIV/0!	0	#DIV/0!	#DIV/0!	#DIV/0!
ENSDARG00000041399	si:dkey-9c18.12	0	0.0119538	0	0	0	2.35394e-14	3.67893e-09	7.90767e-16	0	0	1.51485e-23	0	0	#DIV/0!	0	#DIV/0!	#DIV/0!	#DIV/0!	#DIV/0!	#DIV/0!	#DIV/0!	#DIV/0!	#DIV/0!	#DIV/0!	#DIV/0!
ENSDARG00000041413	si:ch211-119b12.8	0.0509376	0.147188	0	0.026555	0	0	0.0788456	0.0302728	0	0.0513165	0.0793374	0.149029	0.0882413	0	0	0	#DIV/0!	#DIV/0!	#DIV/0!	0.532362	#DIV/0!	0.344339	#DIV/0!	#DIV/0!	#DIV/0!
ENSDARG00000041433	si:dkey-7c18.24	0.0295319	0.0134819	0.063752	0.0243126	0.0613457	0.0371314	0.0367071	0	0	0.0396806	0	0.0103589	0	2.15875	4.72871	0	0.396321	0.57578	#DIV/0!	0	0.582435	3.83058	#DIV/0!	0	6.57684
ENSDARG00000041451	AL929507.1	0	0.0331498	0	0	0.0312594	0	0	0	0	0	0.0331839	0	0	#DIV/0!	0	#DIV/0!	0	#DIV/0!	#DIV/0!	#DIV/0!	#DIV/0!	#DIV/0!	#DIV/0!	#DIV/0!	#DIV/0!
ENSDARG00000041454	taar12b	0	0	0	0	0	0	0	0	0	0.0111667	0.0207023	0	0	#DIV/0!	#DIV/0!	#DIV/0!	#DIV/0!	#DIV/0!	#DIV/0!	#DIV/0!	#DIV/0!	#DIV/0!	#DIV/0!	#DIV/0!	#DIV/0!
ENSDARG00000041462	si:ch211-215j19.8	0	0	0.0191996	0.13332	0.0382867	0	0	0.1191	0	0.0204472	0.0836055	0.021391	0	#DIV/0!	#DIV/0!	0	3.48215	0	#DIV/0!	3.90844	0	0.955879	#DIV/0!	#DIV/0!	#DIV/0!
ENSDARG00000041466	taar10a	0	0	5.23984e-12	0	0	0	0	0.0221841	0	0	0	0	0	#DIV/0!	#DIV/0!	#DIV/0!	#DIV/0!	0	#DIV/0!	#DIV/0!	0	#DIV/0!	#DIV/0!	#DIV/0!	#DIV/0!
ENSDARG00000041490	afp4	0.0328434	0.0599745	0.0283603	0.207218	0.0565545	0	0	0.0523317	0	0	0	0.138246	0.0355975	0.863501	0.472873	0	3.66404	0	#DIV/0!	0	0	0	#DIV/0!	#DIV/0!	#DIV/0!
ENSDARG00000041515	RASAL1 (1 of 2)	0	0	0	0.032713	0	0	0	0	0	0	0.0349051	0	0	#DIV/0!	#DIV/0!	0	#DIV/0!	#DIV/0!	#DIV/0!	#DIV/0!	#DIV/0!	#DIV/0!	#DIV/0!	#DIV/0!	#DIV/0!
ENSDARG00000041550	si:dkey-14a7.2	0.0422879	0.0517878	0.0093776	0.0114629	0.0235184	0	0.0116805	0.0137648	0	0.00998696	0	0.0266655	0.015278	0.221756	0.181077	0	0.487401	1.24557	#DIV/0!	0	0	0.374527	#DIV/0!	0	#DIV/0!
ENSDARG00000041554	unc93a	0	0.0137828	0	0	0	0	0	0	0	0	0	0	0	#DIV/0!	0	#DIV/0!	#DIV/0!	#DIV/0!	#DIV/0!	#DIV/0!	#DIV/0!	#DIV/0!	#DIV/0!	#DIV/0!	#DIV/0!
ENSDARG00000041569	ces2	0.105354	0.0512496	0	0.0676829	0.184477	0	0.0218252	0.0385794	0	0.0773516	0	0.0384962	0	0	0	0	0.366891	#DIV/0!	#DIV/0!	0	#DIV/0!	2.00933	#DIV/0!	#DIV/0!	#DIV/0!
ENSDARG00000041595	ces3	0.0131525	0	0	0	0	0	0	0	0	0	0	0	0	0	#DIV/0!	#DIV/0!	#DIV/0!	#DIV/0!	#DIV/0!	#DIV/0!	#DIV/0!	#DIV/0!	#DIV/0!	#DIV/0!	#DIV/0!
ENSDARG00000041644	TMEM27	0	0	0	0	0	0	0	0	0	0	0.0436177	0	0	#DIV/0!	#DIV/0!	#DIV/0!	#DIV/0!	#DIV/0!	#DIV/0!	#DIV/0!	#DIV/0!	#DIV/0!	#DIV/0!	#DIV/0!	#DIV/0!
ENSDARG00000041645	A2ML1 (2 of 13)	0.0204707	0	0	0	0	0	0	0.0151282	0	2.25514e-12	1.2424e-26	1.61295e-28	0	0	#DIV/0!	#DIV/0!	#DIV/0!	#DIV/0!	#DIV/0!	77.0266	#DIV/0!	1.39815e+16	#DIV/0!	#DIV/0!	#DIV/0!
ENSDARG00000041660	oprd1a	0.0160889	0.102754	0	0.0137814	0	0	0	0	0	0.0443868	0.0734715	0.191741	0.0523144	0	0	0	#DIV/0!	#DIV/0!	#DIV/0!	0.383181	#DIV/0!	0.231494	#DIV/0!	#DIV/0!	#DIV/0!
ENSDARG00000041702	rfx6	0	0	0	0	0	0.0113017	0	0	0	0.0153819	0	0	0	#DIV/0!	#DIV/0!	#DIV/0!	#DIV/0!	#DIV/0!	#DIV/0!	#DIV/0!	#DIV/0!	#DIV/0!	#DIV/0!	#DIV/0!	#DIV/0!
ENSDARG00000041705	si:busm1-228j01.6	0	0	0	0	0	0	0	0	0	0	0	0	0	#DIV/0!	#DIV/0!	#DIV/0!	#DIV/0!	#DIV/0!	#DIV/0!	#DIV/0!	#DIV/0!	#DIV/0!	#DIV/0!	#DIV/0!	#DIV/0!
ENSDARG00000041706	vgll2a	0.0395366	0	0.0682799	0	0	0	0.0163809	0.0193038	0	0.163613	0	0	0.0857042	1.727	#DIV/0!	#DIV/0!	#DIV/0!	0.239908	#DIV/0!	#DIV/0!	0	#DIV/0!	#DIV/0!	#DIV/0!	#DIV/0!
ENSDARG00000041735	tmem237a	0.0177813	0.309441	0.0227665	0.0152311	0.213399	0	0	0.0773656	0	0	0	0.0124743	0	1.28036	0.073573	0	0.0713738	0	#DIV/0!	0	0	0	#DIV/0!	#DIV/0!	#DIV/0!
ENSDARG00000041787	cx32.3	0	0.0469954	0	0	0.0147718	0	0	0	0	0	0.0313624	0	0.0185959	#DIV/0!	0	#DIV/0!	0	#DIV/0!	#DIV/0!	#DIV/0!	#DIV/0!	#DIV/0!	#DIV/0!	#DIV/0!	#DIV/0!
ENSDARG00000041791	mgat4c	0.0722973	0.187029	0	0	0	0	0	0	0.0305002	0.0110809	0.0660781	0.0422663	0	0	0	#DIV/0!	#DIV/0!	#DIV/0!	0	1.56338	#DIV/0!	0.262169	#DIV/0!	#DIV/0!	#DIV/0!
ENSDARG00000041792	cx28.1	0.069009	0.189024	0	0.555864	4.7101	0	0.0285919	0	0.0260727	0	0	0	0.112194	0	0	0.0469048	0.118015	#DIV/0!	0	#DIV/0!	#DIV/0!	#DIV/0!	#DIV/0!	#DIV/0!	#DIV/0!
ENSDARG00000041797	cx28.9	0	0	0	0.0317632	0.0319262	0	0	0	0	0	0	0	0	#DIV/0!	#DIV/0!	0	0.994894	#DIV/0!	#DIV/0!	#DIV/0!	#DIV/0!	#DIV/0!	#DIV/0!	#DIV/0!	#DIV/0!
ENSDARG00000041835	ccl38a.5	0.0864306	0	0	1.14754	0.334865	0	0	0	0	0	0	1.54619	0.187357	0	#DIV/0!	0	3.42687	#DIV/0!	#DIV/0!	0	#DIV/0!	0	#DIV/0!	#DIV/0!	#DIV/0!
ENSDARG00000041848	rh50	0	0	0	0	0	0	0	0	0	0	0	0	0	#DIV/0!	#DIV/0!	#DIV/0!	#DIV/0!	#DIV/0!	#DIV/0!	#DIV/0!	#DIV/0!	#DIV/0!	#DIV/0!	#DIV/0!	#DIV/0!
ENSDARG00000041915	C20H1orf95	0.287702	0.0160925	0.0788857	0.0391266	0.0151748	0	0.100167	0	0.044615	0.0324167	0	0.0640897	0	0.274192	4.90202	1.14027	2.57839	1.26977	0	0	0	0.505802	#DIV/0!	0	#DIV/0!
ENSDARG00000041917	ccl38a.4	0.0357551	0	0	0.122508	0	0	0	0	0	0	0	0.351172	0	0	#DIV/0!	0	#DIV/0!	#DIV/0!	#DIV/0!	0	#DIV/0!	0	#DIV/0!	#DIV/0!	#DIV/0!
ENSDARG00000041919	ccl38.1	0.249222	0.0568869	0.0592968	0.146964	1.45545	0	0.165366	0.100524	0	0.223927	0	0.240729	0.13506	0.237928	1.04236	0	0.100975	2.78878	#DIV/0!	0	0	0.930204	#DIV/0!	0	#DIV/0!
ENSDARG00000041923	ccl38.6	0.111967	0	0	0.0959084	0.192801	0	0	0	0	0	0	0.104733	0	0	#DIV/0!	0	0.497448	#DIV/0!	#DIV/0!	0	#DIV/0!	0	#DIV/0!	#DIV/0!	#DIV/0!
ENSDARG00000041926	DLG1 (2 of 3)	0	0.0123551	0	0	0	0	0	0	0	0.0746641	0	0.0189863	0.0146666	#DIV/0!	0	#DIV/0!	#DIV/0!	#DIV/0!	#DIV/0!	0	#DIV/0!	3.93253	#DIV/0!	#DIV/0!	#DIV/0!
ENSDARG00000041960	OLFM4 (1 of 2)	0.0146343	0	0	0.0125355	0	0	0	0	0	0	0	0	0	0	#DIV/0!	0	#DIV/0!	#DIV/0!	#DIV/0!	#DIV/0!	#DIV/0!	#DIV/0!	#DIV/0!	#DIV/0!	#DIV/0!
ENSDARG00000041976	il17a/f3	0.0376586	0	0	0	0	0	0	0.0183868	0	0	0.0516286	0	0	0	#DIV/0!	#DIV/0!	#DIV/0!	#DIV/0!	#DIV/0!	#DIV/0!	#DIV/0!	#DIV/0!	#DIV/0!	#DIV/0!	#DIV/0!
ENSDARG00000042003	si:dkey-78l4.13	0	0	0	0	0	0	0	0	0.039588	0	0	0	0	#DIV/0!	#DIV/0!	#DIV/0!	#DIV/0!	#DIV/0!	0	#DIV/0!	#DIV/0!	#DIV/0!	#DIV/0!	#DIV/0!	#DIV/0!
ENSDARG00000042041	tal2	0.52762	1.80716	0.126448	0.210462	0	0.0441325	0.116415	0.0359269	0	0.0968354	0.284409	0.0738725	0.190219	0.239657	0.0699706	0	#DIV/0!	0.920655	#DIV/0!	3.85	0.349017	1.31085	#DIV/0!	4.1818	3.75582
ENSDARG00000042063	si:ch211-145c1.1	0	0	0	0	0	0.187485	0	0	0	0	0	0	0	#DIV/0!	#DIV/0!	#DIV/0!	#DIV/0!	#DIV/0!	#DIV/0!	#DIV/0!	#DIV/0!	#DIV/0!	#DIV/0!	#DIV/0!	#DIV/0!
ENSDARG00000042129	zp3a.1	0.0166961	0	0	0	0.16796	0	0.0276702	0	0	0.0307079	0	0	0.0180962	0	#DIV/0!	#DIV/0!	0	#DIV/0!	#DIV/0!	#DIV/0!	#DIV/0!	#DIV/0!	#DIV/0!	#DIV/0!	#DIV/0!
ENSDARG00000042130	zp3a.2	0.0482657	0.0734474	0.027785	0.0275622	0.322965	0	0	0	0	0	0.0294092	0.0112868	0.0348754	0.575668	0.378298	0	0.0853411	0	#DIV/0!	2.60563	0	0	#DIV/0!	#DIV/0!	#DIV/0!
ENSDARG00000042133	si:dkey-51e6.1	0.276255	0.504463	0.0265052	0.078878	0.158565	0	0.0763056	0	0.0258987	0	0.3086	0.150737	0	0.0959447	0.0525414	0.328339	0.497449	2.87889	0	2.04727	0	0	#DIV/0!	0.711133	#DIV/0!
ENSDARG00000042138	selp	0.118844	0	0.00758514	0	0	0.0110446	0	0	0	0.0403901	0	0	0	0.0638243	#DIV/0!	#DIV/0!	#DIV/0!	0	#DIV/0!	#DIV/0!	1.45608	#DIV/0!	#DIV/0!	#DIV/0!	#DIV/0!
ENSDARG00000042189	si:ch211-59c24.1	0	0.0289136	0	0.0271256	0	0.0398165	0.052482	0.0309233	0.0267191	0.0291218	0	0	0.034323	#DIV/0!	0	0.985014	#DIV/0!	#DIV/0!	1.15735	#DIV/0!	#DIV/0!	#DIV/0!	#DIV/0!	#DIV/0!	#DIV/0!
ENSDARG00000042197	CABZ01016549.1	0	0	0	0	0	0	0	0	0	0	0	0	0	#DIV/0!	#DIV/0!	#DIV/0!	#DIV/0!	#DIV/0!	#DIV/0!	#DIV/0!	#DIV/0!	#DIV/0!	#DIV/0!	#DIV/0!	#DIV/0!
ENSDARG00000042213	si:ch211-233h19.2	0.323217	0.173216	0.0182021	0.0722158	0.13914	0.00883458	0	0.00686134	0	0	0.109174	0.0295761	0.0685411	0.0563154	0.105083	0	0.519015	0	#DIV/0!	3.69129	0.48536	0	#DIV/0!	#DIV/0!	0
ENSDARG00000042215	pias4b	0	0.0828875	0	0	0.154736	0	0	0	0	0	0	0	0.0599362	#DIV/0!	0	#DIV/0!	0	#DIV/0!	#DIV/0!	#DIV/0!	#DIV/0!	#DIV/0!	#DIV/0!	#DIV/0!	#DIV/0!
ENSDARG00000042231	stx11b.2	0	0.0153445	0	0.0287912	0.0434084	0	0	0.0492331	0	0.015455	0.0768013	0.0117901	0	#DIV/0!	0	0	0.663263	#DIV/0!	#DIV/0!	6.51405	#DIV/0!	1.31085	#DIV/0!	#DIV/0!	#DIV/0!
ENSDARG00000042285	atp8b3	0.0487186	0.39198	0.00208313	0.0178855	0.0239889	0	0.0019224	0	0.00195794	0.0469357	0.111228	0.150576	0.0100587	0.0427584	0.00531438	0.109471	0.745574	0.922842	0	0.738683	0	0.311708	#DIV/0!	0.800444	#DIV/0!
ENSDARG00000042350	syt1b	0	0	0	0	0	0	0	0	0	0.0198338	0	0.0302611	0.140257	#DIV/0!	#DIV/0!	#DIV/0!	#DIV/0!	#DIV/0!	#DIV/0!	0	#DIV/0!	0.655422	#DIV/0!	#DIV/0!	#DIV/0!
ENSDARG00000042357	cldnk	0.0797821	0.157829	0	0.0113899	0.0801386	0	0	0	0	0	0.0243064	0.214554	0.0144121	0	0	0	0.142128	#DIV/0!	#DIV/0!	0.113288	#DIV/0!	0	#DIV/0!	#DIV/0!	#DIV/0!
ENSDARG00000042370	ptafr	0.0528427	0	0	0.265354	0.880202	0	0.0291919	0	0	0	0	0	0.0333804	0	#DIV/0!	0	0.301469	#DIV/0!	#DIV/0!	#DIV/0!	#DIV/0!	#DIV/0!	#DIV/0!	#DIV/0!	#DIV/0!
ENSDARG00000042383	zbtb25	0.168326	0.217725	0.0121125	0	0	0.105821	0	0	0.0236707	0	0	0.00984066	0	0.0719586	0.0556321	#DIV/0!	#DIV/0!	0	0	0	8.73651	0	#DIV/0!	#DIV/0!	0
ENSDARG00000042387	zgc:77752	0	0	0.0181611	0	0	0	0	0.0102688	0	0	0.028834	0.0368869	0	#DIV/0!	#DIV/0!	#DIV/0!	#DIV/0!	0	#DIV/0!	0.781687	0	0	#DIV/0!	#DIV/0!	#DIV/0!
ENSDARG00000042390	syndig1l	0.0569425	0.50691	0.024585	0.0365818	0	0.0536968	0.0117963	0	0.0360336	0.0261825	0	0.0199738	0.0617176	0.431751	0.0484997	0.985014	#DIV/0!	0.479817	0	0	2.18413	1.31084	#DIV/0!	0	0.600167
ENSDARG00000042391	odf3b	0	0	0	0	0	0	0	0	0	0	0	0	0	#DIV/0!	#DIV/0!	#DIV/0!	#DIV/0!	#DIV/0!	#DIV/0!	#DIV/0!	#DIV/0!	#DIV/0!	#DIV/0!	#DIV/0!	#DIV/0!
ENSDARG00000042418	wbscr17	0.0154714	0.254268	0	0	0.213128	0	0.0192304	0.0151079	0	0.0355693	0.0424216	0.0596962	0.0335377	0	0	#DIV/0!	0	#DIV/0!	#DIV/0!	0.710625	#DIV/0!	0.595839	#DIV/0!	#DIV/0!	#DIV/0!
ENSDARG00000042452	p2rx4b	0	0	0	0	0.0146481	0	0.0563924	0.0498411	0.014355	0.140812	0.0155499	0	0	#DIV/0!	#DIV/0!	#DIV/0!	0	#DIV/0!	3.47204	#DIV/0!	#DIV/0!	#DIV/0!	#DIV/0!	#DIV/0!	#DIV/0!
ENSDARG00000042513	si:dkey-11e23.3	0.0341602	0.0774014	0.088254	0.014523	0.0875851	0.0426353	0	0	0	0.0155917	0.0154962	0	0	2.58353	1.14021	0	0.165816	0	#DIV/0!	#DIV/0!	0.483098	#DIV/0!	#DIV/0!	#DIV/0!	#DIV/0!
ENSDARG00000042521	si:dkey-251i10.1	0.0255451	0.0233236	0.0441164	0.32822	0.109968	0.128474	0.0635032	0	0.107767	0.0704746	0.560342	0.0716837	0.19381	1.727	1.89149	0.328338	2.98469	1.43945	0	7.81687	2.91216	0.983133	#DIV/0!	5.43047	0.337596
ENSDARG00000042526	sebox	0	0	0	0	0.0262291	0	0.0168295	0	0	0	0	0	0.0330192	#DIV/0!	#DIV/0!	#DIV/0!	0	#DIV/0!	#DIV/0!	#DIV/0!	#DIV/0!	#DIV/0!	#DIV/0!	#DIV/0!	#DIV/0!
ENSDARG00000042536	TMEM81	0	0	0	0	0	0	0	0	0	0	0	0	0	#DIV/0!	#DIV/0!	#DIV/0!	#DIV/0!	#DIV/0!	#DIV/0!	#DIV/0!	#DIV/0!	#DIV/0!	#DIV/0!	#DIV/0!	#DIV/0!
ENSDARG00000042544	degs2	0.0384672	0.0585367	0.0221443	0.0219668	0	0.032244	0	0.0751265	0	0	0	0.0449772	0.0277953	0.575667	0.378298	0	#DIV/0!	0	#DIV/0!	0	1.45609	0	#DIV/0!	#DIV/0!	0
ENSDARG00000042545	sema3ga	3.68345	1.41075	0.0668968	0.0331802	0.0250128	0.0243519	0	0.0696381	0	0.0876187	0.106793	0.0904094	0.020992	0.0181615	0.0474193	0	1.32653	0	#DIV/0!	1.18122	0.364022	0.969133	#DIV/0!	#DIV/0!	2.66229
ENSDARG00000042613	crp3	0.0308541	0.140855	0.248959	0.0528579	0.0265645	0.0387938	0.127835	0	0	0.0851214	0.0281999	0.126045	0.0334414	8.06891	1.76748	0	1.98979	0.513478	#DIV/0!	0.223729	0.155824	0.675325	#DIV/0!	0.435712	4.3339
ENSDARG00000042621	cryaba	0	0	0.0148707	0	0.0148271	0	0	0.0336334	0.0145304	0	0	0	0	#DIV/0!	#DIV/0!	#DIV/0!	0	0	2.31469	#DIV/0!	0	#DIV/0!	#DIV/0!	#DIV/0!	#DIV/0!
ENSDARG00000042643	si:ch1073-440p11.2	0.0588998	0	0	0	0	0	0	0	0	0	0	0	0	0	#DIV/0!	#DIV/0!	#DIV/0!	#DIV/0!	#DIV/0!	#DIV/0!	#DIV/0!	#DIV/0!	#DIV/0!	#DIV/0!	#DIV/0!
ENSDARG00000042656	nrn1b	0.0642194	0.073659	0.125692	0	0.0221165	0.0322981	0	0.0125421	0	0.0236228	0	0.0810947	0.0139209	1.95723	1.7064	#DIV/0!	0	0	#DIV/0!	0	0.256962	0.291299	#DIV/0!	#DIV/0!	1.13363
ENSDARG00000042663	si:dkeyp-70f9.7	0	0	0	0	0	0	0	0	0	0	0	0	0.0501883	#DIV/0!	#DIV/0!	#DIV/0!	#DIV/0!	#DIV/0!	#DIV/0!	#DIV/0!	#DIV/0!	#DIV/0!	#DIV/0!	#DIV/0!	#DIV/0!
ENSDARG00000042677	cadm1b	0.0591524	0.0180028	0	0	0	0	0.0408468	0.00962706	0	0.0271987	0	0.0338834	0	0	0	#DIV/0!	#DIV/0!	#DIV/0!	#DIV/0!	0	#DIV/0!	0.802715	#DIV/0!	#DIV/0!	#DIV/0!
ENSDARG00000042753	ctskl	0.0298829	0.178001	0.0602149	0.0357841	0.0257284	0.404042	0.0692343	0.0522708	0.0397304	0	0.178183	0	0.0905578	2.01503	0.338284	1.11028	1.39084	1.14979	1.31564	#DIV/0!	6.71	#DIV/0!	#DIV/0!	#DIV/0!	#DIV/0!
ENSDARG00000042780	apoba	0	0.0202348	0	0	0	0	0	0	0	0	0	0	0	#DIV/0!	0	#DIV/0!	#DIV/0!	#DIV/0!	#DIV/0!	#DIV/0!	#DIV/0!	#DIV/0!	#DIV/0!	#DIV/0!	#DIV/0!
ENSDARG00000042803	rab3b	0.027969	0.0766105	0.0241513	0.119788	0.0240806	0	0.0463527	0	0	0.0514413	0.102252	0.0784858	0	0.863502	0.315248	0	4.97446	1.91926	#DIV/0!	1.30281	0	0.655422	#DIV/0!	0.678807	#DIV/0!
ENSDARG00000042810	or128-10	0	0	0	0	0	0	0	0	0	0	0	0	0	#DIV/0!	#DIV/0!	#DIV/0!	#DIV/0!	#DIV/0!	#DIV/0!	#DIV/0!	#DIV/0!	#DIV/0!	#DIV/0!	#DIV/0!	#DIV/0!
ENSDARG00000042815	fam150bb	0.0214765	0.0588265	0	0	0	0	0	0	0	0	0	0.00753332	0	0	0	#DIV/0!	#DIV/0!	#DIV/0!	#DIV/0!	0	#DIV/0!	0	#DIV/0!	#DIV/0!	#DIV/0!
ENSDARG00000042829	si:dkey-30j22.1	0.000779975	0.00284859	0	0	0	0	0	0	0	0.00143455	0	0	0	0	0	#DIV/0!	#DIV/0!	#DIV/0!	#DIV/0!	#DIV/0!	#DIV/0!	#DIV/0!	#DIV/0!	#DIV/0!	#DIV/0!
ENSDARG00000042845	oxt	0	0	0	0	0	0	0	0	0	0	0	0	0	#DIV/0!	#DIV/0!	#DIV/0!	#DIV/0!	#DIV/0!	#DIV/0!	#DIV/0!	#DIV/0!	#DIV/0!	#DIV/0!	#DIV/0!	#DIV/0!
ENSDARG00000042846	disp2	0.0652428	0.22453	0	0.00859777	0.00864189	0.0694116	0.0291108	0	0	0.00461524	0.137609	0.0422497	0.0271976	0	0	0	0.994895	#DIV/0!	#DIV/0!	3.25704	#DIV/0!	0.109237	#DIV/0!	#DIV/0!	#DIV/0!
ENSDARG00000042850	nphs2	0.133434	0	0.0534684	0.0795596	0.173263	0	0	0.0151164	0	0.0142357	0.0990393	0.0325798	0.0167782	0.40071	#DIV/0!	0	0.459184	0	#DIV/0!	3.0399	0	0.436949	#DIV/0!	#DIV/0!	#DIV/0!
ENSDARG00000042936	fam228a	0.0360637	0.713099	0	0	0	0	0.0729922	0	0.0608568	0	0.0329613	0.0205177	0	0	0	#DIV/0!	#DIV/0!	#DIV/0!	0	1.60648	#DIV/0!	0	#DIV/0!	#DIV/0!	#DIV/0!
ENSDARG00000042937	EFCAB6	0.069567	0.111155	0.075089	0.208563	0.284503	0.252277	0.0288231	0.0339661	0	0.0639746	0.106982	0.012201	0.0754007	1.07938	0.675534	0	0.733078	0.383852	#DIV/0!	8.7683	3.35971	5.24339	#DIV/0!	22.8429	1.56067
ENSDARG00000042970	gng8	0	1.57042	0	0	0	0	0	0	0	0	0.0334068	0	0	#DIV/0!	0	#DIV/0!	#DIV/0!	#DIV/0!	#DIV/0!	#DIV/0!	#DIV/0!	#DIV/0!	#DIV/0!	#DIV/0!	#DIV/0!
ENSDARG00000042972	zgc:136605	0	0	0	0	0	0	0	0	0	0	0	0	0.0356488	#DIV/0!	#DIV/0!	#DIV/0!	#DIV/0!	#DIV/0!	#DIV/0!	#DIV/0!	#DIV/0!	#DIV/0!	#DIV/0!	#DIV/0!	#DIV/0!
ENSDARG00000042974	sypa	0.0740793	0.0901831	0	0.0423032	0.0212601	0	0	0	0	0.0454162	0	0.0738332	0.0267638	0	0	0	1.98979	#DIV/0!	#DIV/0!	0	#DIV/0!	0.615119	#DIV/0!	#DIV/0!	#DIV/0!
ENSDARG00000042982	cyp2p8	0	0	0	0	0	0	0.0423926	0	0.0114747	0	9.3887e-44	0	0	#DIV/0!	#DIV/0!	#DIV/0!	#DIV/0!	#DIV/0!	0	#DIV/0!	#DIV/0!	#DIV/0!	#DIV/0!	#DIV/0!	#DIV/0!
ENSDARG00000042992	crygs1	0	0	0	0.0279079	0	0	0	0	0	0	0	0	0	#DIV/0!	#DIV/0!	0	#DIV/0!	#DIV/0!	#DIV/0!	#DIV/0!	#DIV/0!	#DIV/0!	#DIV/0!	#DIV/0!	#DIV/0!
ENSDARG00000043002	vmo1a	0.0487777	0.0296906	0.0140399	0	0.0279975	0	0	0	0	0.0598087	0	0.114065	0.0176227	0.287834	0.472874	#DIV/0!	0	0	#DIV/0!	0	0	0.524339	#DIV/0!	#DIV/0!	#DIV/0!
ENSDARG00000043085	alox5b.1	0	0	0	0	0	0	0	0	0	0	8.91186e-06	0	0	#DIV/0!	#DIV/0!	#DIV/0!	#DIV/0!	#DIV/0!	#DIV/0!	#DIV/0!	#DIV/0!	#DIV/0!	#DIV/0!	#DIV/0!	#DIV/0!
ENSDARG00000043089	alox5b.2	0	0	0	0	0	0	0	0	0	0	0.0267306	0	0	#DIV/0!	#DIV/0!	#DIV/0!	#DIV/0!	#DIV/0!	#DIV/0!	#DIV/0!	#DIV/0!	#DIV/0!	#DIV/0!	#DIV/0!	#DIV/0!
ENSDARG00000043093	mpeg1.2	0.0522909	0	0.0150691	0.410586	0.382679	0.0109578	0.382752	0	0.1103	0.240437	0.238963	0.165079	0.160582	0.288178	#DIV/0!	0.26864	1.07293	25.3998	0	1.44757	0.72717	1.4565	#DIV/0!	0.0569913	2.00297
ENSDARG00000043122	gpr88	0.0284889	0.130057	0	0.0732089	0.0245282	0	0.0236071	0	0.0961492	0.183391	0	0.0999308	0.0308779	0	0	1.31335	2.98468	#DIV/0!	0	0	#DIV/0!	1.83518	#DIV/0!	#DIV/0!	#DIV/0!
ENSDARG00000043131	BX664625.1	0	0.0430932	0	0	0	0	0.0249849	0	0	0	0	0	0	#DIV/0!	0	#DIV/0!	#DIV/0!	#DIV/0!	#DIV/0!	#DIV/0!	#DIV/0!	#DIV/0!	#DIV/0!	#DIV/0!	#DIV/0!
ENSDARG00000043133	cldnf	0.0637918	0.791689	0.0330508	0.258207	0.485142	0.0201721	0.196439	0	0.0523142	0.160954	0.126492	0.159485	0	0.518104	0.0417472	0.202606	0.53223	5.94355	0	0.793128	0.610336	1.00921	#DIV/0!	0.133444	1.65353
ENSDARG00000043141	si:ch211-132f19.7	0.0296175	0	0.0767582	0.0253697	0.114749	0.00930975	0.0306999	0.0289215	0	0.0136183	0.0428071	0.0363613	0.0160506	2.59165	#DIV/0!	0	0.221089	0.399956	#DIV/0!	1.17727	0.121287	0.374527	#DIV/0!	2.9435	3.08795
ENSDARG00000043142	or108-3	0	0	0	0	0	0	0	0	0	0	0	0	0	#DIV/0!	#DIV/0!	#DIV/0!	#DIV/0!	#DIV/0!	#DIV/0!	#DIV/0!	#DIV/0!	#DIV/0!	#DIV/0!	#DIV/0!	#DIV/0!
ENSDARG00000043173	CELA1 (4 of 7)	0	0	0	0.021313	0	0	0	0	0	0	0	0	0	#DIV/0!	#DIV/0!	0	#DIV/0!	#DIV/0!	#DIV/0!	#DIV/0!	#DIV/0!	#DIV/0!	#DIV/0!	#DIV/0!	#DIV/0!
ENSDARG00000043175	CELA1 (5 of 7)	0	0	0	0	0	0	2.04504e-35	0	0	0	0	0	0	#DIV/0!	#DIV/0!	#DIV/0!	#DIV/0!	#DIV/0!	#DIV/0!	#DIV/0!	#DIV/0!	#DIV/0!	#DIV/0!	#DIV/0!	#DIV/0!
ENSDARG00000043196	rnasel2	0.0240236	0	0	0	0	0.0302056	0	0	0	0	0	0.0505606	0	0	#DIV/0!	#DIV/0!	#DIV/0!	#DIV/0!	#DIV/0!	0	#DIV/0!	0	#DIV/0!	#DIV/0!	#DIV/0!
ENSDARG00000043198	si:rp71-1i20.2	0	0	0	0	0	0	0	0	0	0	0	0	0	#DIV/0!	#DIV/0!	#DIV/0!	#DIV/0!	#DIV/0!	#DIV/0!	#DIV/0!	#DIV/0!	#DIV/0!	#DIV/0!	#DIV/0!	#DIV/0!
ENSDARG00000043211	ripk4	0.0320292	3.11534	0.0112493	0.148698	0.121638	0.0245699	0.0597018	0	0.0219837	0.0471271	0.199074	0.0764018	0.0705998	0.35122	0.00361094	0.147841	1.22246	5.30716	0	2.60562	2.18413	0.616832	#DIV/0!	0.490963	0.282416
ENSDARG00000043226	nfixa	0.029102	0.576055	0	0	0	0	0	0	0.0368318	0	0	0.0182867	0	0	0	#DIV/0!	#DIV/0!	#DIV/0!	0	0	#DIV/0!	0	#DIV/0!	#DIV/0!	#DIV/0!
ENSDARG00000043236	ccna1	0.0133511	0.0365702	0	0.0571812	0.0114949	0.0167867	0	0	0	0.0122778	0	0	0	0	0	0	4.97448	#DIV/0!	#DIV/0!	#DIV/0!	#DIV/0!	#DIV/0!	#DIV/0!	#DIV/0!	#DIV/0!
ENSDARG00000043238	atg16l2	0.0684922	0.0786928	0.0197144	0.0369132	0.0197102	0	0.0567556	0.0210406	0	0	0.0417335	0	0	0.287834	0.250524	0	1.8728	2.87889	#DIV/0!	#DIV/0!	0	#DIV/0!	#DIV/0!	#DIV/0!	#DIV/0!
ENSDARG00000043243	prkchb	0.0522988	0.133702	0.00903202	0.0179192	0.0270167	0	0.0693393	0	0.052952	0.0480946	0.0286799	0.0293518	0.0226738	0.1727	0.0675534	2.95504	0.663264	7.67705	0	0.977109	0	1.63856	#DIV/0!	0.127277	#DIV/0!
ENSDARG00000043281	stap2b	0	0.0696228	0.014371	0.0427673	0.143289	0	0	0	0	0.0070124	0	0	0	#DIV/0!	0.206412	0	0.298469	0	#DIV/0!	#DIV/0!	0	#DIV/0!	#DIV/0!	#DIV/0!	#DIV/0!
ENSDARG00000043299	nmu	0.0291291	0	0	0.0934014	0.0377033	0	0	0	0	0.0496482	0.0886046	0.0679794	0	0	#DIV/0!	0	2.47727	#DIV/0!	#DIV/0!	1.3034	#DIV/0!	0.730342	#DIV/0!	#DIV/0!	#DIV/0!
ENSDARG00000043309	obscna	0.00725368	0	0	0.00325262	0	0	0.00943962	0	0	0	0	0.00532782	0	0	#DIV/0!	0	#DIV/0!	#DIV/0!	#DIV/0!	0	#DIV/0!	0	#DIV/0!	#DIV/0!	#DIV/0!
ENSDARG00000043341	npy4r	0	0	0	0	0	0	0	0	0	0	0	0	0.0187922	#DIV/0!	#DIV/0!	#DIV/0!	#DIV/0!	#DIV/0!	#DIV/0!	#DIV/0!	#DIV/0!	#DIV/0!	#DIV/0!	#DIV/0!	#DIV/0!
ENSDARG00000043396	fndc4a	0	0.0285595	0	0	0	0	0	0	0	0	0	0.0133572	0.0206364	#DIV/0!	0	#DIV/0!	#DIV/0!	#DIV/0!	#DIV/0!	0	#DIV/0!	0	#DIV/0!	#DIV/0!	#DIV/0!
ENSDARG00000043398	nitr2a	0.0220273	0	0	0.0188681	0.113789	0	0	0	0	0	0.0201324	0.0154531	0	0	#DIV/0!	0	0.165817	#DIV/0!	#DIV/0!	1.30281	#DIV/0!	0	#DIV/0!	#DIV/0!	#DIV/0!
ENSDARG00000043410	xkr6b	0.0537791	0.0654698	0	0.0153553	0	0	0	0.0175051	0	0.0906691	0.0983057	0.0943207	0.0194296	0	0	0	#DIV/0!	#DIV/0!	#DIV/0!	1.04225	#DIV/0!	0.961285	#DIV/0!	#DIV/0!	#DIV/0!
ENSDARG00000043426	CABZ01058867.1	0	0	0	0.0408586	0.122924	0	0	0	0	0	0	0	0	#DIV/0!	#DIV/0!	0	0.332389	#DIV/0!	#DIV/0!	#DIV/0!	#DIV/0!	#DIV/0!	#DIV/0!	#DIV/0!	#DIV/0!
ENSDARG00000043447	gpr55a	0.268899	0.159214	0	0.218303	1.00716	0	0	0	0.0253466	0	0.0861025	0.0282302	0	0	0	0.116107	0.216751	#DIV/0!	0	3.05001	#DIV/0!	0	#DIV/0!	#DIV/0!	#DIV/0!
ENSDARG00000043460	wu:fj39g12	0	0	0	0	0	0	0	0	0	0	0	0	0	#DIV/0!	#DIV/0!	#DIV/0!	#DIV/0!	#DIV/0!	#DIV/0!	#DIV/0!	#DIV/0!	#DIV/0!	#DIV/0!	#DIV/0!	#DIV/0!
ENSDARG00000043466	kcnk3a	0	0	0	0	0	0	0	0	0	0	0	0	0	#DIV/0!	#DIV/0!	#DIV/0!	#DIV/0!	#DIV/0!	#DIV/0!	#DIV/0!	#DIV/0!	#DIV/0!	#DIV/0!	#DIV/0!	#DIV/0!
ENSDARG00000043470	rsph3	0.015622	0.0287414	0.421131	0.0133811	0.0117069	0	0	0	0.0119036	0	0.0498956	0.0421811	0.0147346	26.9576	14.6524	0.889583	1.14301	0	0	1.18289	0	0	#DIV/0!	#DIV/0!	#DIV/0!
ENSDARG00000043482	B3GNT3 (1 of 4)	0	0	6.24543e-40	0	0.0175813	0	0.0524098	0	0	0.247194	0.303487	0.458038	0.222792	#DIV/0!	#DIV/0!	#DIV/0!	0	8.3917e+37	#DIV/0!	0.66258	0	0.53968	#DIV/0!	7.89566e-39	#DIV/0!
ENSDARG00000043550	ENKD1	0.676778	0.290788	0.0343764	0.136403	0	0.0750825	0.098966	0.116625	0	0.128136	0.327473	0.0558574	0.172596	0.0507942	0.118218	0	#DIV/0!	2.87889	#DIV/0!	5.86266	2.18413	2.29398	#DIV/0!	2.03643	1.0503
ENSDARG00000043557	kcnk13b	0.0185557	0	0	0	0	0	0	0	0	0	0	0	0	0	#DIV/0!	#DIV/0!	#DIV/0!	#DIV/0!	#DIV/0!	#DIV/0!	#DIV/0!	#DIV/0!	#DIV/0!	#DIV/0!	#DIV/0!
ENSDARG00000043569	dram2a	0	0.0271279	0.00818659	0	0.0170829	0	0.00898109	0.0506129	0.156796	0.048965	0	0	0.0210872	#DIV/0!	0.301778	#DIV/0!	0	1.09705	0.322795	#DIV/0!	0	#DIV/0!	#DIV/0!	#DIV/0!	#DIV/0!
ENSDARG00000043584	ifit15	0	0	0	0	0	0	0	0	0	0	0	0.00858373	0	#DIV/0!	#DIV/0!	#DIV/0!	#DIV/0!	#DIV/0!	#DIV/0!	0	#DIV/0!	0	#DIV/0!	#DIV/0!	#DIV/0!
ENSDARG00000043648	pnck	0.0242261	0	0	0	0	0	0	0	0	0	0	0	0	0	#DIV/0!	#DIV/0!	#DIV/0!	#DIV/0!	#DIV/0!	#DIV/0!	#DIV/0!	#DIV/0!	#DIV/0!	#DIV/0!	#DIV/0!
ENSDARG00000043664	BDKRB2 (1 of 2)	0.272461	0	0	0	0	0	0	0	0	0	0.0574669	0.0147033	0	0	#DIV/0!	#DIV/0!	#DIV/0!	#DIV/0!	#DIV/0!	3.90844	#DIV/0!	0	#DIV/0!	#DIV/0!	#DIV/0!
ENSDARG00000043667	CLMN (1 of 2)	0	0	0	0.0165977	0.0166829	0	0.00802822	0	0	0.0445478	0	0.0135936	0.0210017	#DIV/0!	#DIV/0!	0	0.994893	#DIV/0!	#DIV/0!	0	#DIV/0!	3.27712	#DIV/0!	#DIV/0!	#DIV/0!
ENSDARG00000043676	BX936423.1	0.0547872	0	0.0320717	0.0408766	0.0817779	0	0	0	0.0313378	0.0341557	0	0.0260557	0	0.585387	#DIV/0!	0.766644	0.499849	0	0	0	0	1.31087	#DIV/0!	#DIV/0!	#DIV/0!
ENSDARG00000043685	nabp1b	0.019467	0.0177741	0.0504294	0	0.0167606	0.195812	0.0322624	0.0380192	0	0.0895106	0.0533772	0.136569	0.0210995	2.59051	2.83724	#DIV/0!	0	0.639754	#DIV/0!	0.390844	3.88289	0.655424	#DIV/0!	0.610929	0.168798
ENSDARG00000043719	c3a.6	0	0.0448837	0.0231537	0	0	0	0.00370317	0	0.0147402	0	0.0641643	0	0	#DIV/0!	0.51586	#DIV/0!	#DIV/0!	0.159939	0	#DIV/0!	0	#DIV/0!	#DIV/0!	#DIV/0!	#DIV/0!
ENSDARG00000043729	plac8.1	0	0	0	0.0521821	0	0	0	0	0	0	0	0	0.0330139	#DIV/0!	#DIV/0!	0	#DIV/0!	#DIV/0!	#DIV/0!	#DIV/0!	#DIV/0!	#DIV/0!	#DIV/0!	#DIV/0!	#DIV/0!
ENSDARG00000043736	si:ch211-282j17.8	0	0	0	0	0.0251515	0	0	0	0	0	0	0	0	#DIV/0!	#DIV/0!	#DIV/0!	0	#DIV/0!	#DIV/0!	#DIV/0!	#DIV/0!	#DIV/0!	#DIV/0!	#DIV/0!	#DIV/0!
ENSDARG00000043767	si:ch211-282j17.3	0	5.97756e-13	1.38016e-07	0	0.0222158	0	0	0	0	0	0	0	0	#DIV/0!	230890	#DIV/0!	0	0	#DIV/0!	#DIV/0!	0	#DIV/0!	#DIV/0!	#DIV/0!	#DIV/0!
ENSDARG00000043768	si:ch211-282j17.2	4.46047e-22	0.0247538	1.6369e-06	0	0	0	0	0	0	0	0	1.65303e-06	0	3.66979e+15	6.61272e-05	#DIV/0!	#DIV/0!	0	#DIV/0!	0	0	0	#DIV/0!	#DIV/0!	#DIV/0!
ENSDARG00000043770	si:dkey-192d15.2	0	0	0	0	0	0	0	0	0	0	0	0	0	#DIV/0!	#DIV/0!	#DIV/0!	#DIV/0!	#DIV/0!	#DIV/0!	#DIV/0!	#DIV/0!	#DIV/0!	#DIV/0!	#DIV/0!	#DIV/0!
ENSDARG00000043792	si:rp71-7l19.2	0	0	0.00923638	0.083	0.0203501	0.0132722	0	0	0.0388151	0	0	0	0	#DIV/0!	#DIV/0!	0.467652	4.0786	0	0	#DIV/0!	1.43695	#DIV/0!	#DIV/0!	#DIV/0!	#DIV/0!
ENSDARG00000043816	st6galnac1.2	0	0	0	0.0418115	0	0	0	0	0	0	0	0.0342438	0.0342758	#DIV/0!	#DIV/0!	0	#DIV/0!	#DIV/0!	#DIV/0!	0	#DIV/0!	0	#DIV/0!	#DIV/0!	#DIV/0!
ENSDARG00000043850	ftr54	0	0	0	0	0	0	0	0	0	0	0	0	0	#DIV/0!	#DIV/0!	#DIV/0!	#DIV/0!	#DIV/0!	#DIV/0!	#DIV/0!	#DIV/0!	#DIV/0!	#DIV/0!	#DIV/0!	#DIV/0!
ENSDARG00000043894	si:ch211-214k5.3	0	0.101224	0	0	0	0	0	0	0	0	0	0	0	#DIV/0!	0	#DIV/0!	#DIV/0!	#DIV/0!	#DIV/0!	#DIV/0!	#DIV/0!	#DIV/0!	#DIV/0!	#DIV/0!	#DIV/0!
ENSDARG00000043902	gabrr1	0	0.0949218	0	0	0	0	0	0	0	0	0	0.0104191	0	#DIV/0!	0	#DIV/0!	#DIV/0!	#DIV/0!	#DIV/0!	0	#DIV/0!	0	#DIV/0!	#DIV/0!	#DIV/0!
ENSDARG00000043907	fgf11b	0	0.0030453	0.00576016	0	0	0.00419364	0	0	0.00562835	0	0	0.0163792	0	#DIV/0!	1.89149	#DIV/0!	#DIV/0!	0	0	0	0.728042	0	#DIV/0!	#DIV/0!	0
ENSDARG00000043918	TACR3 (2 of 3)	0.0204907	0	0	0	0	0	0	0	0	0	0	0	0	0	#DIV/0!	#DIV/0!	#DIV/0!	#DIV/0!	#DIV/0!	#DIV/0!	#DIV/0!	#DIV/0!	#DIV/0!	#DIV/0!	#DIV/0!
ENSDARG00000043933	il17a/f1	0	0	0	0	0	0	0	0	0	0	0	0.018433	0	#DIV/0!	#DIV/0!	#DIV/0!	#DIV/0!	#DIV/0!	#DIV/0!	0	#DIV/0!	0	#DIV/0!	#DIV/0!	#DIV/0!
ENSDARG00000043934	il17a/f2	0.0260664	0.0237996	0	0	0	0	0	0	0	0	0	0	0	0	0	#DIV/0!	#DIV/0!	#DIV/0!	#DIV/0!	#DIV/0!	#DIV/0!	#DIV/0!	#DIV/0!	#DIV/0!	#DIV/0!
ENSDARG00000043997	cyp2x8	0.0164997	0	0	0	0	0	0	0	0	0	0	0	0	0	#DIV/0!	#DIV/0!	#DIV/0!	#DIV/0!	#DIV/0!	#DIV/0!	#DIV/0!	#DIV/0!	#DIV/0!	#DIV/0!	#DIV/0!
ENSDARG00000044023	si:rp71-40n14.1	0.112699	0.102898	0.0973156	0.0643569	0.0970306	0	0.0933871	0.110051	0.285266	0.241825	0.103004	0	0.122149	0.8635	0.945748	4.43256	0.663264	0.959631	0.385784	#DIV/0!	0	#DIV/0!	#DIV/0!	#DIV/0!	#DIV/0!
ENSDARG00000044059	lft2	0.034887	0.0159266	0.06025	0	0.420515	0	0	0	0	0.0320825	0.031886	0.0122374	0	1.727	3.78298	#DIV/0!	0	0	#DIV/0!	2.60562	0	2.62168	#DIV/0!	#DIV/0!	#DIV/0!
ENSDARG00000044161	grid1b	0.0501161	0.187694	0	0.00511069	0.0382683	0	0	0	0.024052	0	0	0.0974434	0	0	0	4.70621	0.133549	#DIV/0!	0	0	#DIV/0!	0	#DIV/0!	#DIV/0!	#DIV/0!
ENSDARG00000044175	oxtrl	0	0	0	0	0	0	0	0	0.0379858	0	0.0274319	0	0	#DIV/0!	#DIV/0!	#DIV/0!	#DIV/0!	#DIV/0!	0	#DIV/0!	#DIV/0!	#DIV/0!	#DIV/0!	#DIV/0!	#DIV/0!
ENSDARG00000044204	endou	0.021628	0	0	0	0	0	0	0	0	0	0	0	0	0	#DIV/0!	#DIV/0!	#DIV/0!	#DIV/0!	#DIV/0!	#DIV/0!	#DIV/0!	#DIV/0!	#DIV/0!	#DIV/0!	#DIV/0!
ENSDARG00000044276	spp1	0.183443	0.0139783	0	0.0262278	0.0131812	0	0.0380586	0	0.0129174	0.0422368	0.125934	0.0107403	0	0	0	0.492508	1.98979	#DIV/0!	0	11.7254	#DIV/0!	3.93255	#DIV/0!	#DIV/0!	#DIV/0!
ENSDARG00000044278	synpr	0.0326107	0.0148874	0	0	0	0	0.0135113	0.1433	0	0	0	0.0114389	0.0176727	0	0	#DIV/0!	#DIV/0!	#DIV/0!	#DIV/0!	0	#DIV/0!	0	#DIV/0!	#DIV/0!	#DIV/0!
ENSDARG00000044279	opn1mw3	0	0	0	0	0	0	0	0	0	0	0	0.011696	0	#DIV/0!	#DIV/0!	#DIV/0!	#DIV/0!	#DIV/0!	#DIV/0!	0	#DIV/0!	0	#DIV/0!	#DIV/0!	#DIV/0!
ENSDARG00000044290	rph3al	2.72874e-12	0	0	0	0	0	0	0	5.00276e-11	0	0	0.0208654	0.0081805	0	#DIV/0!	#DIV/0!	#DIV/0!	#DIV/0!	0	0	#DIV/0!	0	#DIV/0!	#DIV/0!	#DIV/0!
ENSDARG00000044295	pip5k1ba	0.385309	1.37638	0.00829097	0.531341	3.14539	0.0724342	0.0159125	0.00937595	0	0	0.0526537	0.14819	0.0343979	0.0215177	0.00602375	0	0.168927	1.91926	#DIV/0!	0.355312	8.73652	0	#DIV/0!	0.18513	0
ENSDARG00000044319	fstl4	0	0.0270893	0.00790242	0.0253785	0	0	0.00758341	0.00893655	0.0499964	0	0.0270791	0	0.0198381	#DIV/0!	0.291717	1.97003	#DIV/0!	0.959631	0.178744	#DIV/0!	0	#DIV/0!	#DIV/0!	#DIV/0!	#DIV/0!
ENSDARG00000044336	si:ch211-218m3.16	0	0	0	0	0	0	0	0	0	0	0	0	0	#DIV/0!	#DIV/0!	#DIV/0!	#DIV/0!	#DIV/0!	#DIV/0!	#DIV/0!	#DIV/0!	#DIV/0!	#DIV/0!	#DIV/0!	#DIV/0!
ENSDARG00000044338	or115-7	0	0	0	0	0	0	0	0	0	0	0	0	0	#DIV/0!	#DIV/0!	#DIV/0!	#DIV/0!	#DIV/0!	#DIV/0!	#DIV/0!	#DIV/0!	#DIV/0!	#DIV/0!	#DIV/0!	#DIV/0!
ENSDARG00000044355	CT030712.1	0	0	0.0364487	0.084365	0.0605699	0	0.0233181	0	0	0.0517562	0.154317	0.0493538	0.01525	#DIV/0!	#DIV/0!	0	1.39285	0.639751	#DIV/0!	3.12675	0	1.04868	#DIV/0!	4.88745	#DIV/0!
ENSDARG00000044400	wdr78	0.0156825	0	0	0	0	0.128168	0	0	0	0	0	0.0275048	0.0084988	0	#DIV/0!	#DIV/0!	#DIV/0!	#DIV/0!	#DIV/0!	0	#DIV/0!	0	#DIV/0!	#DIV/0!	#DIV/0!
ENSDARG00000044414	csmd1a	0.0158665	0	0	0	0	0	0	0.0154937	0	0	0.0145016	0.011131	0.034394	0	#DIV/0!	#DIV/0!	#DIV/0!	#DIV/0!	#DIV/0!	1.30281	#DIV/0!	0	#DIV/0!	#DIV/0!	#DIV/0!
ENSDARG00000044490	tlr9	0	0	0	0	0	0	0	0	0	0.0107677	0	0	0	#DIV/0!	#DIV/0!	#DIV/0!	#DIV/0!	#DIV/0!	#DIV/0!	#DIV/0!	#DIV/0!	#DIV/0!	#DIV/0!	#DIV/0!	#DIV/0!
ENSDARG00000044512	ca4c	0	0	0	0	0	0	0	0	0	0	0	0.054674	0	#DIV/0!	#DIV/0!	#DIV/0!	#DIV/0!	#DIV/0!	#DIV/0!	0	#DIV/0!	0	#DIV/0!	#DIV/0!	#DIV/0!
ENSDARG00000044514	st6gal1	0.0460546	0.286599	0	0	0	0	0	0	0	0	0.0430069	0.0619579	0	0	0	#DIV/0!	#DIV/0!	#DIV/0!	#DIV/0!	0.694131	#DIV/0!	0	#DIV/0!	#DIV/0!	#DIV/0!
ENSDARG00000044524	def6b	0.0242388	0	0.0947025	0.0519062	0.0393915	0	0	0	0	0	0	0.0160486	0	3.90706	#DIV/0!	0	1.3177	0	#DIV/0!	0	0	0	#DIV/0!	#DIV/0!	#DIV/0!
ENSDARG00000044526	camk1ga	0	0.0473576	0	0.0222146	0.0781499	0	0.0322351	0.0633117	0.088851	0.0596232	0	0	0.0281088	#DIV/0!	0	3.99967	0.284256	#DIV/0!	0.71256	#DIV/0!	#DIV/0!	#DIV/0!	#DIV/0!	#DIV/0!	#DIV/0!
ENSDARG00000044534	CR631122.1	0.111065	0	0.0959052	0.0634242	0	0	0.0920336	0	0	0	0	0.0519447	0.0401264	0.863505	#DIV/0!	0	#DIV/0!	0.959631	#DIV/0!	0	0	0	#DIV/0!	0	#DIV/0!
ENSDARG00000044549	C6H21orf58	0	0	0	0	0	0	0.0927376	0	0	0	0	0	0.0173286	#DIV/0!	#DIV/0!	#DIV/0!	#DIV/0!	#DIV/0!	#DIV/0!	#DIV/0!	#DIV/0!	#DIV/0!	#DIV/0!	#DIV/0!	#DIV/0!
ENSDARG00000044561	ccr7	0	0.0354582	0.0503016	0	0	0	0	0.0189614	0	0.0357135	0.0354947	0.108979	0.063138	#DIV/0!	1.41862	#DIV/0!	#DIV/0!	0	#DIV/0!	0.325702	0	0.32771	#DIV/0!	#DIV/0!	#DIV/0!
ENSDARG00000044566	fabp6	0	0	0	0.0387661	0.0779301	0	0	0	0	0	0	0	0	#DIV/0!	#DIV/0!	0	0.497447	#DIV/0!	#DIV/0!	#DIV/0!	#DIV/0!	#DIV/0!	#DIV/0!	#DIV/0!	#DIV/0!
ENSDARG00000044600	CABZ01025393.1	0.0139112	0	0	0.00397201	0.0279467	0	0.0230548	0	0	0.0127929	0.0593344	0.00975928	0.00502591	0	#DIV/0!	0	0.142128	#DIV/0!	#DIV/0!	6.07979	#DIV/0!	1.31084	#DIV/0!	#DIV/0!	#DIV/0!
ENSDARG00000044612	c1qb	0	0.0223311	0.0211196	0.0209502	0	0	0	0	0.0206363	0.0224919	0	0.051475	0.053018	#DIV/0!	0.945748	0.985017	#DIV/0!	0	0	0	0	0.436948	#DIV/0!	#DIV/0!	#DIV/0!
ENSDARG00000044613	c1qa	0	0	0.0350439	0	0	0	0	0	0	0	0.0556386	0	0	#DIV/0!	#DIV/0!	#DIV/0!	#DIV/0!	0	#DIV/0!	#DIV/0!	0	#DIV/0!	#DIV/0!	#DIV/0!	#DIV/0!
ENSDARG00000044629	guca1d	0	0.0282141	0.0266833	0.0264694	0.0798155	0	0	0.0301751	0	0.0568344	0	0.0650356	0	#DIV/0!	0.945743	0	0.331632	0	#DIV/0!	0	0	0.873897	#DIV/0!	#DIV/0!	#DIV/0!
ENSDARG00000044655	st14b	0.0171539	2.94996	0	0.124392	0.121431	0.0215681	0	0	0	0.177601	0.33574	0.0428958	0.0165681	0	0	0	1.02438	#DIV/0!	#DIV/0!	7.82687	#DIV/0!	4.14029	#DIV/0!	#DIV/0!	#DIV/0!
ENSDARG00000044752	p2rx4a	0.486705	0.161973	0.0306364	0.0806903	0.0610975	0.178437	0.0390294	0.166771	0	0.0433141	0.172195	0.119812	0.170167	0.0629465	0.189145	0	1.32068	1.27396	#DIV/0!	1.43721	5.82435	0.361517	#DIV/0!	1.12815	0.06207
ENSDARG00000044775	fut7	0.3967	0	0	0.447924	6.11681	0	0	0	0.0456426	0.0165823	0.0164807	0.151801	0.0195439	0	#DIV/0!	0.101898	0.0732284	#DIV/0!	0	0.108568	#DIV/0!	0.109237	#DIV/0!	#DIV/0!	#DIV/0!
ENSDARG00000044795	entpd2b	0	0	0	0	0	0	0	0	0	0	0	0	0	#DIV/0!	#DIV/0!	#DIV/0!	#DIV/0!	#DIV/0!	#DIV/0!	#DIV/0!	#DIV/0!	#DIV/0!	#DIV/0!	#DIV/0!	#DIV/0!
ENSDARG00000044797	cd8a	0	0	0	0.0444877	0.0149053	0	0	0	0.014607	0	0.0316458	0.0242904	0	#DIV/0!	#DIV/0!	0.328338	2.98469	#DIV/0!	0	1.30281	#DIV/0!	0	#DIV/0!	#DIV/0!	#DIV/0!
ENSDARG00000044801	wdr38	0	0	0	0	0	0	0	0	0	0	0	0	0	#DIV/0!	#DIV/0!	#DIV/0!	#DIV/0!	#DIV/0!	#DIV/0!	#DIV/0!	#DIV/0!	#DIV/0!	#DIV/0!	#DIV/0!	#DIV/0!
ENSDARG00000044802	aadacl4	0.0583146	0.0266218	0.0125887	0.049951	0	0.0366604	0.0120805	0	0	0	0	0.0306826	0	0.215876	0.472872	0	#DIV/0!	0.95963	#DIV/0!	0	2.91217	0	#DIV/0!	0	0
ENSDARG00000044875	crygm2e	0	0	0	0	0	0	0	0	0	0	0	0	0	#DIV/0!	#DIV/0!	#DIV/0!	#DIV/0!	#DIV/0!	#DIV/0!	#DIV/0!	#DIV/0!	#DIV/0!	#DIV/0!	#DIV/0!	#DIV/0!
ENSDARG00000044937	si:ch211-163m16.6	0	0	0	0	0	0	0	3.6443e-22	0	0	0	0	0	#DIV/0!	#DIV/0!	#DIV/0!	#DIV/0!	#DIV/0!	#DIV/0!	#DIV/0!	#DIV/0!	#DIV/0!	#DIV/0!	#DIV/0!	#DIV/0!
ENSDARG00000044956	zgc:114123	0.0111496	0	0	0.0286516	0.137311	0	0	0.0108876	0	0	0	0	0	0	#DIV/0!	0	0.208662	#DIV/0!	#DIV/0!	#DIV/0!	#DIV/0!	#DIV/0!	#DIV/0!	#DIV/0!	#DIV/0!
ENSDARG00000044973	zgc:171226	0.0160286	0	0	0	0	0	0	0	0	0	0	0	0	0	#DIV/0!	#DIV/0!	#DIV/0!	#DIV/0!	#DIV/0!	#DIV/0!	#DIV/0!	#DIV/0!	#DIV/0!	#DIV/0!	#DIV/0!
ENSDARG00000044976	krt93	0	0	0	0	0	0	0	0	0	0	0	0	0	#DIV/0!	#DIV/0!	#DIV/0!	#DIV/0!	#DIV/0!	#DIV/0!	#DIV/0!	#DIV/0!	#DIV/0!	#DIV/0!	#DIV/0!	#DIV/0!
ENSDARG00000045023	lhfpl5a	0	0.572325	0.0174603	0.0173203	0.148273	0	0.0284768	0.033558	0	0	0	0.0425563	0.043832	#DIV/0!	0.0305077	0	0.116814	1.63095	#DIV/0!	0	0	0	#DIV/0!	0	#DIV/0!
ENSDARG00000045038	tekt3	0.0773658	0.047092	0.0111343	0	0	0	0.0106848	0	0.0217589	0.0474311	0.0235702	0.0180918	0.0139756	0.143918	0.236437	#DIV/0!	#DIV/0!	0.959629	0	1.30281	0	2.62169	#DIV/0!	1.35762	#DIV/0!
ENSDARG00000045089	CRP	0	0	0	0	0	0	0	0	0	0	0	0	0	#DIV/0!	#DIV/0!	#DIV/0!	#DIV/0!	#DIV/0!	#DIV/0!	#DIV/0!	#DIV/0!	#DIV/0!	#DIV/0!	#DIV/0!	#DIV/0!
ENSDARG00000045137	CABZ01084564.1	0	0	0	0	0	0	0	0	0	0	0	0	0	#DIV/0!	#DIV/0!	#DIV/0!	#DIV/0!	#DIV/0!	#DIV/0!	#DIV/0!	#DIV/0!	#DIV/0!	#DIV/0!	#DIV/0!	#DIV/0!
ENSDARG00000045139	ca7	0.0245494	0	0	0	0.0422728	0	0	0	0	0	0	0	0	0	#DIV/0!	#DIV/0!	0	#DIV/0!	#DIV/0!	#DIV/0!	#DIV/0!	#DIV/0!	#DIV/0!	#DIV/0!	#DIV/0!
ENSDARG00000045157	si:ch211-147h1.4	0	0	0	0.00892711	0.0251835	0	0	0	0	0	0	0.0292454	0.0112958	#DIV/0!	#DIV/0!	0	0.354482	#DIV/0!	#DIV/0!	0	#DIV/0!	0	#DIV/0!	#DIV/0!	#DIV/0!
ENSDARG00000045164	nptx2b	0	0	0	0	0.0154522	0	0	0	0	0.0165046	0.0492104	0	0.0194524	#DIV/0!	#DIV/0!	#DIV/0!	0	#DIV/0!	#DIV/0!	#DIV/0!	#DIV/0!	#DIV/0!	#DIV/0!	#DIV/0!	#DIV/0!
ENSDARG00000045166	bhlha15	0.0216892	0	0	0	0.0186738	0	0	0	0.0366002	0	0	0	0	0	#DIV/0!	#DIV/0!	0	#DIV/0!	0	#DIV/0!	#DIV/0!	#DIV/0!	#DIV/0!	#DIV/0!	#DIV/0!
ENSDARG00000045180	acta2	0	0.659331	0	0	0.0144589	0	0	0	0	0	0.0767451	0.0471264	0	#DIV/0!	0	#DIV/0!	0	#DIV/0!	#DIV/0!	1.62849	#DIV/0!	0	#DIV/0!	#DIV/0!	#DIV/0!
ENSDARG00000045268	tectb	0.0766863	8.00837	0.172169	0.341577	0.0264099	0	0	0.0299537	0	0.239774	1.24759	0.0968376	0.166234	2.24511	0.0214986	0	12.9337	0	#DIV/0!	12.8833	0	2.47604	#DIV/0!	#DIV/0!	#DIV/0!
ENSDARG00000045301	st8sia3	0.0126949	0.139092	0	0	0	0	0	0.0247933	0	0.0116744	0	0.00890604	0	0	0	#DIV/0!	#DIV/0!	#DIV/0!	#DIV/0!	0	#DIV/0!	1.31084	#DIV/0!	#DIV/0!	#DIV/0!
ENSDARG00000045353	MSC	0	0.0434602	0	0	0	0	0	0	0	0	0	0.033393	0	#DIV/0!	0	#DIV/0!	#DIV/0!	#DIV/0!	#DIV/0!	0	#DIV/0!	0	#DIV/0!	#DIV/0!	#DIV/0!
ENSDARG00000045413	gcm2	0	0.0205597	0.0388884	0.0192883	0.0565819	0	0	0.0219887	0	0.0207077	0.0308712	0.0078986	0	#DIV/0!	1.89149	0	0.340892	0	#DIV/0!	3.90844	0	2.62169	#DIV/0!	#DIV/0!	#DIV/0!
ENSDARG00000045423	BX571823.1	0	0.0082448	0	0.00773496	0	0	0	0	0	0	0	0	0	#DIV/0!	0	0	#DIV/0!	#DIV/0!	#DIV/0!	#DIV/0!	#DIV/0!	#DIV/0!	#DIV/0!	#DIV/0!	#DIV/0!
ENSDARG00000045424	zgc:173856	0	0	0	0	0.00780222	0	0	0	0	0	0	0	0	#DIV/0!	#DIV/0!	#DIV/0!	0	#DIV/0!	#DIV/0!	#DIV/0!	#DIV/0!	#DIV/0!	#DIV/0!	#DIV/0!	#DIV/0!
ENSDARG00000045427	si:dkey-96n2.3	0	0	0	0	0.135084	0	0	0	0.0776712	0	0.0955999	0.0550347	0	#DIV/0!	#DIV/0!	#DIV/0!	0	#DIV/0!	0	1.73708	#DIV/0!	0	#DIV/0!	#DIV/0!	#DIV/0!
ENSDARG00000045442	cpb1	0.247279	0	0.011838	0	0	0	0.0143456	0	0	0.0190474	0.0383969	0.0145308	0	0.0478731	#DIV/0!	#DIV/0!	#DIV/0!	1.21183	#DIV/0!	2.64245	0	1.31083	#DIV/0!	2.18055	#DIV/0!
ENSDARG00000045443	agtr1b	2.23229	0	0	0	0	0	0	0	0	0	0.0752008	0.115783	0	0	#DIV/0!	#DIV/0!	#DIV/0!	#DIV/0!	#DIV/0!	0.649498	#DIV/0!	0	#DIV/0!	#DIV/0!	#DIV/0!
ENSDARG00000045453	f13a1a.1	0	0	0	0	0	0	0	0	0	0	0	0	0.00703713	#DIV/0!	#DIV/0!	#DIV/0!	#DIV/0!	#DIV/0!	#DIV/0!	#DIV/0!	#DIV/0!	#DIV/0!	#DIV/0!	#DIV/0!	#DIV/0!
ENSDARG00000045481	gsap	0.071359	0.0540445	0.19454	0.131829	0.26501	0	0.126444	0.0462416	0	0	0.0865617	0.101794	0.0863491	2.72622	3.59963	0	0.497449	0.649964	#DIV/0!	0.850362	0	0	#DIV/0!	1.30832	#DIV/0!
ENSDARG00000045483	lrtm2a	0.196128	0.25866	0.169357	0.335998	0	0.136999	0.0541733	0	0	0.0801607	0.258926	0.015288	0.118097	0.863502	0.654748	0	#DIV/0!	0.319876	#DIV/0!	16.9366	0.808936	5.24337	#DIV/0!	52.9472	6.48181
ENSDARG00000045516	itih2	0	0.0401992	0.0311316	0	0.0186177	0	0	0	0	0.00800617	0	0	0	#DIV/0!	0.774433	#DIV/0!	0	0	#DIV/0!	#DIV/0!	0	#DIV/0!	#DIV/0!	#DIV/0!	#DIV/0!
ENSDARG00000045548	lepb	0.0390332	0.106916	0	0	0	0	0.0323446	0	0	0	0	0.0821503	0	0	0	#DIV/0!	#DIV/0!	#DIV/0!	#DIV/0!	0	#DIV/0!	0	#DIV/0!	#DIV/0!	#DIV/0!
ENSDARG00000045552	si:dkey-202b22.6	0	0.115654	0	0.162754	0.190854	0.0796329	0.078723	0	0.0534383	0	0	0.022216	0	#DIV/0!	0	0.328338	0.852767	#DIV/0!	0	0	#DIV/0!	0	#DIV/0!	#DIV/0!	#DIV/0!
ENSDARG00000045554	snx20	0.223691	0.0361696	0.0171036	0.343839	1.25615	0	0.114892	0.0319346	0.0167122	0.0300741	0	0	0.0644048	0.0764608	0.472872	0.0486047	0.273724	6.71742	1.91086	#DIV/0!	0	#DIV/0!	#DIV/0!	#DIV/0!	#DIV/0!
ENSDARG00000045556	OTUD7A	0.146018	0.244103	0	0	0	0	0	0	0.0332843	0	0	0.00550986	0	0	0	#DIV/0!	#DIV/0!	#DIV/0!	0	0	#DIV/0!	0	#DIV/0!	#DIV/0!	#DIV/0!
ENSDARG00000045560	mybpc1	0.0404057	0	0	0.02387	0.0431865	0	0	0.00544237	0.00467202	0	0	0	0	0	#DIV/0!	0.195728	0.552719	#DIV/0!	1.16489	#DIV/0!	#DIV/0!	#DIV/0!	#DIV/0!	#DIV/0!	#DIV/0!
ENSDARG00000045592	tnni2a.1	0.111334	0.462851	0.0507422	0	0.0252968	0	0	0.0286912	0	0.0810592	0	0.0412249	0.0603353	0.455766	0.10963	#DIV/0!	0	0	#DIV/0!	0	0	1.96627	#DIV/0!	#DIV/0!	#DIV/0!
ENSDARG00000045612	lrrc10	0	0.0215738	0	0	0	0	0	0	0	0	0	0	0	#DIV/0!	0	#DIV/0!	#DIV/0!	#DIV/0!	#DIV/0!	#DIV/0!	#DIV/0!	#DIV/0!	#DIV/0!	#DIV/0!	#DIV/0!
ENSDARG00000045638	slc13a1	0	0	0	0	0	0	0.0222298	0	0	0	0	0	0	#DIV/0!	#DIV/0!	#DIV/0!	#DIV/0!	#DIV/0!	#DIV/0!	#DIV/0!	#DIV/0!	#DIV/0!	#DIV/0!	#DIV/0!	#DIV/0!
ENSDARG00000045644	ca12	0.0267021	0	0	0.137235	0.02299	0.0671469	0	0	0	0	0.0510061	0.0187327	0.0120263	0	#DIV/0!	0	5.96933	#DIV/0!	#DIV/0!	2.72284	#DIV/0!	0	#DIV/0!	#DIV/0!	#DIV/0!
ENSDARG00000045672	il26	0	0	0	0	0.0619538	0	0	0	0	0	0	0	0	#DIV/0!	#DIV/0!	#DIV/0!	0	#DIV/0!	#DIV/0!	#DIV/0!	#DIV/0!	#DIV/0!	#DIV/0!	#DIV/0!	#DIV/0!
ENSDARG00000045677	opn1sw1	0.0129378	0.0236255	0.0111719	0	0.0334174	0.0813358	0.182255	0.0505353	0.0982459	0.0118978	0	0	0.0420683	0.863508	0.472875	#DIV/0!	0	16.3137	0.514376	#DIV/0!	7.28039	#DIV/0!	#DIV/0!	#DIV/0!	#DIV/0!
ENSDARG00000045683	ccdc87	0.0201319	0	0	0	0.017333	0	0	0	0.00566202	0	0	0.00941555	0.0178116	0	#DIV/0!	#DIV/0!	0	#DIV/0!	0	0	#DIV/0!	0	#DIV/0!	#DIV/0!	#DIV/0!
ENSDARG00000045685	cntn1b	0	0	0	0	0.00831045	0	0	0	0	0.0133147	0	0	0	#DIV/0!	#DIV/0!	#DIV/0!	0	#DIV/0!	#DIV/0!	#DIV/0!	#DIV/0!	#DIV/0!	#DIV/0!	#DIV/0!	#DIV/0!
ENSDARG00000045737	guca1g	0	0	0	0	0	0	0	0	0	0	0	0	0.0280614	#DIV/0!	#DIV/0!	#DIV/0!	#DIV/0!	#DIV/0!	#DIV/0!	#DIV/0!	#DIV/0!	#DIV/0!	#DIV/0!	#DIV/0!	#DIV/0!
ENSDARG00000045758	cracr2ab	0.0569804	0.00811085	0.00939976	0.0745955	0.0201754	0	0.0451014	0	0.0080725	0.00779099	0.039797	2.94273e-44	0.0353956	0.164965	1.15891	0.108217	3.69735	4.79814	0	1.35238e+42	0	2.64754e+41	#DIV/0!	2.81856e+41	#DIV/0!
ENSDARG00000045760	prmt8b	0.0476189	0.361906	0.0105149	0.0521536	2.22474e-31	0	0.0668684	0	0.0460039	0.0402533	0.128568	0.0683425	0.0527934	0.220814	0.0290542	0.882085	2.34426e+29	6.35939	0	1.88123	0	0.588994	#DIV/0!	0.295819	#DIV/0!
ENSDARG00000045789	srgap2b	0.0193036	0.0515091	0	0.0249083	0.0332397	0	0.00799788	0	0.032375	0.0749549	0.0749829	0.0556766	0	0	0	1.29977	0.749354	#DIV/0!	0	1.34676	#DIV/0!	1.34625	#DIV/0!	#DIV/0!	#DIV/0!
ENSDARG00000045799	acanb	0	0.127529	0	0	0	0.0135649	0.0312897	0.0526755	0.0773739	0	0	0	0	#DIV/0!	0	#DIV/0!	#DIV/0!	#DIV/0!	0.680792	#DIV/0!	#DIV/0!	#DIV/0!	#DIV/0!	#DIV/0!	#DIV/0!
ENSDARG00000045811	lrtm2b	0	0	0	0	0	0	0	0	0.0136703	0	0	0	0	#DIV/0!	#DIV/0!	#DIV/0!	#DIV/0!	#DIV/0!	0	#DIV/0!	#DIV/0!	#DIV/0!	#DIV/0!	#DIV/0!	#DIV/0!
ENSDARG00000045832	cart2	0	0	0	0	0	0	0.0278523	0	0	0	0	0	0	#DIV/0!	#DIV/0!	#DIV/0!	#DIV/0!	#DIV/0!	#DIV/0!	#DIV/0!	#DIV/0!	#DIV/0!	#DIV/0!	#DIV/0!	#DIV/0!
ENSDARG00000045834	si:dkey-14d8.7	0	0	0	0	0	0	0	0	0	0.0355822	0	0.0272908	0	#DIV/0!	#DIV/0!	#DIV/0!	#DIV/0!	#DIV/0!	#DIV/0!	0	#DIV/0!	1.30382	#DIV/0!	#DIV/0!	#DIV/0!
ENSDARG00000045835	si:dkey-14d8.6	0.0680194	0.155261	0	0.0873994	0.377993	0	0	0.066421	0.0286967	0	0.0932537	0	0.126877	0	0	0.32834	0.23122	#DIV/0!	2.31459	#DIV/0!	#DIV/0!	#DIV/0!	#DIV/0!	#DIV/0!	#DIV/0!
ENSDARG00000045854	fgf23	0	0	0	0	0	0	0	0	0	0	0	0	0	#DIV/0!	#DIV/0!	#DIV/0!	#DIV/0!	#DIV/0!	#DIV/0!	#DIV/0!	#DIV/0!	#DIV/0!	#DIV/0!	#DIV/0!	#DIV/0!
ENSDARG00000045856	fgf6b	0	0	0	0	0	0	0	0	0	0	0	0	0	#DIV/0!	#DIV/0!	#DIV/0!	#DIV/0!	#DIV/0!	#DIV/0!	#DIV/0!	#DIV/0!	#DIV/0!	#DIV/0!	#DIV/0!	#DIV/0!
ENSDARG00000045863	asb15b	0.0262001	0	0.0226238	0	0	0	0	0	0	0	0	0	0	0.863501	#DIV/0!	#DIV/0!	#DIV/0!	0	#DIV/0!	#DIV/0!	0	#DIV/0!	#DIV/0!	#DIV/0!	#DIV/0!
ENSDARG00000045864	lmod2b	0	0.0347543	0	0	0	0	0	0.0247796	0	0.0118412	0	0	0	#DIV/0!	0	#DIV/0!	#DIV/0!	#DIV/0!	#DIV/0!	#DIV/0!	#DIV/0!	#DIV/0!	#DIV/0!	#DIV/0!	#DIV/0!
ENSDARG00000045867	si:dkey-61f9.2	0	0	0	0.0123314	0	0	0	0	0	0	0	0	0	#DIV/0!	#DIV/0!	0	#DIV/0!	#DIV/0!	#DIV/0!	#DIV/0!	#DIV/0!	#DIV/0!	#DIV/0!	#DIV/0!	#DIV/0!
ENSDARG00000045887	mmp30	0	0.0988988	0.0467665	0.0811852	0.0116574	0	0.0448786	0	0.0228482	0.0124514	0.259876	0.0759898	0.0293504	#DIV/0!	0.472872	0.281433	6.96426	0.959631	0	3.41988	0	0.163856	#DIV/0!	3.56374	#DIV/0!
ENSDARG00000045926	crabp1a	1.45203	0	0.0501531	0	0	0	0	0.0283581	0.0245027	0	0.10617	0	0	0.03454	#DIV/0!	#DIV/0!	#DIV/0!	0	1.15735	#DIV/0!	0	#DIV/0!	#DIV/0!	#DIV/0!	#DIV/0!
ENSDARG00000045932	cpeb1a	0.0193036	4.68825	0.0833433	0.0661472	0.00830993	0	0	0.0659749	0	0	0	0.0400219	0.0313835	4.3175	0.0177771	0	7.96002	0	#DIV/0!	0	0	0	#DIV/0!	#DIV/0!	#DIV/0!
ENSDARG00000045956	kcnk10b	0.163828	0.0872559	0.0117888	0.0350829	0	0	0.0226258	0.0133315	0	0	0.0374338	0.00957769	0	0.0719584	0.135106	0	#DIV/0!	1.91926	#DIV/0!	3.90844	0	0	#DIV/0!	2.03643	#DIV/0!
ENSDARG00000045957	gpr65	0.0345463	0	0	0.0646033	1.32292	0	0	0	0	0.0158846	0.0459297	0.0242357	0	0	#DIV/0!	0	0.0488339	#DIV/0!	#DIV/0!	1.89513	#DIV/0!	0.655422	#DIV/0!	#DIV/0!	#DIV/0!
ENSDARG00000046012	slc47a1	0.178221	0	0.109925	0.0436173	0.0219205	0.0320119	0.0210974	0.0498345	0	0	0	0.0357228	0	0.61679	#DIV/0!	0	1.98979	0.191925	#DIV/0!	0	0.291216	0	#DIV/0!	0	0
ENSDARG00000046014	kcna6a	0.0271435	0.0571191	0	0.0133967	0.0155808	0	0.0907189	0	0	0.0719129	0	0.076804	0	0	0	0	0.859821	#DIV/0!	#DIV/0!	0	#DIV/0!	0.936317	#DIV/0!	#DIV/0!	#DIV/0!
ENSDARG00000046091	si:ch211-283g2.1	0	0.016272	0.0230837	0.0152657	0	0	0.0221518	0	0	0.00819456	0	0	0.0287853	#DIV/0!	1.41861	0	#DIV/0!	0.95963	#DIV/0!	#DIV/0!	0	#DIV/0!	#DIV/0!	#DIV/0!	#DIV/0!
ENSDARG00000046092	si:ch211-283g2.3	0.107684	0	0.0464927	0	0.0231783	0	0.0446158	0.131442	0	0.0247569	0	0.0188862	0	0.431751	#DIV/0!	#DIV/0!	0	0.95963	#DIV/0!	0	0	1.31085	#DIV/0!	0	#DIV/0!
ENSDARG00000046139	CABZ01054884.1	0.0725254	0.0441457	0.0626258	0	0.0832565	0	0	0.118035	0.0203976	0.0222317	0.0220955	0	0.0262024	0.863502	1.41862	#DIV/0!	0	0	5.78671	#DIV/0!	0	#DIV/0!	#DIV/0!	#DIV/0!	#DIV/0!
ENSDARG00000046140	zgc:112038	0.0200266	0	0.017293	0.0857718	0.258636	0	0.116164	0.0586681	0.0168973	0.0184167	0.0915193	0	0	0.863502	#DIV/0!	0.197003	0.331631	6.7174	3.47204	#DIV/0!	0	#DIV/0!	#DIV/0!	#DIV/0!	#DIV/0!
ENSDARG00000046142	si:ch211-170d8.5	0	0	0	0	0.038965	0	0	0	0	0	0	0	0	#DIV/0!	#DIV/0!	#DIV/0!	0	#DIV/0!	#DIV/0!	#DIV/0!	#DIV/0!	#DIV/0!	#DIV/0!	#DIV/0!	#DIV/0!
ENSDARG00000051710	CR339041.1	0	0	0	0.155008	0.097377	0	0	0	0	0.0624055	0	0	0.0980684	#DIV/0!	#DIV/0!	0	1.59183	#DIV/0!	#DIV/0!	#DIV/0!	#DIV/0!	#DIV/0!	#DIV/0!	#DIV/0!	#DIV/0!
ENSDARG00000051711	CR339041.2	0.0268817	0	0.0232124	0	0	0	0	0	0	0	0.0241974	0	0	0.863502	#DIV/0!	#DIV/0!	#DIV/0!	0	#DIV/0!	#DIV/0!	0	#DIV/0!	#DIV/0!	#DIV/0!	#DIV/0!
ENSDARG00000051712	mhc1lfa	0.0100439	0	0	0	0	0	0	0	0	0	0	0	0	0	#DIV/0!	#DIV/0!	#DIV/0!	#DIV/0!	#DIV/0!	#DIV/0!	#DIV/0!	#DIV/0!	#DIV/0!	#DIV/0!	#DIV/0!
ENSDARG00000051713	mhc1lga	6.59798e-08	0	0.0179335	0	0	0	0	0	0	0	0	0.0291397	0	271803	#DIV/0!	#DIV/0!	#DIV/0!	0	#DIV/0!	0	0	0	#DIV/0!	#DIV/0!	#DIV/0!
ENSDARG00000051726	si:dkey-108k21.17	0.147678	0.0559767	0.288422	0.0525152	0.0527846	0.317297	0	0	0.0517283	0	0	0.0430102	0	1.95305	5.15254	0.985016	0.994896	0	0	0	1.10011	0	#DIV/0!	#DIV/0!	0
ENSDARG00000051732	si:ch211-113a14.7	0.966775	0.147191	0.305349	0.0720123	0.114091	2.39386e-19	1.60733e-23	1.14065e-39	0	0	0.116129	3.08286e-44	0.154533	0.315843	2.07451	0	0.631183	5.26391e-23	#DIV/0!	3.76692e+42	7.83975e-19	0	#DIV/0!	7.15613e+64	0
ENSDARG00000051736	zgc:114037	0.103181	0.139674	0.22334	0.163429	0.0821338	0.0599725	0.158099	0.139732	0	0	0.0435951	0.0334623	0.155094	2.16455	1.59901	0	1.98979	0.707885	#DIV/0!	1.30281	0.268526	0	#DIV/0!	1.84043	0
ENSDARG00000051737	zgc:173552	0.434412	0.153221	0.429068	0.0958307	0.144484	0.210998	0.194844	0	0.0482949	0.0514413	5.74532e-44	0.0392429	0	0.987698	2.80032	0.503961	0.663262	0.45411	0	1.46404e-42	0.491759	1.31084	#DIV/0!	3.22398e-42	2.66562
ENSDARG00000051805	ugt5a5	0.110012	0	0	0.0249597	0.0627194	0	0	0.0142271	0	0	0	0	0	0	#DIV/0!	0	0.397958	#DIV/0!	#DIV/0!	#DIV/0!	#DIV/0!	#DIV/0!	#DIV/0!	#DIV/0!	#DIV/0!
ENSDARG00000051819	swap70a	0.10045	0	0.0650542	0.0215109	0.0265338	0.110512	0	0	0.0105943	0	0	0.0445296	0.0272184	0.647628	#DIV/0!	0.492508	0.810698	0	0	0	1.69877	0	#DIV/0!	#DIV/0!	0
ENSDARG00000051858	ccdc33	0.0206739	0	0	0	0	0	0	0	0	0	0	0	0	0	#DIV/0!	#DIV/0!	#DIV/0!	#DIV/0!	#DIV/0!	#DIV/0!	#DIV/0!	#DIV/0!	#DIV/0!	#DIV/0!	#DIV/0!
ENSDARG00000051873	zgc:158222	0	0	0	0.0687598	0	0	0	0	0	0	0	0	0	#DIV/0!	#DIV/0!	0	#DIV/0!	#DIV/0!	#DIV/0!	#DIV/0!	#DIV/0!	#DIV/0!	#DIV/0!	#DIV/0!	#DIV/0!
ENSDARG00000051892	KCNG4 (1 of 2)	0	0	0	0	0	0	0	0	0	0	0	0	0	#DIV/0!	#DIV/0!	#DIV/0!	#DIV/0!	#DIV/0!	#DIV/0!	#DIV/0!	#DIV/0!	#DIV/0!	#DIV/0!	#DIV/0!	#DIV/0!
ENSDARG00000051896	fbn2a	0.0226118	0.00516136	0.095614	0.0444667	0.00486103	0.0837602	0.148895	0.120528	0	0.0149718	0.0546578	0.0436997	0.030635	4.2285	18.525	0	9.14759	1.55725	#DIV/0!	1.25076	0.876024	0.342606	#DIV/0!	0.803184	0.391092
ENSDARG00000051912	HPX (2 of 2)	0.0323811	0.0886955	0.0284214	0.320977	0	0	0	0	0	0.0899235	0.178372	0.080034	0.0353854	0.877716	0.320438	0	#DIV/0!	0	#DIV/0!	2.2287	0	1.12357	#DIV/0!	#DIV/0!	#DIV/0!
ENSDARG00000051939	pcxb	0.00400881	0.0219612	0	0	0.0448693	0	0	0	0	0.00368655	0	0	0.01738	0	0	#DIV/0!	0	#DIV/0!	#DIV/0!	#DIV/0!	#DIV/0!	#DIV/0!	#DIV/0!	#DIV/0!	#DIV/0!
ENSDARG00000051959	zgc:66449	0	0	0	0	0	0	0.0241151	0	0	0	0	0	0	#DIV/0!	#DIV/0!	#DIV/0!	#DIV/0!	#DIV/0!	#DIV/0!	#DIV/0!	#DIV/0!	#DIV/0!	#DIV/0!	#DIV/0!	#DIV/0!
ENSDARG00000051981	STX3 (2 of 2)	0.0844044	0	0.0157756	0.0156491	0.0233285	0	0.100547	0	0.0572635	0	0.119689	0.00950432	0.0587419	0.186905	#DIV/0!	3.65922	0.670815	6.37358	0	12.5931	0	0	#DIV/0!	1.97583	#DIV/0!
ENSDARG00000051993	si:dkey-9i23.4	0	0.0298171	0	0	0	0	0.027061	0.0385076	0	0.0600636	0	0.0916411	0	#DIV/0!	0	#DIV/0!	#DIV/0!	#DIV/0!	#DIV/0!	0	#DIV/0!	0.655422	#DIV/0!	#DIV/0!	#DIV/0!
ENSDARG00000052012	rtn4rl2a	0.161754	0.0536518	0	0.0719943	1.35849	0	0	0	0	0.102101	0.0512478	0.195925	0	0	0	0	0.0529958	#DIV/0!	#DIV/0!	0.261568	#DIV/0!	0.521123	#DIV/0!	#DIV/0!	#DIV/0!
ENSDARG00000052016	cabp2a	0.518748	0	0	0.182152	0.0250637	0	0	0	0	0	0.0728769	0	0	0	#DIV/0!	0	7.26756	#DIV/0!	#DIV/0!	#DIV/0!	#DIV/0!	#DIV/0!	#DIV/0!	#DIV/0!	#DIV/0!
ENSDARG00000052021	CABZ01113001.1	0	0	0	0	0	0	0	0	0	0	0	0	0	#DIV/0!	#DIV/0!	#DIV/0!	#DIV/0!	#DIV/0!	#DIV/0!	#DIV/0!	#DIV/0!	#DIV/0!	#DIV/0!	#DIV/0!	#DIV/0!
ENSDARG00000052027	tspan1	0	0	0	0	0	0	0	0.0116022	0	0.0218526	0	0	0	#DIV/0!	#DIV/0!	#DIV/0!	#DIV/0!	#DIV/0!	#DIV/0!	#DIV/0!	#DIV/0!	#DIV/0!	#DIV/0!	#DIV/0!	#DIV/0!
ENSDARG00000052039	caspb	0	0	0	0.0326937	0	0	0.16868	0	0.0751422	0.0350996	0.0465127	0.0178509	0.0137895	#DIV/0!	#DIV/0!	2.29837	#DIV/0!	#DIV/0!	0	2.60562	#DIV/0!	1.96627	#DIV/0!	#DIV/0!	#DIV/0!
ENSDARG00000052056	si:ch211-68a17.4	0	0.022771	0.0430711	0	0	0	0	0	0	0	0.0455888	0	0	#DIV/0!	1.89149	#DIV/0!	#DIV/0!	0	#DIV/0!	#DIV/0!	0	#DIV/0!	#DIV/0!	#DIV/0!	#DIV/0!
ENSDARG00000052057	pcolceb	0	0	0	0	0	0	0.0324548	0	0.0330462	0	0.0119323	0	0	#DIV/0!	#DIV/0!	#DIV/0!	#DIV/0!	#DIV/0!	0	#DIV/0!	#DIV/0!	#DIV/0!	#DIV/0!	#DIV/0!	#DIV/0!
ENSDARG00000052088	si:ch73-54b5.2	0	0	0	0.0180341	0	0	0	0	0.0888191	0	0.0192425	0.05908	0	#DIV/0!	#DIV/0!	4.92506	#DIV/0!	#DIV/0!	0	0.325702	#DIV/0!	0	#DIV/0!	#DIV/0!	#DIV/0!
ENSDARG00000052097	trim35-31	0.340962	0	0	0	0	0	0.0504528	0	0.0308232	0	0	0.00854282	0	0	#DIV/0!	#DIV/0!	#DIV/0!	#DIV/0!	0	0	#DIV/0!	0	#DIV/0!	#DIV/0!	#DIV/0!
ENSDARG00000052110	mboat4	0	0.10092	0	0	0	0	0	0	0.0155433	0	0.0168372	0	0	#DIV/0!	0	#DIV/0!	#DIV/0!	#DIV/0!	0	#DIV/0!	#DIV/0!	#DIV/0!	#DIV/0!	#DIV/0!	#DIV/0!
ENSDARG00000052115	ehf	0.14871	0.0271556	0.0642056	0	0.0128035	0.112187	0	0	0.0250946	0.0136755	0.0135917	0	0	0.43175	2.36436	#DIV/0!	0	0	0	#DIV/0!	1.74731	#DIV/0!	#DIV/0!	#DIV/0!	#DIV/0!
ENSDARG00000052121	rag2	0.128582	0.0782672	0.0444125	0.00734273	0.0147608	0	0.0639294	0	0.0506289	0.00788307	0.0548434	0.0120275	0	0.345402	0.567447	6.89511	0.497448	1.43945	0	4.55983	0	0.65542	#DIV/0!	3.16777	#DIV/0!
ENSDARG00000052122	rag1	0.0153783	0.886037	0.0125094	0	0	0	0	0	0	0	0.0463421	0.0467534	0	0.813445	0.0141184	#DIV/0!	#DIV/0!	0	#DIV/0!	0.991203	0	0	#DIV/0!	#DIV/0!	#DIV/0!
ENSDARG00000052138	slc1a2a	0	0	0	0	0	0	0	0	0	0	0	0.0291937	0	#DIV/0!	#DIV/0!	#DIV/0!	#DIV/0!	#DIV/0!	#DIV/0!	0	#DIV/0!	0	#DIV/0!	#DIV/0!	#DIV/0!
ENSDARG00000052158	il23r	0	0	0	0	0	0	0	0	0	0	0	0.00658051	0	#DIV/0!	#DIV/0!	#DIV/0!	#DIV/0!	#DIV/0!	#DIV/0!	0	#DIV/0!	0	#DIV/0!	#DIV/0!	#DIV/0!
ENSDARG00000052165	si:ch211-236k19.2	0.0298035	0	0	0	0	0	0	0	0	0	0	0	0	0	#DIV/0!	#DIV/0!	#DIV/0!	#DIV/0!	#DIV/0!	#DIV/0!	#DIV/0!	#DIV/0!	#DIV/0!	#DIV/0!	#DIV/0!
ENSDARG00000052176	C3H19orf66	0.0808401	0.0366889	0.0049569	0.00983431	0.0444814	0	0.00475679	0.00560557	0	0	0	0.0201359	0.00622184	0.0613173	0.135106	0	0.221088	0.95963	#DIV/0!	0	0	0	#DIV/0!	0	#DIV/0!
ENSDARG00000052188	znf541	0	0.00815195	0	0	0.00768708	0	0.00739843	0	0	0	0	0.00626362	0	#DIV/0!	0	#DIV/0!	0	#DIV/0!	#DIV/0!	0	#DIV/0!	0	#DIV/0!	#DIV/0!	#DIV/0!
ENSDARG00000052192	s1pr5b	0.0970217	0	0	0.0954668	0.507384	0	0	0	0	0.0148704	0	0.0567206	0	0	#DIV/0!	0	0.188155	#DIV/0!	#DIV/0!	0	#DIV/0!	0.262169	#DIV/0!	#DIV/0!	#DIV/0!
ENSDARG00000052207	c3a.3	0	0	0	0	1.9044e-26	0	0	0	0	0	0	0	0	#DIV/0!	#DIV/0!	#DIV/0!	0	#DIV/0!	#DIV/0!	#DIV/0!	#DIV/0!	#DIV/0!	#DIV/0!	#DIV/0!	#DIV/0!
ENSDARG00000052215	btr02	0	0.0423211	0	0.0661743	0	0	0	0	0.0260727	0	0	0.0793911	0	#DIV/0!	0	0.394	#DIV/0!	#DIV/0!	0	0	#DIV/0!	0	#DIV/0!	#DIV/0!	#DIV/0!
ENSDARG00000052223	rcvrna	0.0272723	0	0	0	0.0704462	0	0	0	0	0	0	0	0	0	#DIV/0!	#DIV/0!	0	#DIV/0!	#DIV/0!	#DIV/0!	#DIV/0!	#DIV/0!	#DIV/0!	#DIV/0!	#DIV/0!
ENSDARG00000052255	trim35-3	0	0.147214	0.0506008	0.0278546	0.055995	0	0.0485581	0.0381484	0	0.0448566	0.142823	0.0832694	0.0387939	#DIV/0!	0.343723	0	0.497448	0.959631	#DIV/0!	1.71519	0	0.538692	#DIV/0!	1.78735	#DIV/0!
ENSDARG00000052277	cabp2b	0.0775834	0.401408	0	0	0.178126	0.16258	0.250865	0	0.129378	0.190258	0.0979481	0.0907134	0.0560596	0	0	#DIV/0!	0	#DIV/0!	0	1.07975	#DIV/0!	2.09735	#DIV/0!	#DIV/0!	#DIV/0!
ENSDARG00000052296	si:dkey-183g16.2	0	0	0	0	0	0	0	0	0	0	6.87419e-25	0	0	#DIV/0!	#DIV/0!	#DIV/0!	#DIV/0!	#DIV/0!	#DIV/0!	#DIV/0!	#DIV/0!	#DIV/0!	#DIV/0!	#DIV/0!	#DIV/0!
ENSDARG00000052319	si:dkey-257k3.1	0	0	0	0	0.0223159	0	0	0	0	0	0.0329201	0	0	#DIV/0!	#DIV/0!	#DIV/0!	0	#DIV/0!	#DIV/0!	#DIV/0!	#DIV/0!	#DIV/0!	#DIV/0!	#DIV/0!	#DIV/0!
ENSDARG00000052360	cacng1b	0	0	0	0	0	0	0	0	0.0254235	0	0	0	0	#DIV/0!	#DIV/0!	#DIV/0!	#DIV/0!	#DIV/0!	0	#DIV/0!	#DIV/0!	#DIV/0!	#DIV/0!	#DIV/0!	#DIV/0!
ENSDARG00000052387	pou2f3	0	0	0	0.0824611	0	0	0.00725198	0	0	0	0	0	0	#DIV/0!	#DIV/0!	0	#DIV/0!	#DIV/0!	#DIV/0!	#DIV/0!	#DIV/0!	#DIV/0!	#DIV/0!	#DIV/0!	#DIV/0!
ENSDARG00000052388	pcgf5b	0.212764	0.158621	0	0.335489	0.587709	0	0	0	0.0849773	0.0617446	0.088422	0.0471029	0.0303218	0	0	0.253294	0.570842	#DIV/0!	0	1.87721	#DIV/0!	1.31084	#DIV/0!	#DIV/0!	#DIV/0!
ENSDARG00000052400	GPR6	0	0	0	0	0	0	0	0	0	0	0	0	0	#DIV/0!	#DIV/0!	#DIV/0!	#DIV/0!	#DIV/0!	#DIV/0!	#DIV/0!	#DIV/0!	#DIV/0!	#DIV/0!	#DIV/0!	#DIV/0!
ENSDARG00000052405	pak6b	0	0.0230164	0	0.0323896	0.0217039	0	0	0.0123081	0	0	0	0.0176848	0.0136612	#DIV/0!	0	0	1.49234	#DIV/0!	#DIV/0!	0	#DIV/0!	0	#DIV/0!	#DIV/0!	#DIV/0!
ENSDARG00000052413	crfb12	0	0.0637064	0.01205	0	0	0.0263187	0	0.00681345	0	0.012833	0.0382631	0.0195798	0.00756251	#DIV/0!	0.189149	#DIV/0!	#DIV/0!	0	#DIV/0!	1.95421	2.18412	0.65542	#DIV/0!	#DIV/0!	0.300084
ENSDARG00000052425	hrh1	0	0	0.0247382	0.0245398	0	0	0	0.0139877	0	0.0526913	0	0	0	#DIV/0!	#DIV/0!	0	#DIV/0!	0	#DIV/0!	#DIV/0!	0	#DIV/0!	#DIV/0!	#DIV/0!	#DIV/0!
ENSDARG00000052433	inha	0	0	0	0	0	0	0	0	0	0	0	0	0	#DIV/0!	#DIV/0!	#DIV/0!	#DIV/0!	#DIV/0!	#DIV/0!	#DIV/0!	#DIV/0!	#DIV/0!	#DIV/0!	#DIV/0!	#DIV/0!
ENSDARG00000052437	mia	0.0942236	0.487502	0.0542415	0.0538066	0.0540826	0.0789802	0.234233	0.122679	0.106001	0	0.0574121	0	0	0.575668	0.111264	1.97004	0.994897	4.31834	1.15734	#DIV/0!	1.45608	#DIV/0!	#DIV/0!	#DIV/0!	#DIV/0!
ENSDARG00000052450	hspb2	0.0342406	0.125052	0.0591336	0.0293297	0	0	0.0540453	0.100308	0	0	0	0	0	1.727	0.472872	0	#DIV/0!	0.913952	#DIV/0!	#DIV/0!	0	#DIV/0!	#DIV/0!	#DIV/0!	#DIV/0!
ENSDARG00000052496	HMHA1 (1 of 2)	0.976952	0.0916715	0.0671331	0.971748	1.24246	0.0347855	0	0	0.0259275	0	0.124911	0.102946	0.0826325	0.0687169	0.732322	0.0266813	0.782116	0	0	1.21336	0.518157	0	#DIV/0!	#DIV/0!	0
ENSDARG00000052512	tsga10	0.0687319	0.0711752	0	0.190676	0.186626	0	0	0.0588475	0.0652037	0.0173299	0.180966	0	0	0	0	0.341961	1.0217	#DIV/0!	0.902518	#DIV/0!	#DIV/0!	#DIV/0!	#DIV/0!	#DIV/0!	#DIV/0!
ENSDARG00000052517	AL954146.2	0	0	0	0	0	0	0	0	0	0	0	0	0.0173045	#DIV/0!	#DIV/0!	#DIV/0!	#DIV/0!	#DIV/0!	#DIV/0!	#DIV/0!	#DIV/0!	#DIV/0!	#DIV/0!	#DIV/0!	#DIV/0!
ENSDARG00000052528	camk2n1b	0	0	0	0.0645679	0	0	0.124924	0	0	0	0	0	0	#DIV/0!	#DIV/0!	0	#DIV/0!	#DIV/0!	#DIV/0!	#DIV/0!	#DIV/0!	#DIV/0!	#DIV/0!	#DIV/0!	#DIV/0!
ENSDARG00000052558	porcn	0.138393	0.142153	0	0.0296361	0	0	0.0573392	0.0168926	0	0.031817	0	0.0242721	0	0	0	0	#DIV/0!	#DIV/0!	#DIV/0!	0	#DIV/0!	1.31085	#DIV/0!	#DIV/0!	#DIV/0!
ENSDARG00000052578	c6ast4	0	0	0	0	0	0	0	0	0.0419341	0	0	0	0	#DIV/0!	#DIV/0!	#DIV/0!	#DIV/0!	#DIV/0!	0	#DIV/0!	#DIV/0!	#DIV/0!	#DIV/0!	#DIV/0!	#DIV/0!
ENSDARG00000052618	ahrrb	0	0.625372	0	0.0442793	0	0	0	0	0.0436157	0	0.200797	0.0453312	0.014007	#DIV/0!	0	0.985013	#DIV/0!	#DIV/0!	0	4.42955	#DIV/0!	0	#DIV/0!	#DIV/0!	#DIV/0!
ENSDARG00000052626	si:ch211-226h7.7	6.26639e-30	1.32094e-15	0	0	2.64921e-35	0	0	0.00443332	0	4.86821e-12	0	5.7872e-27	0	0	0	#DIV/0!	0	#DIV/0!	#DIV/0!	0	#DIV/0!	8.41203e+14	#DIV/0!	#DIV/0!	#DIV/0!
ENSDARG00000052646	ftr69	0	0.019329	0	0	0	0.0532353	0	0	0	0.0778725	0	0	0	#DIV/0!	0	#DIV/0!	#DIV/0!	#DIV/0!	#DIV/0!	#DIV/0!	#DIV/0!	#DIV/0!	#DIV/0!	#DIV/0!	#DIV/0!
ENSDARG00000052677	si:ch211-138g9.2	0.0232298	0.0100341	0	0	0.00946188	0	1.368e-12	1.36625e-31	0	0	0	8.26845e-29	0	0	0	#DIV/0!	0	#DIV/0!	#DIV/0!	0	#DIV/0!	0	#DIV/0!	#DIV/0!	#DIV/0!
ENSDARG00000052688	paqr5b	0	0	0	0.0347153	0	0	0.0335832	0.0197878	0	0	0	0.014216	0	#DIV/0!	#DIV/0!	0	#DIV/0!	#DIV/0!	#DIV/0!	0	#DIV/0!	0	#DIV/0!	#DIV/0!	#DIV/0!
ENSDARG00000052708	tnni1b	0.139002	1.95013	0	0.102169	0.50264	0	0	0.0291183	0	0	0	0.0195134	0	0	0	0	0.203265	#DIV/0!	#DIV/0!	0	#DIV/0!	0	#DIV/0!	#DIV/0!	#DIV/0!
ENSDARG00000052731	ankrd31	0	0	0	0	0	0	0	0	0	0	0	0	0	#DIV/0!	#DIV/0!	#DIV/0!	#DIV/0!	#DIV/0!	#DIV/0!	#DIV/0!	#DIV/0!	#DIV/0!	#DIV/0!	#DIV/0!	#DIV/0!
ENSDARG00000052736	AL929291.1	0.110425	0.040329	0	0	0	0	0	0	0.0372682	0.0406194	0.080741	0.0619744	0	0	0	#DIV/0!	#DIV/0!	#DIV/0!	0	1.30281	#DIV/0!	0.655422	#DIV/0!	#DIV/0!	#DIV/0!
ENSDARG00000052741	card11	0.032463	0.219336	0.0504573	0.278701	0.370065	0.0979602	0.139877	0.0317001	0	0.125377	0.0491078	0.0592085	0.154805	1.5543	0.230046	0	0.753114	2.77219	#DIV/0!	0.829405	1.94145	2.11755	#DIV/0!	0.299188	1.09071
ENSDARG00000052775	opn3	0.0581058	0.0176843	0	0	0	0	0.0160497	0	0.0653685	0	0	0	0	0	0	#DIV/0!	#DIV/0!	#DIV/0!	0	#DIV/0!	#DIV/0!	#DIV/0!	#DIV/0!	#DIV/0!	#DIV/0!
ENSDARG00000052779	zgc:153932	0	2.04802e-11	0	0.0002311	1.11202e-09	0	0	0	0	0	2.2262e-33	3.24834e-39	0	#DIV/0!	0	0	207820	#DIV/0!	#DIV/0!	685335	#DIV/0!	0	#DIV/0!	#DIV/0!	#DIV/0!
ENSDARG00000052895	htra3a	0.104792	0	0.0299433	0	0.0193115	0	0.0287345	0	0	0.433161	0.328005	1.38472	0.0378598	0.28574	#DIV/0!	#DIV/0!	0	0.95963	#DIV/0!	0.236875	0	0.312815	#DIV/0!	0.246839	#DIV/0!
ENSDARG00000052898	kcnk3b	0.0288645	0.171303	0	0	0	0	0	0	0	0.0530882	0.0131907	0.0303745	0.031285	0	0	#DIV/0!	#DIV/0!	#DIV/0!	#DIV/0!	0.434269	#DIV/0!	1.74779	#DIV/0!	#DIV/0!	#DIV/0!
ENSDARG00000052900	zgc:153642	0	0	0	0	0	0	0.0278116	0	0	0	0.0766892	0	0	#DIV/0!	#DIV/0!	#DIV/0!	#DIV/0!	#DIV/0!	#DIV/0!	#DIV/0!	#DIV/0!	#DIV/0!	#DIV/0!	#DIV/0!	#DIV/0!
ENSDARG00000052905	zgc:165423	0	0.0197751	0	0	0	0	0	0.0317244	0	0	0	0	0	#DIV/0!	0	#DIV/0!	#DIV/0!	#DIV/0!	#DIV/0!	#DIV/0!	#DIV/0!	#DIV/0!	#DIV/0!	#DIV/0!	#DIV/0!
ENSDARG00000052910	wnt8a	0	0	0	0	0.0493256	0	0.034388	0	0	1.22059e-15	0	0	0	#DIV/0!	#DIV/0!	#DIV/0!	0	#DIV/0!	#DIV/0!	#DIV/0!	#DIV/0!	#DIV/0!	#DIV/0!	#DIV/0!	#DIV/0!
ENSDARG00000052917	si:ch211-202f3.3	0.107113	0.0252907	9.64592e-28	0.0420077	0.0168893	0	0	0	0.0662051	0	0.00896452	0.0186893	0	9.00537e-27	3.81402e-26	1.57602	2.48724	0	0	0.479661	0	0	#DIV/0!	#DIV/0!	#DIV/0!
ENSDARG00000052935	BX629350.2	0.199553	0	0.00251213	0.01246	0.152953	0	0.00241072	0	0.111479	0.00544231	0	0.0741556	0.00962148	0.0125888	#DIV/0!	8.94695	0.0814629	0.959632	0	0	0	0.0733904	#DIV/0!	0	#DIV/0!
ENSDARG00000052948	zgc:195023	0	0.402767	0	0	0.0223411	0	0	0	0	0.0715882	0	0.345878	0	#DIV/0!	0	#DIV/0!	0	#DIV/0!	#DIV/0!	0	#DIV/0!	0.206975	#DIV/0!	#DIV/0!	#DIV/0!
ENSDARG00000052958	nppb	0	1.32309	0	0.196553	0.0497343	0	0.0238092	0.0826289	0	0.026423	0.105044	0.101312	0	#DIV/0!	0	0	3.95206	#DIV/0!	#DIV/0!	1.03684	#DIV/0!	0.260808	#DIV/0!	#DIV/0!	#DIV/0!
ENSDARG00000052960	nppa	0	0.232662	0	0	0.0121886	0	0.0234618	0	0.0238893	0.0390561	0.0517558	0	0	#DIV/0!	0	#DIV/0!	0	#DIV/0!	0	#DIV/0!	#DIV/0!	#DIV/0!	#DIV/0!	#DIV/0!	#DIV/0!
ENSDARG00000052988	XCR1 (1 of 2)	0.0190608	0	0	0	0	0	0	0	0	0	0	0.0112084	0	0	#DIV/0!	#DIV/0!	#DIV/0!	#DIV/0!	#DIV/0!	0	#DIV/0!	0	#DIV/0!	#DIV/0!	#DIV/0!
ENSDARG00000053026	kif19	0.0754843	0.750283	0	0.0255286	0	0.00535318	0.0465437	0	0.00668324	0.00783062	0.218227	0.0716847	0.0387247	0	0	0.261794	#DIV/0!	#DIV/0!	0	3.04426	#DIV/0!	0.109237	#DIV/0!	#DIV/0!	#DIV/0!
ENSDARG00000053036	si:ch211-203b20.7	0	0	0	0	0	0	0	0	0	0	0	0	0	#DIV/0!	#DIV/0!	#DIV/0!	#DIV/0!	#DIV/0!	#DIV/0!	#DIV/0!	#DIV/0!	#DIV/0!	#DIV/0!	#DIV/0!	#DIV/0!
ENSDARG00000053062	GJE1 (1 of 2)	0	0	0	0.0136663	0	0	0.0528826	0.0623187	0.0134616	0	0	0	0.0172925	#DIV/0!	#DIV/0!	0.985022	#DIV/0!	#DIV/0!	4.62937	#DIV/0!	#DIV/0!	#DIV/0!	#DIV/0!	#DIV/0!	#DIV/0!
ENSDARG00000053068	cyp8b1	0.113419	0	0.00091714	0.039885	0.000914455	0	0	0	0	0	0	0	0	0.0080863	#DIV/0!	0	43.6161	0	#DIV/0!	#DIV/0!	0	#DIV/0!	#DIV/0!	#DIV/0!	#DIV/0!
ENSDARG00000053114	si:ch211-272h9.3	0	0	0	0	0.0169471	0	0	0	0	0	0	0	0	#DIV/0!	#DIV/0!	#DIV/0!	0	#DIV/0!	#DIV/0!	#DIV/0!	#DIV/0!	#DIV/0!	#DIV/0!	#DIV/0!	#DIV/0!
ENSDARG00000053135	tas1r2.1	0	0	0	0	0	0	0	0	0	0	0	0	0	#DIV/0!	#DIV/0!	#DIV/0!	#DIV/0!	#DIV/0!	#DIV/0!	#DIV/0!	#DIV/0!	#DIV/0!	#DIV/0!	#DIV/0!	#DIV/0!
ENSDARG00000053190	galnt16	0.111646	0.729245	0	0.0588516	0.0221826	0	0.0213496	0	0.0217386	0.150058	0.211934	0.162674	0.0651585	0	0	0.36938	2.65305	#DIV/0!	0	1.30281	#DIV/0!	0.922446	#DIV/0!	#DIV/0!	#DIV/0!
ENSDARG00000053257	zgc:153733	0.0724682	0.0496247	0	0.279336	0.311966	0	0	0.0176913	0.0305723	0.0666427	0	0	0.0392726	0	0	0.109446	0.895405	#DIV/0!	0.578671	#DIV/0!	#DIV/0!	#DIV/0!	#DIV/0!	#DIV/0!	#DIV/0!
ENSDARG00000053272	RAP1GAP (1 of 2)	0.0519299	0.0502334	0	0.240274	0.321594	0.0605316	0	0	0.0700292	0	0	0.0482466	0.0337344	0	0	0.291456	0.747135	#DIV/0!	0	0	#DIV/0!	0	#DIV/0!	#DIV/0!	#DIV/0!
ENSDARG00000053315	tmprss3a	0.0136194	0.0583421	0	0.011666	0.0220058	0	0	0.0265986	0	0	0	0.0268963	0	0	0	0	0.530133	#DIV/0!	#DIV/0!	0	#DIV/0!	0	#DIV/0!	#DIV/0!	#DIV/0!
ENSDARG00000053340	si:ch211-138g9.3	0	0	0	0	0	0	0	3.01186e-29	0	0	0	6.07546e-05	0	#DIV/0!	#DIV/0!	#DIV/0!	#DIV/0!	#DIV/0!	#DIV/0!	0	#DIV/0!	0	#DIV/0!	#DIV/0!	#DIV/0!
ENSDARG00000053345	si:ch73-211l2.1	0	0	0	0	0.0311063	0	0	0	0	0	0	0	0	#DIV/0!	#DIV/0!	#DIV/0!	0	#DIV/0!	#DIV/0!	#DIV/0!	#DIV/0!	#DIV/0!	#DIV/0!	#DIV/0!	#DIV/0!
ENSDARG00000053383	rprma	0.133666	0.54919	0	0.0763302	0.0191805	0	0.0184602	0	0.0187966	0.0819473	0.16289	0.140658	0.144875	0	0	0.246254	3.97957	#DIV/0!	0	1.15806	#DIV/0!	0.5826	#DIV/0!	#DIV/0!	#DIV/0!
ENSDARG00000053424	myl2b	0.0885188	0.0115459	0.098275	0.0108319	0	0.0317993	0.0104786	0.0370452	0	0.011629	0.0115577	0.0177427	0.013706	1.11022	8.51168	0	#DIV/0!	0.106625	#DIV/0!	0.651406	0.323575	0.655424	#DIV/0!	6.1093	2.02557
ENSDARG00000053448	si:ch211-251f6.6	0.0766966	0.0466847	0	2.85952e-11	0	0	0.0632175	0	0.0214565	0	0	0.0429061	0.0275626	0	0	7.50353e+08	#DIV/0!	#DIV/0!	0	0	#DIV/0!	0	#DIV/0!	#DIV/0!	#DIV/0!
ENSDARG00000053449	pyya	0.210922	0.137557	0	0	0.0518853	0	0.0749055	0	0	0.471063	0.247858	1.77565	0	0	0	#DIV/0!	0	#DIV/0!	#DIV/0!	0.139587	#DIV/0!	0.26529	#DIV/0!	#DIV/0!	#DIV/0!
ENSDARG00000053460	si:dkey-283b1.7	0.11065	0	0.0326788	0	0	0	0	0	0	0	0.00912808	0.0140576	0	0.295335	#DIV/0!	#DIV/0!	#DIV/0!	0	#DIV/0!	0.649334	0	0	#DIV/0!	#DIV/0!	#DIV/0!
ENSDARG00000053462	c3a.5	0	0	0	0	0	0	0	0	0	0	0	0.0330103	0	#DIV/0!	#DIV/0!	#DIV/0!	#DIV/0!	#DIV/0!	#DIV/0!	0	#DIV/0!	0	#DIV/0!	#DIV/0!	#DIV/0!
ENSDARG00000053476	lipca	0	0	0	0.0111073	0	0.0815193	0	0.037987	0.0624737	0	0	0	0.0140544	#DIV/0!	#DIV/0!	5.62456	#DIV/0!	#DIV/0!	0.608048	#DIV/0!	#DIV/0!	#DIV/0!	#DIV/0!	#DIV/0!	#DIV/0!
ENSDARG00000053481	entpd5a	0	0.0834406	0.0225467	0.0343855	0.0345619	0	0.124428	0.0128877	0	0.0420238	0	0.0137384	0.0572181	#DIV/0!	0.270213	0	0.994896	5.51868	#DIV/0!	0	0	3.05886	#DIV/0!	0	#DIV/0!
ENSDARG00000053487	osbp2	0.0649892	0.118433	0.0336006	0	0	0	0.0337766	0	0.00547196	0.0536809	0.160041	0.0591466	0.0281168	0.517018	0.28371	#DIV/0!	#DIV/0!	1.00524	0	2.70584	0	0.907591	#DIV/0!	2.69174	#DIV/0!
ENSDARG00000053488	si:ch73-22a13.3	0	0.206811	0	0	0	0	0.0375388	0.0221185	0	0	0	0.0158905	0	#DIV/0!	0	#DIV/0!	#DIV/0!	#DIV/0!	#DIV/0!	0	#DIV/0!	0	#DIV/0!	#DIV/0!	#DIV/0!
ENSDARG00000053498	ednrbb	0	0.0155376	0	0	0	0	0	0	0	0.0156494	0.0195105	0	0	#DIV/0!	0	#DIV/0!	#DIV/0!	#DIV/0!	#DIV/0!	#DIV/0!	#DIV/0!	#DIV/0!	#DIV/0!	#DIV/0!	#DIV/0!
ENSDARG00000053502	cryaa	0	0.0148139	0	0.0416934	0	0	0.0134446	0.0158436	0	0.0298411	0	0.0113824	0	#DIV/0!	0	0	#DIV/0!	#DIV/0!	#DIV/0!	0	#DIV/0!	2.62169	#DIV/0!	#DIV/0!	#DIV/0!
ENSDARG00000053512	crybb2	0	0	0	0	0	0	0	0	0	0	0	0	0	#DIV/0!	#DIV/0!	#DIV/0!	#DIV/0!	#DIV/0!	#DIV/0!	#DIV/0!	#DIV/0!	#DIV/0!	#DIV/0!	#DIV/0!	#DIV/0!
ENSDARG00000053525	enpp7.2	0	0	0.0698617	0	0.0116095	0	0	0	0	0	0	0.00945973	0	#DIV/0!	#DIV/0!	#DIV/0!	0	0	#DIV/0!	0	0	0	#DIV/0!	#DIV/0!	#DIV/0!
ENSDARG00000053526	enpp7.1	0	0	0	0	0	0	0.0316988	0	0	0	0.0116544	0	0	#DIV/0!	#DIV/0!	#DIV/0!	#DIV/0!	#DIV/0!	#DIV/0!	#DIV/0!	#DIV/0!	#DIV/0!	#DIV/0!	#DIV/0!	#DIV/0!
ENSDARG00000053575	gpat2	0	0	0.0274805	0.0272602	0.02055	0	0	0	0	0	0.0561997	0	0.0344932	#DIV/0!	#DIV/0!	0	1.32653	0	#DIV/0!	#DIV/0!	0	#DIV/0!	#DIV/0!	#DIV/0!	#DIV/0!
ENSDARG00000053620	ebi3	0	0	0	0.0380178	0	0	0	0	0	0	0	0	0	#DIV/0!	#DIV/0!	0	#DIV/0!	#DIV/0!	#DIV/0!	#DIV/0!	#DIV/0!	#DIV/0!	#DIV/0!	#DIV/0!	#DIV/0!
ENSDARG00000053625	anxa2b	0	0	0	0	0	0	0.0146298	0	0	0	0	0	0	#DIV/0!	#DIV/0!	#DIV/0!	#DIV/0!	#DIV/0!	#DIV/0!	#DIV/0!	#DIV/0!	#DIV/0!	#DIV/0!	#DIV/0!	#DIV/0!
ENSDARG00000053644	got1l1	0	0.0504194	0	0	0.00982345	0	0	0	0	0	0	0	0	#DIV/0!	0	#DIV/0!	0	#DIV/0!	#DIV/0!	#DIV/0!	#DIV/0!	#DIV/0!	#DIV/0!	#DIV/0!	#DIV/0!
ENSDARG00000053665	gabrg2	0.183125	1.21653	0.00993613	0	0.0495351	0	0	0.0112364	0	0.108372	0.152938	0.37376	0.05415	0.0542587	0.0081676	#DIV/0!	0	0	#DIV/0!	0.409188	0	0.289951	#DIV/0!	#DIV/0!	#DIV/0!
ENSDARG00000053692	GRXCR2	0	0.0838141	0	0.0262104	0	0	0	0	0	0	0	0	0	#DIV/0!	0	0	#DIV/0!	#DIV/0!	#DIV/0!	#DIV/0!	#DIV/0!	#DIV/0!	#DIV/0!	#DIV/0!	#DIV/0!
ENSDARG00000053708	ghrhrb	0.0201124	0.165286	0	0.0453343	0.128042	0	0.00877116	0.0507157	0	0	0	0.0222774	0	0	0	0	0.354058	#DIV/0!	#DIV/0!	0	#DIV/0!	0	#DIV/0!	#DIV/0!	#DIV/0!
ENSDARG00000053711	GPR68	0.064945	0	0.0747736	0	0.0931932	0.108877	0.0538163	0.0211397	0	0	0	0.106311	0.0234637	1.15134	#DIV/0!	#DIV/0!	0	0.719723	#DIV/0!	0	1.45609	0	#DIV/0!	0	0
ENSDARG00000053728	ttll3	0.00913048	0.0416824	0	0	0.0471666	0	0	0	0	0.033586	0	0	0	0	0	#DIV/0!	0	#DIV/0!	#DIV/0!	#DIV/0!	#DIV/0!	#DIV/0!	#DIV/0!	#DIV/0!	#DIV/0!
ENSDARG00000053731	si:ch211-202n12.4	0	0	0	0	0	0	0	0	0	0	0.0200122	0	0	#DIV/0!	#DIV/0!	#DIV/0!	#DIV/0!	#DIV/0!	#DIV/0!	#DIV/0!	#DIV/0!	#DIV/0!	#DIV/0!	#DIV/0!	#DIV/0!
ENSDARG00000053746	OSBPL1A (1 of 2)	0	0.402572	0	0	0	0.0395983	0	0	0	0	0	0.0331414	0	#DIV/0!	0	#DIV/0!	#DIV/0!	#DIV/0!	#DIV/0!	0	#DIV/0!	0	#DIV/0!	#DIV/0!	#DIV/0!
ENSDARG00000053761	si:dkey-187j14.4	0	0	0	0	0	0	0	0	0	0	0	0	0	#DIV/0!	#DIV/0!	#DIV/0!	#DIV/0!	#DIV/0!	#DIV/0!	#DIV/0!	#DIV/0!	#DIV/0!	#DIV/0!	#DIV/0!	#DIV/0!
ENSDARG00000053771	APBB3	0.100231	0.457575	0.0216375	0	0.0215741	0	0.041528	0	0.0211423	0.0806522	0.0114511	0.0615269	0	0.215876	0.0472873	#DIV/0!	0	1.91926	0	0.186115	0	1.31084	#DIV/0!	0.0969724	#DIV/0!
ENSDARG00000053774	alpi.2	0.0097247	0	0	0.00832996	0.0251181	0	0	0	0	0.00894295	0.0091192	0	0.0316206	0	#DIV/0!	0	0.331632	#DIV/0!	#DIV/0!	#DIV/0!	#DIV/0!	#DIV/0!	#DIV/0!	#DIV/0!	#DIV/0!
ENSDARG00000053779	si:ch211-218m3.13	0	0	0	0	0	0	0	0	0	0	0	0	0	#DIV/0!	#DIV/0!	#DIV/0!	#DIV/0!	#DIV/0!	#DIV/0!	#DIV/0!	#DIV/0!	#DIV/0!	#DIV/0!	#DIV/0!	#DIV/0!
ENSDARG00000053813	or115-11	0	0	0	0	0	0	0	0	0	0	0	0	0	#DIV/0!	#DIV/0!	#DIV/0!	#DIV/0!	#DIV/0!	#DIV/0!	#DIV/0!	#DIV/0!	#DIV/0!	#DIV/0!	#DIV/0!	#DIV/0!
ENSDARG00000053817	si:ch211-218m3.19	0	0	0	0	0	0	0	0	0	0	0	0	0	#DIV/0!	#DIV/0!	#DIV/0!	#DIV/0!	#DIV/0!	#DIV/0!	#DIV/0!	#DIV/0!	#DIV/0!	#DIV/0!	#DIV/0!	#DIV/0!
ENSDARG00000053820	pcmtd2	0.207698	0.291748	0	0.287392	0.0137556	0.0602643	0.119151	0.0624053	0	0.205694	0.175229	0.190542	0	0	0	0	20.8927	#DIV/0!	#DIV/0!	0.919635	#DIV/0!	1.07952	#DIV/0!	#DIV/0!	#DIV/0!
ENSDARG00000053828	ubxn11	0	0.0815332	0.0369786	0	0.0218842	0.323064	0.0325937	0	0.0240883	0.0467497	0.0464633	0	0.0154717	#DIV/0!	0.45354	#DIV/0!	0	0.881421	0	#DIV/0!	8.73651	#DIV/0!	#DIV/0!	#DIV/0!	#DIV/0!
ENSDARG00000053831	vtnb	0	0.0243394	0	0	0.0221784	0	0	0	0	0	0.0353157	0.00903576	0	#DIV/0!	0	#DIV/0!	0	#DIV/0!	#DIV/0!	3.90844	#DIV/0!	0	#DIV/0!	#DIV/0!	#DIV/0!
ENSDARG00000053853	slc13a2	0.00885956	0.064713	0.0153005	0	0	0	0	0.00865137	0.0149504	0	0.0404872	0	0.0096025	1.727	0.236436	#DIV/0!	#DIV/0!	0	0.578671	#DIV/0!	0	#DIV/0!	#DIV/0!	#DIV/0!	#DIV/0!
ENSDARG00000053877	cpdb	0	0	0	0	0	0	0	0	0	0.0212486	0.0183039	0.032422	0.0626136	#DIV/0!	#DIV/0!	#DIV/0!	#DIV/0!	#DIV/0!	#DIV/0!	0.564552	#DIV/0!	0.655376	#DIV/0!	#DIV/0!	#DIV/0!
ENSDARG00000053929	opn4b	0.0406193	0.222522	0.093533	0.0115979	0	0	0.0673179	0	0	0	0	0	0	2.30267	0.420331	0	#DIV/0!	0.719724	#DIV/0!	#DIV/0!	0	#DIV/0!	#DIV/0!	#DIV/0!	#DIV/0!
ENSDARG00000053931	si:dkey-42l23.5	0	0	0	0	0	0	0	0	0	0	0	0	0	#DIV/0!	#DIV/0!	#DIV/0!	#DIV/0!	#DIV/0!	#DIV/0!	#DIV/0!	#DIV/0!	#DIV/0!	#DIV/0!	#DIV/0!	#DIV/0!
ENSDARG00000053938	si:ch211-137j23.8	0.0571904	0	0	0.195952	0.0246197	0.0359537	0.0473904	0	0.024127	0	0.0522707	0.0200607	0	0	#DIV/0!	0.123127	7.95915	#DIV/0!	0	2.60563	#DIV/0!	0	#DIV/0!	#DIV/0!	#DIV/0!
ENSDARG00000053940	btr32	0.00789782	0.0288441	0.0886571	0.0405906	0.00679981	0.0297905	0	0	0	0	0.180461	0.127435	0.0342404	11.2255	3.07366	0	5.96937	0	#DIV/0!	1.4161	0.336019	0	#DIV/0!	#DIV/0!	0
ENSDARG00000053953	MYADML2	0	0	0.0450167	0	0	0	0	0.0763616	0.0879732	0.0719129	0	0	0	#DIV/0!	#DIV/0!	#DIV/0!	#DIV/0!	0	0.86801	#DIV/0!	0	#DIV/0!	#DIV/0!	#DIV/0!	#DIV/0!
ENSDARG00000053961	slc2a11a	0	0	0	0	0.00960886	0	0	0	0.00941655	0.0102633	0	0	0	#DIV/0!	#DIV/0!	#DIV/0!	0	#DIV/0!	0	#DIV/0!	#DIV/0!	#DIV/0!	#DIV/0!	#DIV/0!	#DIV/0!
ENSDARG00000053966	cyp17a2	0	0	0	0.0264694	0	0.0388532	0	0	0	0.0142086	0	0.0216785	0	#DIV/0!	#DIV/0!	0	#DIV/0!	#DIV/0!	#DIV/0!	0	#DIV/0!	0.655424	#DIV/0!	#DIV/0!	#DIV/0!
ENSDARG00000053973	fetub	0.0418771	0.178432	0	0	0.0600918	0.140409	0	0	0	0.0256738	0.0893078	0.0293786	0	0	0	#DIV/0!	0	#DIV/0!	#DIV/0!	3.03989	#DIV/0!	0.873895	#DIV/0!	#DIV/0!	#DIV/0!
ENSDARG00000053987	htr1b	0.0173514	0	0	0.0148628	0.0597562	0	0.0143781	0	0	0	0	0	0	0	#DIV/0!	0	0.248724	#DIV/0!	#DIV/0!	#DIV/0!	#DIV/0!	#DIV/0!	#DIV/0!	#DIV/0!	#DIV/0!
ENSDARG00000054048	plin1	0	0	0	0.0688573	0	0	0	0.0632485	0	0	0	0	0	#DIV/0!	#DIV/0!	0	#DIV/0!	#DIV/0!	#DIV/0!	#DIV/0!	#DIV/0!	#DIV/0!	#DIV/0!	#DIV/0!	#DIV/0!
ENSDARG00000054127	slc26a6l	0	0	0.00928527	0.0595364	0	0	0	0	0	0	0	0	0	#DIV/0!	#DIV/0!	0	#DIV/0!	0	#DIV/0!	#DIV/0!	0	#DIV/0!	#DIV/0!	#DIV/0!	#DIV/0!
ENSDARG00000054136	ccdc105	0	0.146513	0.0125967	0	0	0	0.0120882	0	0	0.0134152	0.026666	0.0716382	0.0474337	#DIV/0!	0.0859767	#DIV/0!	#DIV/0!	0.959632	#DIV/0!	0.372232	0	0.187263	#DIV/0!	0.38789	#DIV/0!
ENSDARG00000054152	nmbr	0.0121901	0.01113	0	0	0	0	0	0	0	0	0	0	0	0	0	#DIV/0!	#DIV/0!	#DIV/0!	#DIV/0!	#DIV/0!	#DIV/0!	#DIV/0!	#DIV/0!	#DIV/0!	#DIV/0!
ENSDARG00000054177	adgra1	0.037539	0.322573	0.0144067	0	0.00718224	0	0.0217105	0	0.00351925	0.0361408	0.0838119	0.0827123	0	0.38378	0.0446618	#DIV/0!	0	1.50697	0	1.01329	0	0.436946	#DIV/0!	0.672404	#DIV/0!
ENSDARG00000054181	valopb	0	0	0	0	0	0	0	0	0	0	0	0.0248518	0	#DIV/0!	#DIV/0!	#DIV/0!	#DIV/0!	#DIV/0!	#DIV/0!	0	#DIV/0!	0	#DIV/0!	#DIV/0!	#DIV/0!
ENSDARG00000054184	btr06	0	0	0	0	0	0	0	0	0	0	0	0.00533815	0	#DIV/0!	#DIV/0!	#DIV/0!	#DIV/0!	#DIV/0!	#DIV/0!	0	#DIV/0!	0	#DIV/0!	#DIV/0!	#DIV/0!
ENSDARG00000054199	mthfd2l	0.201686	0.843153	0.066625	0.115337	0	0.112698	0	0.0878934	0	0.0709476	0.382818	0.052403	0.0270266	0.33034	0.0790189	0	#DIV/0!	0	#DIV/0!	7.30527	1.69153	1.35388	#DIV/0!	#DIV/0!	0.800392
ENSDARG00000054202	hbl4	0	0	0	0	0	0	0	0	0	0	0	0.0145043	0	#DIV/0!	#DIV/0!	#DIV/0!	#DIV/0!	#DIV/0!	#DIV/0!	0	#DIV/0!	0	#DIV/0!	#DIV/0!	#DIV/0!
ENSDARG00000054203	npffr1l1	0	0	0	0	0	0	0	0	0	0	0	0	0.0192124	#DIV/0!	#DIV/0!	#DIV/0!	#DIV/0!	#DIV/0!	#DIV/0!	#DIV/0!	#DIV/0!	#DIV/0!	#DIV/0!	#DIV/0!	#DIV/0!
ENSDARG00000054237	taar16a	0	0	0.0205724	0	0.0205122	0	0	0	0.0201017	0	0	0.0167138	0	#DIV/0!	#DIV/0!	#DIV/0!	0	0	0	0	0	0	#DIV/0!	#DIV/0!	#DIV/0!
ENSDARG00000054239	ghrl	0	0	0	0	0	0	0	0	0	0	0	0	0	#DIV/0!	#DIV/0!	#DIV/0!	#DIV/0!	#DIV/0!	#DIV/0!	#DIV/0!	#DIV/0!	#DIV/0!	#DIV/0!	#DIV/0!	#DIV/0!
ENSDARG00000054252	taar18d	0	0	0.0192929	0.0191382	0	0	0	0	4.97237e-18	0.0410931	0.122902	0.141069	0	#DIV/0!	#DIV/0!	2.59814e-16	#DIV/0!	0	0	0.871219	0	0.291298	#DIV/0!	#DIV/0!	#DIV/0!
ENSDARG00000054254	taar18a	0	0	0.019181	0	0	0	0	0	0	0	0	0	0	#DIV/0!	#DIV/0!	#DIV/0!	#DIV/0!	0	#DIV/0!	#DIV/0!	0	#DIV/0!	#DIV/0!	#DIV/0!	#DIV/0!
ENSDARG00000054261	taar20c	0	0	0	0	0	0	0.0415355	0	0	0	0.0524508	0	0	#DIV/0!	#DIV/0!	#DIV/0!	#DIV/0!	#DIV/0!	#DIV/0!	#DIV/0!	#DIV/0!	#DIV/0!	#DIV/0!	#DIV/0!	#DIV/0!
ENSDARG00000054323	pparab	0.0722973	0.132021	0	0.037157	0.0871445	0	0	0	0	0.0398913	0.0264312	0.0202878	0	0	0	0	0.426384	#DIV/0!	#DIV/0!	1.30281	#DIV/0!	1.96627	#DIV/0!	#DIV/0!	#DIV/0!
ENSDARG00000054331	wisp1a	0.0152255	0	0.0428226	0.0424792	0.0786526	0	0.0883157	0.059471	0.0209031	0.0455655	0.111326	0	0.115516	2.81256	#DIV/0!	0.492078	0.540086	2.06236	2.84508	#DIV/0!	0	#DIV/0!	#DIV/0!	#DIV/0!	#DIV/0!
ENSDARG00000054352	lrrc9	0.119057	0.119226	0.0754843	0.0138587	0.0139298	0	0	0	0	0.0558935	0.233787	0	0.0315824	0.634018	0.633119	0	0.994896	0	#DIV/0!	#DIV/0!	0	#DIV/0!	#DIV/0!	#DIV/0!	#DIV/0!
ENSDARG00000054373	B3GNT3 (2 of 4)	0.128347	0	0.0314867	0.0314692	0.0427429	0	0	0	0.0153831	0.0670655	0	0.217439	0.103336	0.245325	#DIV/0!	0.48883	0.736244	0	0	0	0	0.308434	#DIV/0!	#DIV/0!	#DIV/0!
ENSDARG00000054374	alg13	0	0.037228	0	0	0	0	0	0	0	0.0074973	0	0	0	#DIV/0!	0	#DIV/0!	#DIV/0!	#DIV/0!	#DIV/0!	#DIV/0!	#DIV/0!	#DIV/0!	#DIV/0!	#DIV/0!	#DIV/0!
ENSDARG00000054414	spata17	0.0443833	0.234166	0	0	0	0.0558046	0	0.0433404	0	0.0168465	0.0334866	0.0128517	0	0	0	#DIV/0!	#DIV/0!	#DIV/0!	#DIV/0!	2.60562	#DIV/0!	1.31084	#DIV/0!	#DIV/0!	#DIV/0!
ENSDARG00000054418	ssuh2.2	0.12019	0	0.0296525	0.382392	1.61133	0	0	0.0167665	0	0.0473691	0.172622	0.0120454	0.0186098	0.246714	#DIV/0!	0	0.237315	0	#DIV/0!	14.3309	0	3.93255	#DIV/0!	#DIV/0!	#DIV/0!
ENSDARG00000054509	hesx1	0.05448	0.0994847	0.0470436	0.0466664	0.187623	0	0	0	0.0919341	0.0501005	0.0497935	0.15288	0.0590485	0.863502	0.472873	1.97003	0.248724	0	0	0.325703	0	0.327711	#DIV/0!	#DIV/0!	#DIV/0!
ENSDARG00000054510	adrb2b	0.03054	0	0	0	0.0368118	0	0.00506136	0	0	0	0	0	0	0	#DIV/0!	#DIV/0!	0	#DIV/0!	#DIV/0!	#DIV/0!	#DIV/0!	#DIV/0!	#DIV/0!	#DIV/0!	#DIV/0!
ENSDARG00000054527	CU459094.1	0.230829	0	0	0	0.0397475	0	0	0	0	0.0424546	0.0843889	0.0323872	0.0500371	0	#DIV/0!	#DIV/0!	0	#DIV/0!	#DIV/0!	2.60563	#DIV/0!	1.31085	#DIV/0!	#DIV/0!	#DIV/0!
ENSDARG00000054534	ACOT12	0	0	0.01089	0	0	0	0	0	0	0.0115976	0	0	0	#DIV/0!	#DIV/0!	#DIV/0!	#DIV/0!	0	#DIV/0!	#DIV/0!	0	#DIV/0!	#DIV/0!	#DIV/0!	#DIV/0!
ENSDARG00000054548	si:ch73-285p12.4	0.0854667	0	0.0738007	0	0.0245282	0	0	0	0	0.0523975	0	0.0199862	0.0308779	0.863502	#DIV/0!	#DIV/0!	0	0	#DIV/0!	0	0	2.62168	#DIV/0!	#DIV/0!	#DIV/0!
ENSDARG00000054572	wdr95	0	0.195174	0.116721	0.0385952	0.00969831	0	0.0280024	0.0109997	0	0.0517942	0	0.0553169	0.134299	#DIV/0!	0.598036	0	3.97958	0.239909	#DIV/0!	0	0	0.936318	#DIV/0!	0	#DIV/0!
ENSDARG00000054611	CR392001.1	0.10737	0.0490164	0.0347677	0.0919706	0.17333	0.0337499	0.0919568	0	0	0.135766	0.134934	0.246606	0.220354	0.323812	0.709307	0	0.53061	2.64489	#DIV/0!	0.547164	0.970726	0.550538	#DIV/0!	0.206876	0.567141
ENSDARG00000054655	si:ch211-1f22.5	0.0240987	0	0	0	0	0	0	0	0	0	0	0	0	0	#DIV/0!	#DIV/0!	#DIV/0!	#DIV/0!	#DIV/0!	#DIV/0!	#DIV/0!	#DIV/0!	#DIV/0!	#DIV/0!	#DIV/0!
ENSDARG00000054667	adra2db	0	0	0	0	0	0	0	0.017989	0	0.0508231	0.0673489	0	0.0199667	#DIV/0!	#DIV/0!	#DIV/0!	#DIV/0!	#DIV/0!	#DIV/0!	#DIV/0!	#DIV/0!	#DIV/0!	#DIV/0!	#DIV/0!	#DIV/0!
ENSDARG00000054680	chrna9	0	0.144199	0	0	0	0	0.0280436	0	0.0190364	0.0103741	0	0.00791405	0	#DIV/0!	0	#DIV/0!	#DIV/0!	#DIV/0!	0	0	#DIV/0!	1.31085	#DIV/0!	#DIV/0!	#DIV/0!
ENSDARG00000054700	prlh2r	0	0.0187255	0	0	0.0706307	0	0.0849731	0	0.103826	0.0754412	0.0187447	0	0.0222288	#DIV/0!	0	#DIV/0!	0	#DIV/0!	0	#DIV/0!	#DIV/0!	#DIV/0!	#DIV/0!	#DIV/0!	#DIV/0!
ENSDARG00000054719	or118-3	0	0	0	0	0	0	0	0	0	0	0	0	0	#DIV/0!	#DIV/0!	#DIV/0!	#DIV/0!	#DIV/0!	#DIV/0!	#DIV/0!	#DIV/0!	#DIV/0!	#DIV/0!	#DIV/0!	#DIV/0!
ENSDARG00000054720	or118-1	0	0	0	0	0	0	0	0	0	0	0	0	0	#DIV/0!	#DIV/0!	#DIV/0!	#DIV/0!	#DIV/0!	#DIV/0!	#DIV/0!	#DIV/0!	#DIV/0!	#DIV/0!	#DIV/0!	#DIV/0!
ENSDARG00000054734	or116-1	0	0	0	0	0	0	0	0	0	0	0	0	0	#DIV/0!	#DIV/0!	#DIV/0!	#DIV/0!	#DIV/0!	#DIV/0!	#DIV/0!	#DIV/0!	#DIV/0!	#DIV/0!	#DIV/0!	#DIV/0!
ENSDARG00000054744	si:ch211-244e12.7	0	0	0	0.0179355	0	0.0526535	0	0	0	0.0770683	0	0	0	#DIV/0!	#DIV/0!	0	#DIV/0!	#DIV/0!	#DIV/0!	#DIV/0!	#DIV/0!	#DIV/0!	#DIV/0!	#DIV/0!	#DIV/0!
ENSDARG00000054827	ssuh2.4	0.331594	0.0168199	0.0477221	0.236697	0.935785	0	0.0457956	0	0.0777167	0.033882	0.437768	0	0.0199667	0.143917	2.83724	0.328338	0.25294	0.959631	0	#DIV/0!	0	#DIV/0!	#DIV/0!	#DIV/0!	#DIV/0!
ENSDARG00000054846	si:ch73-217b7.4	0	0.0245799	0	0	0	0	0	0	0	0	0	0	0	#DIV/0!	0	#DIV/0!	#DIV/0!	#DIV/0!	#DIV/0!	#DIV/0!	#DIV/0!	#DIV/0!	#DIV/0!	#DIV/0!	#DIV/0!
ENSDARG00000054882	si:ch73-27j14.1	0	0.030285	0.114588	1.64717e-17	0.037261	0	0	0	0.027989	0.152542	0.0303216	0.0846297	0	#DIV/0!	3.78366	1.69922e+15	4.42063e-16	0	0	0.358286	0	1.80246	#DIV/0!	#DIV/0!	#DIV/0!
ENSDARG00000054949	mc2r	0	0	0	0	0	0	0	0.0908184	0	0	0	0	0	#DIV/0!	#DIV/0!	#DIV/0!	#DIV/0!	#DIV/0!	#DIV/0!	#DIV/0!	#DIV/0!	#DIV/0!	#DIV/0!	#DIV/0!	#DIV/0!
ENSDARG00000054975	CXCR1	0	0	0	0	0	0	0.0372089	0	0	0	0	0	0	#DIV/0!	#DIV/0!	#DIV/0!	#DIV/0!	#DIV/0!	#DIV/0!	#DIV/0!	#DIV/0!	#DIV/0!	#DIV/0!	#DIV/0!	#DIV/0!
ENSDARG00000055011	si:dkey-33m11.7	0	0	0	0	0.0258371	0.0377315	0	0	0	0.0275968	0	0	0	#DIV/0!	#DIV/0!	#DIV/0!	0	#DIV/0!	#DIV/0!	#DIV/0!	#DIV/0!	#DIV/0!	#DIV/0!	#DIV/0!	#DIV/0!
ENSDARG00000055014	si:dkey-33m11.8	0	0	0	0	0	0	0	0.0136892	0	0	0.0128127	0	0	#DIV/0!	#DIV/0!	#DIV/0!	#DIV/0!	#DIV/0!	#DIV/0!	#DIV/0!	#DIV/0!	#DIV/0!	#DIV/0!	#DIV/0!	#DIV/0!
ENSDARG00000055036	itih3a	0	0	0	0	0	0	0	0	0	0	0	0	0	#DIV/0!	#DIV/0!	#DIV/0!	#DIV/0!	#DIV/0!	#DIV/0!	#DIV/0!	#DIV/0!	#DIV/0!	#DIV/0!	#DIV/0!	#DIV/0!
ENSDARG00000055046	ponzr5	0	0	0	0.0275045	0	0.0403726	0	0	0.0541846	0.059057	0	0	0	#DIV/0!	#DIV/0!	1.97003	#DIV/0!	#DIV/0!	0	#DIV/0!	#DIV/0!	#DIV/0!	#DIV/0!	#DIV/0!	#DIV/0!
ENSDARG00000055053	itih1	0	0.00781234	0	0.00732924	0	0	0	0.00835536	0	0	0.0904253	0	0	#DIV/0!	0	0	#DIV/0!	#DIV/0!	#DIV/0!	#DIV/0!	#DIV/0!	#DIV/0!	#DIV/0!	#DIV/0!	#DIV/0!
ENSDARG00000055056	si:ch73-129a22.11	1.76126e-23	0	1.94915e-08	0.00427454	0.151012	0.0106025	0	8.85851e-12	0	0	3.09463e-08	0.0189306	0	1106679309130963	#DIV/0!	0	0.028306	0	#DIV/0!	1.63472e-06	543955	0	#DIV/0!	#DIV/0!	0
ENSDARG00000055093	si:ch211-253b8.4	0.00867895	0	0.00749429	0	0	0.0218247	0.0359588	0	0	0.0159625	0	0.018266	0	0.863502	#DIV/0!	#DIV/0!	#DIV/0!	4.79816	#DIV/0!	0	2.91218	0.873891	#DIV/0!	0	0.300082
ENSDARG00000055123	kcnk2a	0	0	0	0	0.01538	0	0	0	0	0	0	0	0	#DIV/0!	#DIV/0!	#DIV/0!	0	#DIV/0!	#DIV/0!	#DIV/0!	#DIV/0!	#DIV/0!	#DIV/0!	#DIV/0!	#DIV/0!
ENSDARG00000055128	armc4	0.0325073	0.0853598	0.0688217	0.011138	0.0197175	0	0	0	0.0274605	0.0298941	0.0209291	0.0279538	0.00704666	2.11712	0.806254	2.46548	0.564879	0	0	0.748703	0	1.06941	#DIV/0!	#DIV/0!	#DIV/0!
ENSDARG00000055132	lrfn4a	0.0411806	0.277772	0.0203699	0.0318042	0	0	0.0487544	0.05648	0	0.153616	0.293918	0.17334	0.0637628	0.494648	0.0733332	0	#DIV/0!	2.39345	#DIV/0!	1.69562	0	0.886212	#DIV/0!	0.708439	#DIV/0!
ENSDARG00000055138	zgc:110410	0	0	0.0201752	0.0309642	0.0846332	0	0.0575993	0	0.0305002	0	0.0731374	0.0487644	0.01306	#DIV/0!	#DIV/0!	0.985015	0.365864	2.85496	0	1.49981	0	0	#DIV/0!	0.525336	#DIV/0!
ENSDARG00000055185	tm4sf5	0	0	0.0120026	0	0	0	0	0.0135733	0	0	0	0	0	#DIV/0!	#DIV/0!	#DIV/0!	#DIV/0!	0	#DIV/0!	#DIV/0!	0	#DIV/0!	#DIV/0!	#DIV/0!	#DIV/0!
ENSDARG00000055192	zgc:136930	0.0436806	0.146234	0	0	0	0	0.0723912	0	0.170392	0	0.0266154	0	0	0	0	#DIV/0!	#DIV/0!	#DIV/0!	0	#DIV/0!	#DIV/0!	#DIV/0!	#DIV/0!	#DIV/0!	#DIV/0!
ENSDARG00000055245	BX248410.1	0.0228534	0.0834643	0	0.0293636	0.0393524	0.0143672	0.0189373	0	0	0.0105081	0.0208875	0	0	0	0	0	0.746171	#DIV/0!	#DIV/0!	#DIV/0!	#DIV/0!	#DIV/0!	#DIV/0!	#DIV/0!	#DIV/0!
ENSDARG00000055253	slc12a10.3	0	0	0.0680338	0	0	0	0	0	0	0	0	0	0	#DIV/0!	#DIV/0!	#DIV/0!	#DIV/0!	0	#DIV/0!	#DIV/0!	0	#DIV/0!	#DIV/0!	#DIV/0!	#DIV/0!
ENSDARG00000055278	cfb	0	0	0.0246687	0.0244709	0.0162715	0	0	0.00922742	0	0.0175145	0	0.066292	0.0206426	#DIV/0!	#DIV/0!	0	1.50391	0	#DIV/0!	0	0	0.264202	#DIV/0!	#DIV/0!	#DIV/0!
ENSDARG00000055279	CU633908.1	0.197626	1.0225	0	0.126962	0.297764	0	0	0.0643275	0	0.0757249	0.571983	0.115536	0.124949	0	0	0	0.426385	#DIV/0!	#DIV/0!	4.95069	#DIV/0!	0.655423	#DIV/0!	#DIV/0!	#DIV/0!
ENSDARG00000055302	grid2	0.0460578	0.138173	0	0.124932	0.211485	0	0.267158	0.0224877	0	0.0564737	0.0702879	0.0646229	0.00832001	0	0	0	0.590737	#DIV/0!	#DIV/0!	1.08766	#DIV/0!	0.873896	#DIV/0!	#DIV/0!	#DIV/0!
ENSDARG00000055313	slc12a10.1	0.0369789	0	0.0193042	0	0.0192476	0	0	0	0	0	0	0	0.00807679	0.522033	#DIV/0!	#DIV/0!	0	0	#DIV/0!	#DIV/0!	0	#DIV/0!	#DIV/0!	#DIV/0!	#DIV/0!
ENSDARG00000055332	si:dkey-28d5.11	0	0	0	0	0	0	0	7.51931e-13	0	0	0	0	0	#DIV/0!	#DIV/0!	#DIV/0!	#DIV/0!	#DIV/0!	#DIV/0!	#DIV/0!	#DIV/0!	#DIV/0!	#DIV/0!	#DIV/0!	#DIV/0!
ENSDARG00000055334	CR450686.1	0.062305	0.227548	0.107601	0	0.0804644	0	0.0774429	0.060841	0.105139	0.0286482	0	0	0.202589	1.727	0.472872	#DIV/0!	0	0.719723	0.578672	#DIV/0!	0	#DIV/0!	#DIV/0!	#DIV/0!	#DIV/0!
ENSDARG00000055346	si:dkey-83f18.2	0.0655936	0	0.0222799	0	0	0.0412365	0	0	0	0	0	0.0224994	0	0.339666	#DIV/0!	#DIV/0!	#DIV/0!	0	#DIV/0!	0	1.85084	0	#DIV/0!	#DIV/0!	0
ENSDARG00000055370	zgc:163121	0	0	0	0.0589266	0	0	0	0	0	0	0	0.0201031	0	#DIV/0!	#DIV/0!	0	#DIV/0!	#DIV/0!	#DIV/0!	0	#DIV/0!	0	#DIV/0!	#DIV/0!	#DIV/0!
ENSDARG00000055377	gnb5b	0.244675	1.40568	0.0396849	0.108469	0.0494609	0	0.168051	0.111346	0	0.221884	0.882098	0.378838	0.0622651	0.162194	0.0282318	0	2.19303	4.23463	#DIV/0!	2.32843	0	0.585696	#DIV/0!	0.549854	#DIV/0!
ENSDARG00000055437	METTL21C (1 of 2)	0	0	0	0	0	0	0	0	0	0	0	0.0610062	0	#DIV/0!	#DIV/0!	#DIV/0!	#DIV/0!	#DIV/0!	#DIV/0!	0	#DIV/0!	0	#DIV/0!	#DIV/0!	#DIV/0!
ENSDARG00000055446	BX004983.1	0	0.0507035	0	0	0	0	0	0	0	0	0	0	0.0601896	#DIV/0!	0	#DIV/0!	#DIV/0!	#DIV/0!	#DIV/0!	#DIV/0!	#DIV/0!	#DIV/0!	#DIV/0!	#DIV/0!	#DIV/0!
ENSDARG00000055463	lrit3a	0.0163459	0.0671601	0.0282295	0.0210023	0.0281468	0	0	0.00798091	0	0	0	0.0114674	0.00885833	1.72701	0.420331	0	0.74617	0	#DIV/0!	0	0	0	#DIV/0!	#DIV/0!	#DIV/0!
ENSDARG00000055476	CR352329.1	0	0.0381519	0	0.0238617	0.0359763	0	0	0	0.0705125	0.0256177	0.0509214	0.0390858	0.0301931	#DIV/0!	0	2.95505	0.663262	#DIV/0!	0	1.30281	#DIV/0!	0.655422	#DIV/0!	#DIV/0!	#DIV/0!
ENSDARG00000055479	mmp20b	0	0.0653352	0.044136	0	0.0616095	0	0	0.00998235	0	0.0376032	0.0844457	0.0502009	0	#DIV/0!	0.675532	#DIV/0!	0	0	#DIV/0!	1.68216	0	0.749054	#DIV/0!	#DIV/0!	#DIV/0!
ENSDARG00000055485	or137-5	0	0	0	0	0.0212157	0	0	0	0	0	0	0	0	#DIV/0!	#DIV/0!	#DIV/0!	0	#DIV/0!	#DIV/0!	#DIV/0!	#DIV/0!	#DIV/0!	#DIV/0!	#DIV/0!	#DIV/0!
ENSDARG00000055495	or137-8	0	0	0	0	0.0636471	0	0	0.0240625	0	0	0	0.0172871	0	#DIV/0!	#DIV/0!	#DIV/0!	0	#DIV/0!	#DIV/0!	0	#DIV/0!	0	#DIV/0!	#DIV/0!	#DIV/0!
ENSDARG00000055506	si:ch211-37e10.1	0.0297612	0	0.0256989	0.063732	0.0896827	0	0	0.0581238	0.0883806	0	0.069675	0	0.0271739	0.863503	#DIV/0!	1.38675	0.710639	0	0.657653	#DIV/0!	0	#DIV/0!	#DIV/0!	#DIV/0!	#DIV/0!
ENSDARG00000055514	icn2	2.22489	0.241835	2.05843	2.58643	0.136827	0	4.6091	0	1.56436	1.07173	3.53442	2.60142	0.918654	0.925183	8.51171	0.604834	18.9029	2.23913	0	1.35865	0	0.411979	#DIV/0!	0.606775	#DIV/0!
ENSDARG00000055520	ftr61	0	0	0	0	0.0356332	0	0	0	0	0	0	0	0	#DIV/0!	#DIV/0!	#DIV/0!	0	#DIV/0!	#DIV/0!	#DIV/0!	#DIV/0!	#DIV/0!	#DIV/0!	#DIV/0!	#DIV/0!
ENSDARG00000055523	slc22a6l	0	0.00945073	0	0.0486252	0	0	0	0.0277164	0	0.0260054	0	0	0.0530877	#DIV/0!	0	0	#DIV/0!	#DIV/0!	#DIV/0!	#DIV/0!	#DIV/0!	#DIV/0!	#DIV/0!	#DIV/0!	#DIV/0!
ENSDARG00000055539	epdl2	0	0	0	0	0.0240221	0	0	0.0271069	0	0.0417834	0	0.0637503	0	#DIV/0!	#DIV/0!	#DIV/0!	0	#DIV/0!	#DIV/0!	0	#DIV/0!	0.655423	#DIV/0!	#DIV/0!	#DIV/0!
ENSDARG00000055551	si:ch211-193e5.4	0.0601975	0.0345607	8.09618e-13	0	0.0161412	0	0.0155351	0	0	0.0172406	0.0514048	0.0394568	0.0203198	1.34494e-11	2.3426e-11	#DIV/0!	0	1.91882e+10	#DIV/0!	1.30281	0	0.436949	#DIV/0!	6.78966e-11	#DIV/0!
ENSDARG00000055558	si:ch211-193e5.3	0.0343204	0.0332661	0.0794094	0	0.0475061	0	0	0.0179602	0.0155184	0.0169139	0	0	0	2.31377	2.3871	#DIV/0!	0	0	1.15735	#DIV/0!	0	#DIV/0!	#DIV/0!	#DIV/0!	#DIV/0!
ENSDARG00000055559	chrna6	0	0.010837	0	0.0203337	0	0	0.0491765	0.046361	0	0	0	0	0	#DIV/0!	0	0	#DIV/0!	#DIV/0!	#DIV/0!	#DIV/0!	#DIV/0!	#DIV/0!	#DIV/0!	#DIV/0!	#DIV/0!
ENSDARG00000055560	p2ry8	0.0979747	0	0	0	0.0421768	0	0	0	0.0413327	0	0	0.0227167	0	0	#DIV/0!	#DIV/0!	0	#DIV/0!	0	0	#DIV/0!	0	#DIV/0!	#DIV/0!	#DIV/0!
ENSDARG00000055574	FOXN2 (2 of 2)	1.01983	0.607269	0.210585	0.0189906	0.057264	0.0557507	0.0367425	0	0	0.020388	0.121579	0	0.0240294	0.20649	0.346774	0	0.331632	0.174478	#DIV/0!	#DIV/0!	0.264742	#DIV/0!	#DIV/0!	#DIV/0!	#DIV/0!
ENSDARG00000055589	s100t	0.0956611	2.00887	0	0.163882	0.301993	0	0.105692	0	0.0538089	0.293237	0.116576	0.134221	0	0	0	0.328339	0.542668	#DIV/0!	0	0.868538	#DIV/0!	2.18473	#DIV/0!	#DIV/0!	#DIV/0!
ENSDARG00000055644	zgc:101788	0	0	0	0.0247713	0	0	0	0	0	0	0	0	0	#DIV/0!	#DIV/0!	0	#DIV/0!	#DIV/0!	#DIV/0!	#DIV/0!	#DIV/0!	#DIV/0!	#DIV/0!	#DIV/0!	#DIV/0!
ENSDARG00000055655	birc5b	0.164794	0	0	0	0	0	0	0	0	0.0345464	0	0	0	0	#DIV/0!	#DIV/0!	#DIV/0!	#DIV/0!	#DIV/0!	#DIV/0!	#DIV/0!	#DIV/0!	#DIV/0!	#DIV/0!	#DIV/0!
ENSDARG00000055656	pdzd3b	0	0	0	0	0	0	0	0	0	0	0	0	0	#DIV/0!	#DIV/0!	#DIV/0!	#DIV/0!	#DIV/0!	#DIV/0!	#DIV/0!	#DIV/0!	#DIV/0!	#DIV/0!	#DIV/0!	#DIV/0!
ENSDARG00000055672	map3k10	0.0580651	0.19385	0.0388853	0.0340018	0	0.0890956	0.0213352	0.0376895	0	0.0177469	0.0359806	0.0406154	0.0513195	0.669685	0.200595	0	#DIV/0!	0.54867	#DIV/0!	0.885886	2.29124	0.43695	#DIV/0!	1.61461	0.190705
ENSDARG00000055715	capn8	0.0382857	0.204691	0.0256491	0.459221	0.568985	0	0	0.0386741	0	0	0.235286	0.0624392	0.0106793	0.669939	0.125306	0	0.807088	0	#DIV/0!	3.76824	0	0	#DIV/0!	#DIV/0!	#DIV/0!
ENSDARG00000055722	bco2a	0.023263	0.0343008	0.01629	0.0192379	0	0.033297	0	0	0	0	0.0581599	0.01313	0.00405706	0.700254	0.474916	0	#DIV/0!	0	#DIV/0!	4.42954	2.04401	0	#DIV/0!	#DIV/0!	0
ENSDARG00000055750	foxp3a	0	0	0	0	0.0148336	0	0.0142766	0.0168241	0	0	0.0239326	0.101036	0.0186736	#DIV/0!	#DIV/0!	#DIV/0!	0	#DIV/0!	#DIV/0!	0.236872	#DIV/0!	0	#DIV/0!	#DIV/0!	#DIV/0!
ENSDARG00000055754	smc1a	0.006139	0.117708	0.0106021	0.0157756	0.0264276	0	0.0152611	0.0299737	0	0.0621005	0.06172	0.107669	0.033269	1.72701	0.0900712	0	0.596937	1.43944	#DIV/0!	0.573238	0	0.576772	#DIV/0!	0.398237	#DIV/0!
ENSDARG00000055798	heyl	0.0994032	0	0	0	0.110036	0	0	0.0277336	0	0	0.207662	0.0199244	0	0	#DIV/0!	#DIV/0!	0	#DIV/0!	#DIV/0!	10.4225	#DIV/0!	0	#DIV/0!	#DIV/0!	#DIV/0!
ENSDARG00000055831	si:dkey-182g1.6	0.0296841	0.0734817	0	0.0254265	0	0	0	0	0	0	0	0	0.0290541	0	0	0	#DIV/0!	#DIV/0!	#DIV/0!	#DIV/0!	#DIV/0!	#DIV/0!	#DIV/0!	#DIV/0!	#DIV/0!
ENSDARG00000055833	si:dkey-216e24.3	0	0	0	0.0593964	0.0298506	0	0.0574593	0	0	0	0	0.048646	0	#DIV/0!	#DIV/0!	0	1.98979	#DIV/0!	#DIV/0!	0	#DIV/0!	0	#DIV/0!	#DIV/0!	#DIV/0!
ENSDARG00000055835	slc26a6	0	0.0192286	0	0.0910149	0.0181321	0	0	0	0.0414616	0.0129114	0	0	0.0076087	#DIV/0!	0	0.455547	5.01955	#DIV/0!	0	#DIV/0!	#DIV/0!	#DIV/0!	#DIV/0!	#DIV/0!	#DIV/0!
ENSDARG00000055841	CABZ01046427.1	0.0237997	0	0	0.0203863	0.0204909	0	0	0	0	0	0	0.033393	0	0	#DIV/0!	0	0.994895	#DIV/0!	#DIV/0!	0	#DIV/0!	0	#DIV/0!	#DIV/0!	#DIV/0!
ENSDARG00000055856	tor1l1	0	0	0	0	0.0187445	0	0	0.0212598	0.0183694	0	0	0	0	#DIV/0!	#DIV/0!	#DIV/0!	0	#DIV/0!	1.15735	#DIV/0!	#DIV/0!	#DIV/0!	#DIV/0!	#DIV/0!	#DIV/0!
ENSDARG00000055883	dmc1	0	0.0155491	0	0	0	0	0	0.0166299	0.0287379	0	0	0	0	#DIV/0!	0	#DIV/0!	#DIV/0!	#DIV/0!	0.578675	#DIV/0!	#DIV/0!	#DIV/0!	#DIV/0!	#DIV/0!	#DIV/0!
ENSDARG00000055926	foxi3a	0	0	0	0.0618505	0.111902	0	0.0837668	0	0	0.0132804	0	0	0	#DIV/0!	#DIV/0!	0	0.55272	#DIV/0!	#DIV/0!	#DIV/0!	#DIV/0!	#DIV/0!	#DIV/0!	#DIV/0!	#DIV/0!
ENSDARG00000055934	si:ch1073-416j23.1	0.127775	0.0125847	0.0119019	0.0271149	0.00908409	0	0.0437149	0	0.0890229	0.0194056	0.0192867	0.0258303	0.0746957	0.0931473	0.945744	3.28317	2.98488	3.67293	0	0.74667	0	0.751273	#DIV/0!	0.20329	#DIV/0!
ENSDARG00000055952	v2rc2	0	0.0696875	0	0	0	0	0	0	0	0	0	0	0	#DIV/0!	0	#DIV/0!	#DIV/0!	#DIV/0!	#DIV/0!	#DIV/0!	#DIV/0!	#DIV/0!	#DIV/0!	#DIV/0!	#DIV/0!
ENSDARG00000055965	klc3	0.0933153	0	0.0402889	0	0	0	0	0	0.00984175	0	0.053305	0.0409154	0	0.43175	#DIV/0!	#DIV/0!	#DIV/0!	0	0	1.30281	0	0	#DIV/0!	#DIV/0!	#DIV/0!
ENSDARG00000055973	zar1l	0.0202382	0.147826	0.0524271	7.61816e-12	0.034849	0	0.0167702	0	0.0341516	0	0.0739889	0.0283958	0	2.5905	0.354654	4.48292e+09	2.18605e-10	0.319877	0	2.60563	0	0	#DIV/0!	8.14573	#DIV/0!
ENSDARG00000055986	si:ch211-165b19.5	0	0	0	0.0589312	0.106421	0	0	0	0.029024	0.0316339	0	0.0482649	0	#DIV/0!	#DIV/0!	0.492507	0.553755	#DIV/0!	0	0	#DIV/0!	0.655422	#DIV/0!	#DIV/0!	#DIV/0!
ENSDARG00000055994	v2rh1	0	0	0	0	0	0	0	0	0	0	0	0	0	#DIV/0!	#DIV/0!	#DIV/0!	#DIV/0!	#DIV/0!	#DIV/0!	#DIV/0!	#DIV/0!	#DIV/0!	#DIV/0!	#DIV/0!	#DIV/0!
ENSDARG00000056006	si:dkey-47k20.2	0	0.0728301	0	0	0	0	0	0	0	0	0	0	0	#DIV/0!	0	#DIV/0!	#DIV/0!	#DIV/0!	#DIV/0!	#DIV/0!	#DIV/0!	#DIV/0!	#DIV/0!	#DIV/0!	#DIV/0!
ENSDARG00000056012	eve1	0.758751	0	0	0	0.031799	0	0	0.0180329	0	0	0	0	0	0	#DIV/0!	#DIV/0!	0	#DIV/0!	#DIV/0!	#DIV/0!	#DIV/0!	#DIV/0!	#DIV/0!	#DIV/0!	#DIV/0!
ENSDARG00000056015	hoxb13a	11.2398	0.251178	0.152711	0	0	0	0	0	0	0	0	0	0	0.0135866	0.607979	#DIV/0!	#DIV/0!	0	#DIV/0!	#DIV/0!	0	#DIV/0!	#DIV/0!	#DIV/0!	#DIV/0!
ENSDARG00000056024	eva1c	0.0808106	0.0124588	0	0	0	0	0	0	0	0.0125485	0	0	0	0	0	#DIV/0!	#DIV/0!	#DIV/0!	#DIV/0!	#DIV/0!	#DIV/0!	#DIV/0!	#DIV/0!	#DIV/0!	#DIV/0!
ENSDARG00000056145	si:dkey-159a18.1	0	0	0	0.0941133	0.0709471	0	0.00793459	0	0.0161583	0.0757792	0.0502145	0.00671755	0	#DIV/0!	#DIV/0!	0.17169	1.32653	#DIV/0!	0	7.47512	#DIV/0!	11.2808	#DIV/0!	#DIV/0!	#DIV/0!
ENSDARG00000056163	slc25a51a	0.0339344	0.464751	0.0146512	0.23254	0.146083	0	0	0	0	0.0936195	0.0310153	0.0476128	0.16551	0.431751	0.0315248	0	1.59183	0	#DIV/0!	0.651407	0	1.96627	#DIV/0!	#DIV/0!	#DIV/0!
ENSDARG00000056166	CR759816.1	0.0909436	0	0.0418827	0.13295	0.02436	0	0.0401919	0	0.0409243	0.0223021	0	0	0	0.460535	#DIV/0!	0.307817	5.45772	0.95963	0	#DIV/0!	0	#DIV/0!	#DIV/0!	#DIV/0!	#DIV/0!
ENSDARG00000056178	dpt	0.0221063	0	0	0	0.0570988	0	0	0	0	0	0	0	0.0239601	0	#DIV/0!	#DIV/0!	0	#DIV/0!	#DIV/0!	#DIV/0!	#DIV/0!	#DIV/0!	#DIV/0!	#DIV/0!	#DIV/0!
ENSDARG00000056180	v2ra17	0	0	0	0	0	0	0	0	0	0	0	0	0	#DIV/0!	#DIV/0!	#DIV/0!	#DIV/0!	#DIV/0!	#DIV/0!	#DIV/0!	#DIV/0!	#DIV/0!	#DIV/0!	#DIV/0!	#DIV/0!
ENSDARG00000056196	slc2a2	0	0.00751836	0	0.0421504	0.00847334	0	0.0415289	0	0.00830376	0.00757249	0.082791	0	0	#DIV/0!	0	0.197003	4.97447	#DIV/0!	0	#DIV/0!	#DIV/0!	#DIV/0!	#DIV/0!	#DIV/0!	#DIV/0!
ENSDARG00000056214	gnrh3	0	0	0.0447126	0	0.0262866	0	0	0	0	0	0	0.0726592	0	#DIV/0!	#DIV/0!	#DIV/0!	0	0	#DIV/0!	0	0	0	#DIV/0!	#DIV/0!	#DIV/0!
ENSDARG00000056226	creb3l3a	0	0	0.0183989	0	0.0458625	0	0	0	0	0.00979722	0	0.0373699	0	#DIV/0!	#DIV/0!	#DIV/0!	0	0	#DIV/0!	0	0	0.262169	#DIV/0!	#DIV/0!	#DIV/0!
ENSDARG00000056230	ghsra	0	0	0	0.0177736	0	0	0	0	0	0	0	0.0180816	0	#DIV/0!	#DIV/0!	0	#DIV/0!	#DIV/0!	#DIV/0!	0	#DIV/0!	0	#DIV/0!	#DIV/0!	#DIV/0!
ENSDARG00000056248	KRT78 (2 of 2)	0.147751	0	0.0883266	0.0292061	0	0.128611	0.169522	0.0329506	0.0479474	0.0104518	0	0	0	0.597807	#DIV/0!	1.64169	#DIV/0!	1.91926	0.687224	#DIV/0!	1.45608	#DIV/0!	#DIV/0!	#DIV/0!	#DIV/0!
ENSDARG00000056277	or132-5	0	0	0	0	0	0	0	0	0	0	0	0.0167045	0	#DIV/0!	#DIV/0!	#DIV/0!	#DIV/0!	#DIV/0!	#DIV/0!	0	#DIV/0!	0	#DIV/0!	#DIV/0!	#DIV/0!
ENSDARG00000056314	a2ml	0.0272226	0	0	0	0	0	0.0167961	6.35126e-27	0	0.0233509	9.34031e-11	0	0	0	#DIV/0!	#DIV/0!	#DIV/0!	#DIV/0!	#DIV/0!	#DIV/0!	#DIV/0!	#DIV/0!	#DIV/0!	#DIV/0!	#DIV/0!
ENSDARG00000056330	mhc2dbb	0	0	0	0.0606411	0	0	0	0.0172828	0	0	0	0	0	#DIV/0!	#DIV/0!	0	#DIV/0!	#DIV/0!	#DIV/0!	#DIV/0!	#DIV/0!	#DIV/0!	#DIV/0!	#DIV/0!	#DIV/0!
ENSDARG00000056374	noxo1b	0.0635976	0.512926	0.0274583	0.0635557	0.0638818	0.0799634	0	0	0	0.0389901	0.0096878	0.00743607	0.0229769	0.431751	0.0535327	0	0.994895	0	#DIV/0!	1.30281	2.91218	5.24337	#DIV/0!	#DIV/0!	1.8005
ENSDARG00000056395	onecut3a	0.0686798	0.557952	0	0	0	0	0	0	0	0.0315794	0.0862592	0.150567	0.0186098	0	0	#DIV/0!	#DIV/0!	#DIV/0!	#DIV/0!	0.572896	#DIV/0!	0.209737	#DIV/0!	#DIV/0!	#DIV/0!
ENSDARG00000056439	2015-03-04	0	0.0383402	0.01813	0	0	0	0	0	0	0	0.0191898	0.0147295	0	#DIV/0!	0.472872	#DIV/0!	#DIV/0!	0	#DIV/0!	1.30281	0	0	#DIV/0!	#DIV/0!	#DIV/0!
ENSDARG00000056458	lhfpl5b	0.0289188	0	0	0	0	0	0.0479267	0	0.0731999	0.0531881	0	0.0202877	0	0	#DIV/0!	#DIV/0!	#DIV/0!	#DIV/0!	0	0	#DIV/0!	2.62169	#DIV/0!	#DIV/0!	#DIV/0!
ENSDARG00000056462	crp2	0.475474	0.0510735	0.0766589	0	0.0240805	0.0561296	0.0231763	0.0320242	0	0.0257206	0	0.0270774	0.0303144	0.161226	1.50095	#DIV/0!	0	0.30233	#DIV/0!	0	0.732199	0.949892	#DIV/0!	0	1.29731
ENSDARG00000056468	asb16	0.0269684	0	0.093149	0.0346508	0.0116095	0	0.0335208	0	0.0796403	0.0744014	0.098594	0.0283792	0.0584598	3.45401	#DIV/0!	2.29837	2.98469	0.359862	0	3.47416	0	2.62169	#DIV/0!	9.65415	#DIV/0!
ENSDARG00000056501	si:ch211-208g24.8	0	0	0	0	0	0	0	0	0	0	0	0	0	#DIV/0!	#DIV/0!	#DIV/0!	#DIV/0!	#DIV/0!	#DIV/0!	#DIV/0!	#DIV/0!	#DIV/0!	#DIV/0!	#DIV/0!	#DIV/0!
ENSDARG00000056506	si:ch73-113g13.2	0	0	0.0275727	0	0	0	0	0	0	0	0	0	0	#DIV/0!	#DIV/0!	#DIV/0!	#DIV/0!	0	#DIV/0!	#DIV/0!	0	#DIV/0!	#DIV/0!	#DIV/0!	#DIV/0!
ENSDARG00000056511	arr3a	0.0800135	0	0	0	0.0229632	0	0	0	0	0.0245271	0	0	0	0	#DIV/0!	#DIV/0!	0	#DIV/0!	#DIV/0!	#DIV/0!	#DIV/0!	#DIV/0!	#DIV/0!	#DIV/0!	#DIV/0!
ENSDARG00000056535	pla2g4f.1	0.0136605	0.0311815	0	0.0760581	0.307263	0	0.0113196	0	0	0	0.207307	0.125646	0	0	0	0	0.247534	#DIV/0!	#DIV/0!	1.64993	#DIV/0!	0	#DIV/0!	#DIV/0!	#DIV/0!
ENSDARG00000056551	si:dkey-24c2.6	0	0.0707173	0.0111468	0	0.0222282	0	0.0534839	0.0378164	0.0653501	0.0356132	0	0	0.0139913	#DIV/0!	0.157625	#DIV/0!	0	4.79814	0.578674	#DIV/0!	0	#DIV/0!	#DIV/0!	#DIV/0!	#DIV/0!
ENSDARG00000056566	necab1	0.030135	0.316899	0.0260216	0.0646527	0.0259454	0	0.0124856	0	0.0254735	0.111056	0.151767	0.346859	0.016331	0.863501	0.0821132	0.394005	2.49188	0.479817	0	0.437547	0	0.320176	#DIV/0!	0.911904	#DIV/0!
ENSDARG00000056572	si:dkey-261i16.5	0	0	0	0.0696693	0	0.0681763	0	0	0.0228751	0.0249321	0	0	0	#DIV/0!	#DIV/0!	0.328338	#DIV/0!	#DIV/0!	0	#DIV/0!	#DIV/0!	#DIV/0!	#DIV/0!	#DIV/0!	#DIV/0!
ENSDARG00000056590	calca	0.239621	0	0.0186407	0.0184913	0.0371723	0	0.0357765	0	0.0364284	0.079408	0	0.0908667	0	0.0777924	#DIV/0!	1.97003	0.497448	1.91927	0	0	0	0.873895	#DIV/0!	0	#DIV/0!
ENSDARG00000056591	gucy1b2	0	0.0358366	0	0.0168102	0.00844825	0	0	0	0.00827917	0	0	0	0	#DIV/0!	0	0.492509	1.98978	#DIV/0!	0	#DIV/0!	#DIV/0!	#DIV/0!	#DIV/0!	#DIV/0!	#DIV/0!
ENSDARG00000056598	si:dkey-45j10.1	0	0	0	0.0287072	0	0	0	0	0.028277	0	0	0	0	#DIV/0!	#DIV/0!	0.985014	#DIV/0!	#DIV/0!	0	#DIV/0!	#DIV/0!	#DIV/0!	#DIV/0!	#DIV/0!	#DIV/0!
ENSDARG00000056603	mcf2b	0	0	0	0	0	0	0	0	0	1.53009e-32	0	0	0	#DIV/0!	#DIV/0!	#DIV/0!	#DIV/0!	#DIV/0!	#DIV/0!	#DIV/0!	#DIV/0!	#DIV/0!	#DIV/0!	#DIV/0!	#DIV/0!
ENSDARG00000056616	si:ch211-194c3.4	0.149096	0	0	0	0	0	0	0	0	0	0	0	0	0	#DIV/0!	#DIV/0!	#DIV/0!	#DIV/0!	#DIV/0!	#DIV/0!	#DIV/0!	#DIV/0!	#DIV/0!	#DIV/0!	#DIV/0!
ENSDARG00000056618	xk	0.221729	0.404895	0	0.0712231	0.202834	0	0.0114834	0.0541297	0	0.0127441	0.139326	0.0777762	0.0150202	0	0	0	0.35114	#DIV/0!	#DIV/0!	1.79137	#DIV/0!	0.163856	#DIV/0!	#DIV/0!	#DIV/0!
ENSDARG00000056620	grpr	0.0552657	0.0168199	0	0	0	0	0	0	0	0	0	0	0	0	0	#DIV/0!	#DIV/0!	#DIV/0!	#DIV/0!	#DIV/0!	#DIV/0!	#DIV/0!	#DIV/0!	#DIV/0!	#DIV/0!
ENSDARG00000056625	trpc6a	0.0430107	0	0.117351	0.00736841	0	0	0.0142562	0.0336001	0	0.0316426	0.047173	0.0416791	0.037294	2.72841	#DIV/0!	0	#DIV/0!	0.121483	#DIV/0!	1.13181	0	0.759196	#DIV/0!	9.31662	#DIV/0!
ENSDARG00000056633	fgf13b	0.666753	3.25909	0	0.175673	0.0459243	0.177496	0.0743991	0	0.108282	0.459866	0.55068	1.07047	0.0973678	0	0	0.616384	3.82527	#DIV/0!	0	0.514428	#DIV/0!	0.429593	#DIV/0!	#DIV/0!	#DIV/0!
ENSDARG00000056643	slc22a7b.1	0.660482	0	0	0	0.159224	0	0	0	0	0	0	0	0.0143174	0	#DIV/0!	#DIV/0!	0	#DIV/0!	#DIV/0!	#DIV/0!	#DIV/0!	#DIV/0!	#DIV/0!	#DIV/0!	#DIV/0!
ENSDARG00000056650	zgc:113276	0.0397118	0.0617476	0	0.0115858	0	0	0	0	0	0.0124384	0.0247244	0.0474444	0	0	0	0	#DIV/0!	#DIV/0!	#DIV/0!	0.521124	#DIV/0!	0.262168	#DIV/0!	#DIV/0!	#DIV/0!
ENSDARG00000056652	SLC22A7 (3 of 5)	0.0417251	0	0	0	0	0	0	0	0	0.0127903	0	0	0	0	#DIV/0!	#DIV/0!	#DIV/0!	#DIV/0!	#DIV/0!	#DIV/0!	#DIV/0!	#DIV/0!	#DIV/0!	#DIV/0!	#DIV/0!
ENSDARG00000056719	slc6a19b	0	0.041354	0	0	0	0	0.0225189	0	0	0	0.0165586	0	0.0392726	#DIV/0!	0	#DIV/0!	#DIV/0!	#DIV/0!	#DIV/0!	#DIV/0!	#DIV/0!	#DIV/0!	#DIV/0!	#DIV/0!	#DIV/0!
ENSDARG00000056723	fhad1	0.061558	0	0	0.0331213	0.0264999	0	0.0768184	0	0	0	0.0847297	0.0647783	0.0209547	0	#DIV/0!	0	1.24987	#DIV/0!	#DIV/0!	1.308	#DIV/0!	0	#DIV/0!	#DIV/0!	#DIV/0!
ENSDARG00000056739	tas1r1	0	0.0162471	0	0.0159718	0	0	0	0	0	0	0	0.00654048	0	#DIV/0!	0	0	#DIV/0!	#DIV/0!	#DIV/0!	0	#DIV/0!	0	#DIV/0!	#DIV/0!	#DIV/0!
ENSDARG00000056744	ela2	0.43827	0	0	0.176665	0.0665892	0	0	0.0251748	0	0	0	0.0361724	0	0	#DIV/0!	0	2.65306	#DIV/0!	#DIV/0!	0	#DIV/0!	0	#DIV/0!	#DIV/0!	#DIV/0!
ENSDARG00000056750	si:ch211-254p10.2	0.115854	0.013227	0.187641	0.0777475	0.189282	0	0.238341	0	0.0797432	0.109886	1.04262	0.160298	0.0378514	1.61963	14.1862	1.02567	0.41075	1.2702	0	6.50426	0	0.685511	#DIV/0!	5.12067	#DIV/0!
ENSDARG00000056757	SLC39A8	0.065129	0.958879	0.056239	0.0488146	0	0	0.00674609	0.0485321	0	0	0.282261	0.0697332	0.00882383	0.863502	0.0586508	0	#DIV/0!	0.119954	#DIV/0!	4.04773	0	0	#DIV/0!	33.744	#DIV/0!
ENSDARG00000056764	hydin	0.0102112	0.0792353	0.0132246	0.0805749	0.037526	0.0513556	0.0253123	0.00498624	0	0.022126	0.00968733	0.00948943	0.019631	1.29511	0.166903	0	2.14718	1.91403	#DIV/0!	1.02085	3.88334	2.33165	#DIV/0!	0.533353	0.600423
ENSDARG00000056768	rprml	0.0509768	0.0620584	0.0440186	0	0	0	0	0	0	0	0	0	0.0552516	0.863503	0.709309	#DIV/0!	#DIV/0!	0	#DIV/0!	#DIV/0!	0	#DIV/0!	#DIV/0!	#DIV/0!	#DIV/0!
ENSDARG00000056773	zgc:163079	0	0	0	0	0	0	0.0285836	0	0	0	0	0	0	#DIV/0!	#DIV/0!	#DIV/0!	#DIV/0!	#DIV/0!	#DIV/0!	#DIV/0!	#DIV/0!	#DIV/0!	#DIV/0!	#DIV/0!	#DIV/0!
ENSDARG00000056781	ZAN	0.0127354	0	0.00824777	0	0	0	0	0	0	0.00314043	0.00312119	0.00239573	0	0.647626	#DIV/0!	#DIV/0!	#DIV/0!	0	#DIV/0!	1.30281	0	1.31084	#DIV/0!	#DIV/0!	#DIV/0!
ENSDARG00000056784	aire	0	0	0	0.0296138	0.100311	0	0	0.0124913	0	0	0	0	0	#DIV/0!	#DIV/0!	0	0.29522	#DIV/0!	#DIV/0!	#DIV/0!	#DIV/0!	#DIV/0!	#DIV/0!	#DIV/0!	#DIV/0!
ENSDARG00000056791	zgc:112320	0	0	0	0.0641995	0.112926	0	0.139738	0.0894426	0	0.0689239	0	0.0788698	0.024819	#DIV/0!	#DIV/0!	0	0.568509	#DIV/0!	#DIV/0!	0	#DIV/0!	0.873895	#DIV/0!	#DIV/0!	#DIV/0!
ENSDARG00000056798	zgc:123297	0.0171621	0.055394	0.0419535	0.0165768	0.0443127	0.024338	0.0641446	0.0944878	0	0.0800849	0	0.0120399	0.0524379	2.44454	0.757365	0	0.374087	1.52895	#DIV/0!	0	0.580118	6.65163	#DIV/0!	0	11.466
ENSDARG00000056804	IL4I1	0.0665369	0	0.0191516	0.0361178	0	0	0.0551353	0	0	0	0	0	0	0.287834	#DIV/0!	0	#DIV/0!	2.87889	#DIV/0!	#DIV/0!	0	#DIV/0!	#DIV/0!	#DIV/0!	#DIV/0!
ENSDARG00000056806	PDE5A (2 of 2)	0.0219375	0.130194	0	0	0.330534	0	0.0258027	0	0.0370193	0.0706091	0.0950067	0.113637	0	0	0	#DIV/0!	0	#DIV/0!	0	0.836054	#DIV/0!	0.621357	#DIV/0!	#DIV/0!	#DIV/0!
ENSDARG00000056833	svopa	0.123761	0.309941	0	0.0386282	0	0	0	0.0278022	0	0.052365	0.0910816	0.00998687	0.0154294	0	0	0	#DIV/0!	#DIV/0!	#DIV/0!	9.12013	#DIV/0!	5.24338	#DIV/0!	#DIV/0!	#DIV/0!
ENSDARG00000056836	si:ch211-125o16.4	0.0172182	0	0	0.0958665	0.0370609	0	0.0749055	0.00420339	0	0.0316681	0.0432768	0.0271783	0.0419896	0	#DIV/0!	0	2.58673	#DIV/0!	#DIV/0!	1.59233	#DIV/0!	1.1652	#DIV/0!	#DIV/0!	#DIV/0!
ENSDARG00000056885	per1a	0.0149362	0.0436069	0.00322436	0.00639701	0.00642984	0	0	0	0	0.0137355	0.0109159	0.0153271	0.0177609	0.215876	0.0739415	0	0.994894	0	#DIV/0!	0.712196	0	0.896158	#DIV/0!	#DIV/0!	#DIV/0!
ENSDARG00000056888	DNAH8	0.0167448	0	0.00240985	0.00956213	0.0120141	0	0	0	0.00706413	0.00769934	0	0.00391572	0.00605217	0.143916	#DIV/0!	0.738761	0.795909	0	0	0	0	1.96626	#DIV/0!	#DIV/0!	#DIV/0!
ENSDARG00000056896	ttc12	0.00715325	0.397571	0.0181622	0.0293373	0	0	0	0	0.00595844	0.0131564	0.0562187	0.00501831	0.119458	2.53901	0.0456829	0.203101	#DIV/0!	0	0	11.2027	0	2.62168	#DIV/0!	#DIV/0!	#DIV/0!
ENSDARG00000056909	CABZ01013362.1	0.030201	0	0	0	0	0	0	0.00737284	0	0	0	0	0	0	#DIV/0!	#DIV/0!	#DIV/0!	#DIV/0!	#DIV/0!	#DIV/0!	#DIV/0!	#DIV/0!	#DIV/0!	#DIV/0!	#DIV/0!
ENSDARG00000056911	or133-1	0	0	0	0	0	0	0	0	0	0	0	0	0	#DIV/0!	#DIV/0!	#DIV/0!	#DIV/0!	#DIV/0!	#DIV/0!	#DIV/0!	#DIV/0!	#DIV/0!	#DIV/0!	#DIV/0!	#DIV/0!
ENSDARG00000056912	si:rp71-45g20.7	5.3179e-10	0.018773	0	0	0	1.88133e-08	0	0	0	0	0	0	0	0	0	#DIV/0!	#DIV/0!	#DIV/0!	#DIV/0!	#DIV/0!	#DIV/0!	#DIV/0!	#DIV/0!	#DIV/0!	#DIV/0!
ENSDARG00000056921	ankk1	0	0	0	0.0321784	0	0	0	0	0	0	0	0	0	#DIV/0!	#DIV/0!	0	#DIV/0!	#DIV/0!	#DIV/0!	#DIV/0!	#DIV/0!	#DIV/0!	#DIV/0!	#DIV/0!	#DIV/0!
ENSDARG00000056926	drd2a	0.343143	0.112468	0	0	0.318162	0	0	0.0171836	0	0	0.0160833	0.0493803	0.00953635	0	0	#DIV/0!	0	#DIV/0!	#DIV/0!	0.325703	#DIV/0!	0	#DIV/0!	#DIV/0!	#DIV/0!
ENSDARG00000056940	or125-8	0	0	0	0.0179682	0	0	0	0	0	0.0192905	0	0.0441483	0	#DIV/0!	#DIV/0!	0	#DIV/0!	#DIV/0!	#DIV/0!	0	#DIV/0!	0.436948	#DIV/0!	#DIV/0!	#DIV/0!
ENSDARG00000056976	ifit16	0.0304645	0.037087	0	0.0782857	0.104916	0	0.0571368	0	0	0.0466926	0.064969	0.0498683	0.15409	0	0	0	0.746175	#DIV/0!	#DIV/0!	1.30281	#DIV/0!	0.936318	#DIV/0!	#DIV/0!	#DIV/0!
ENSDARG00000057000	camkvl	0.103561	0.208032	0.0357701	0	0	0	0	0.0610104	0	0.0380944	0	0.0418931	0.0277386	0.345401	0.171945	#DIV/0!	#DIV/0!	0	#DIV/0!	0	0	0.909324	#DIV/0!	#DIV/0!	#DIV/0!
ENSDARG00000057017	slc6a4b	0.0372417	0.0226688	0	0	0	0	0	0	0	0	0	0	0	0	0	#DIV/0!	#DIV/0!	#DIV/0!	#DIV/0!	#DIV/0!	#DIV/0!	#DIV/0!	#DIV/0!	#DIV/0!	#DIV/0!
ENSDARG00000057027	rtn2b	0.538636	0.158967	0.29495	0.0562663	0.033933	0.528581	0.370133	0.128287	0.155185	0.0393438	0	0	0	0.547587	1.85542	2.75805	1.65816	1.2549	0.826671	#DIV/0!	1.7921	#DIV/0!	#DIV/0!	#DIV/0!	#DIV/0!
ENSDARG00000057032	ppm1nb	0.0294122	0.304351	0	0.00839795	0.101292	0	0.0487445	0.0861632	0	0.117207	0.0179214	0.137559	0.0637573	0	0	0	0.0829083	#DIV/0!	#DIV/0!	0.130282	#DIV/0!	0.852049	#DIV/0!	#DIV/0!	#DIV/0!
ENSDARG00000057037	kcnk12l	0.0908253	0	0	0	0	0	0	0	0	0	0	0.0127099	0.0197296	0	#DIV/0!	#DIV/0!	#DIV/0!	#DIV/0!	#DIV/0!	0	#DIV/0!	0	#DIV/0!	#DIV/0!	#DIV/0!
ENSDARG00000057049	kcnk18	0	0	0	0	0	0	0.0153513	0	0	0.0170366	0	0	0	#DIV/0!	#DIV/0!	#DIV/0!	#DIV/0!	#DIV/0!	#DIV/0!	#DIV/0!	#DIV/0!	#DIV/0!	#DIV/0!	#DIV/0!	#DIV/0!
ENSDARG00000057054	lrit3b	0	0	0	0	0.0300596	0	0.0144654	0	0	0	0	0.0244933	0	#DIV/0!	#DIV/0!	#DIV/0!	0	#DIV/0!	#DIV/0!	0	#DIV/0!	0	#DIV/0!	#DIV/0!	#DIV/0!
ENSDARG00000057055	ndufs8b	0.0460184	0.0210083	0.039737	0.0197092	0.237724	0	0.0381329	0	0	0	0.0420598	0.0161419	0.0748161	0.863502	1.89149	0	0.0829079	0.959632	#DIV/0!	2.60563	0	0	#DIV/0!	2.71524	#DIV/0!
ENSDARG00000057064	enpep	0.290172	0	0.0642472	0	0	0.224519	0.123307	0.152575	0.0753324	0	0.0272011	0	0.0483854	0.221411	#DIV/0!	#DIV/0!	#DIV/0!	1.91926	2.02536	#DIV/0!	3.49461	#DIV/0!	#DIV/0!	#DIV/0!	#DIV/0!
ENSDARG00000057090	CR847844.1	0.0152964	0.0418987	0	0	0	0	0	0	0	0	0	0	0	0	0	#DIV/0!	#DIV/0!	#DIV/0!	#DIV/0!	#DIV/0!	#DIV/0!	#DIV/0!	#DIV/0!	#DIV/0!	#DIV/0!
ENSDARG00000057098	htr1ab	0.11381	0.104832	0	0	0	0	0	0	0	0.0174436	0	0.0336485	0	0	0	#DIV/0!	#DIV/0!	#DIV/0!	#DIV/0!	0	#DIV/0!	0.518406	#DIV/0!	#DIV/0!	#DIV/0!
ENSDARG00000057112	gpr25	0	0	0.0298532	0	0.089403	0	0.0286481	0	0	0.0572953	0	0.0145696	0	#DIV/0!	#DIV/0!	#DIV/0!	0	0.959632	#DIV/0!	0	0	3.93252	#DIV/0!	0	#DIV/0!
ENSDARG00000057117	ghsrb	0	0	0	0	0.0180275	0	0	0	0.0176668	0	0.0191374	0	0.0226944	#DIV/0!	#DIV/0!	#DIV/0!	0	#DIV/0!	0	#DIV/0!	#DIV/0!	#DIV/0!	#DIV/0!	#DIV/0!	#DIV/0!
ENSDARG00000057138	zgc:174164	0	0.915131	0.0201275	0.0266214	0.026758	0	0.0450682	0	0.052445	0.0357256	0.0568107	0.0163523	0.0168425	#DIV/0!	0.0219941	1.97003	0.994895	2.23914	0	3.47417	0	2.18474	#DIV/0!	1.55157	#DIV/0!
ENSDARG00000057173	ifit8	0	0.0196547	0.00929418	0.0368787	0	0	0.00891899	0	0.00908151	0.0494906	0.0885373	0.0604076	0.0816617	#DIV/0!	0.472873	0.246254	#DIV/0!	0.959632	0	1.46566	0	0.819278	#DIV/0!	1.52732	#DIV/0!
ENSDARG00000057230	NCEH1 (2 of 3)	0	0	0	0	0.0852151	0	0.0468658	0	0	0	0.012923	0.0793547	0	#DIV/0!	#DIV/0!	#DIV/0!	0	#DIV/0!	#DIV/0!	0.162851	#DIV/0!	0	#DIV/0!	#DIV/0!	#DIV/0!
ENSDARG00000057263	zgc:173729	0.0186721	0.015569	0	0.0727545	0.0736413	0	0	0	0.0264211	0.0168181	0.0208405	0.0331767	0	0	0	0.363154	0.987958	#DIV/0!	0	0.628167	#DIV/0!	0.506925	#DIV/0!	#DIV/0!	#DIV/0!
ENSDARG00000057265	si:dkey-236a14.11	0.0150125	0	0	0	0.00586566	0	0	0	0	0	0	0.00543944	0	0	#DIV/0!	#DIV/0!	0	#DIV/0!	#DIV/0!	0	#DIV/0!	0	#DIV/0!	#DIV/0!	#DIV/0!
ENSDARG00000057284	si:dkey-1p9.2	0.00107053	0	0	0	0.000418275	0	0	0	0	0	0	0	0	0	#DIV/0!	#DIV/0!	0	#DIV/0!	#DIV/0!	#DIV/0!	#DIV/0!	#DIV/0!	#DIV/0!	#DIV/0!	#DIV/0!
ENSDARG00000057331	KCNK7	0.102636	0.131195	0.0177253	0.0703329	0.0530203	0	0.170098	0.0801797	0	0	0.0187615	0.115206	0.0444973	0.172701	0.135107	0	1.32653	9.59634	#DIV/0!	0.162852	0	0	#DIV/0!	0.0169702	#DIV/0!
ENSDARG00000057395	SSBP2 (1 of 2)	0.401121	0.0771029	0.0182299	0.0180837	0.0181765	0.238899	0.08747	0	0	0.038829	0.0192955	0.0444321	0.045764	0.0454474	0.236436	0	0.994895	4.79816	#DIV/0!	0.434269	13.1048	0.873895	#DIV/0!	0.0905075	0.0666852
ENSDARG00000057410	rxfp3	0	0.258401	0.0431261	0.114081	0	0	0.013795	0.0162566	0	0	0.167372	0.0467164	0.0360876	#DIV/0!	0.166896	0	#DIV/0!	0.319876	#DIV/0!	3.58272	0	0	#DIV/0!	11.2004	#DIV/0!
ENSDARG00000057429	arg1	0	0	0	0	0	0	0	0	0	0	0	0	0	#DIV/0!	#DIV/0!	#DIV/0!	#DIV/0!	#DIV/0!	#DIV/0!	#DIV/0!	#DIV/0!	#DIV/0!	#DIV/0!	#DIV/0!	#DIV/0!
ENSDARG00000057439	phf1	0.0178221	0.0226443	0	0	0	0	0	0	0	0	0.0541917	0.0250059	0	0	0	#DIV/0!	#DIV/0!	#DIV/0!	#DIV/0!	2.16716	#DIV/0!	0	#DIV/0!	#DIV/0!	#DIV/0!
ENSDARG00000057498	habp2	0	0.028405	0.0216371	0.0107318	0.0107869	0.0157527	0.0311455	0	0.0262492	0.0345647	0.0379252	0	0.0271587	#DIV/0!	0.761736	2.44593	0.994892	1.43945	0	#DIV/0!	0.728041	#DIV/0!	#DIV/0!	#DIV/0!	#DIV/0!
ENSDARG00000057504	si:dkey-202g17.3	0.0111065	0	0.18222	0.0856226	0.0860619	0	0	0	0	0	0.0406045	0	0	16.4066	#DIV/0!	0	0.994896	0	#DIV/0!	#DIV/0!	0	#DIV/0!	#DIV/0!	#DIV/0!	#DIV/0!
ENSDARG00000057582	KLHL34	0	0	0	0	0	0	0	0	0	0	0	0	0	#DIV/0!	#DIV/0!	#DIV/0!	#DIV/0!	#DIV/0!	#DIV/0!	#DIV/0!	#DIV/0!	#DIV/0!	#DIV/0!	#DIV/0!	#DIV/0!
ENSDARG00000057632	ppp1r42	0	0.0540316	0.012775	0	0	0	0	0.0288936	0	0	0.0135218	0	0	#DIV/0!	0.236436	#DIV/0!	#DIV/0!	0	#DIV/0!	#DIV/0!	0	#DIV/0!	#DIV/0!	#DIV/0!	#DIV/0!
ENSDARG00000057661	aldoca	0.088569	0	0.0218513	0.0216761	0	0	0	0	0	0.0232712	0	0	0.0137137	0.246715	#DIV/0!	0	#DIV/0!	0	#DIV/0!	#DIV/0!	0	#DIV/0!	#DIV/0!	#DIV/0!	#DIV/0!
ENSDARG00000057669	SLC9A3R2 (1 of 2)	0.388895	0.0208868	0	0	0.0196958	0	0.0189562	0.0223386	0	0	0.0836332	0	0	0	0	#DIV/0!	0	#DIV/0!	#DIV/0!	#DIV/0!	#DIV/0!	#DIV/0!	#DIV/0!	#DIV/0!	#DIV/0!
ENSDARG00000057687	sbk3	0.0125494	0.0573025	0	0	0.0324142	0	0.0460919	0	0.021177	0.0461624	0	0	0	0	0	#DIV/0!	0	#DIV/0!	0	#DIV/0!	#DIV/0!	#DIV/0!	#DIV/0!	#DIV/0!	#DIV/0!
ENSDARG00000057706	si:ch211-137i24.10	0.0475011	0.477074	0	0	0.0408972	0	0.0196807	0	0.0200394	0	0.651224	0.016662	0	0	0	#DIV/0!	0	#DIV/0!	0	39.0844	#DIV/0!	0	#DIV/0!	#DIV/0!	#DIV/0!
ENSDARG00000057728	slc17a8	0.012967	0.0828758	0	0	0	0	0	0	0	0.0238493	0	0.0181938	0	0	0	#DIV/0!	#DIV/0!	#DIV/0!	#DIV/0!	0	#DIV/0!	1.31085	#DIV/0!	#DIV/0!	#DIV/0!
ENSDARG00000057741	nr1h4	0	0	0	0	0	0	0	0	0	0	0	0	0	#DIV/0!	#DIV/0!	#DIV/0!	#DIV/0!	#DIV/0!	#DIV/0!	#DIV/0!	#DIV/0!	#DIV/0!	#DIV/0!	#DIV/0!	#DIV/0!
ENSDARG00000057751	zbtb47a	0.114571	0.23173	0.0329774	0.0583267	0.0109603	0	0.0359065	0	1.96182e-44	0	0.0509591	0.0521149	0.0275952	0.287834	0.14231	3.3635e-43	5.32163	1.08882	0	0.977822	0	0	#DIV/0!	0.898056	#DIV/0!
ENSDARG00000057769	si:dkey-10f21.3	0	0	0	0.0427184	0.0143125	0.0209015	0	0	0	0	0	0.0116622	0	#DIV/0!	#DIV/0!	0	2.98469	#DIV/0!	#DIV/0!	0	#DIV/0!	0	#DIV/0!	#DIV/0!	#DIV/0!
ENSDARG00000057790	ankrd6a	0	0.0165873	0	0.0468914	0.117311	0	0	0	0	0	0.0732476	0.0191175	0.00984531	#DIV/0!	0	0	0.399719	#DIV/0!	#DIV/0!	3.83144	#DIV/0!	0	#DIV/0!	#DIV/0!	#DIV/0!
ENSDARG00000057792	cx52.7	0	0	0.0194822	0.0650837	0.0194252	0	0.00934787	0	0	0.0103741	0.0103105	0.00791405	0.0244539	#DIV/0!	#DIV/0!	0	3.35048	0.479816	#DIV/0!	1.30281	0	1.31085	#DIV/0!	2.71523	#DIV/0!
ENSDARG00000057844	zgc:171470	0	0	0	0	0.0461673	0	0	0	0	0	0	0	0	#DIV/0!	#DIV/0!	#DIV/0!	0	#DIV/0!	#DIV/0!	#DIV/0!	#DIV/0!	#DIV/0!	#DIV/0!	#DIV/0!	#DIV/0!
ENSDARG00000057887	nts	0.0285597	0	0	0	0	0	0	0	0	0	0	0	0	0	#DIV/0!	#DIV/0!	#DIV/0!	#DIV/0!	#DIV/0!	#DIV/0!	#DIV/0!	#DIV/0!	#DIV/0!	#DIV/0!	#DIV/0!
ENSDARG00000057948	nitr6b	0.123381	0	0	0	0	0	0	0	0	0	0	0	0	0	#DIV/0!	#DIV/0!	#DIV/0!	#DIV/0!	#DIV/0!	#DIV/0!	#DIV/0!	#DIV/0!	#DIV/0!	#DIV/0!	#DIV/0!
ENSDARG00000057983	svopl	0	0.663811	0.0250258	0.179566	0.0499055	0.159124	0	0.0653376	0	0	0.231364	0.0592018	0	#DIV/0!	0.0377002	0	3.59812	0	#DIV/0!	3.90806	6.3584	0	#DIV/0!	#DIV/0!	0
ENSDARG00000058023	si:dkey-11o15.4	0	0	0	0	0.0107577	0	0	0	0	0	0	0	0	#DIV/0!	#DIV/0!	#DIV/0!	0	#DIV/0!	#DIV/0!	#DIV/0!	#DIV/0!	#DIV/0!	#DIV/0!	#DIV/0!	#DIV/0!
ENSDARG00000058045	tlr21	0	0.0206134	0	0	0.0453551	0	0	0	0.0444474	0	0	0	0.0407831	#DIV/0!	0	#DIV/0!	0	#DIV/0!	0	#DIV/0!	#DIV/0!	#DIV/0!	#DIV/0!	#DIV/0!	#DIV/0!
ENSDARG00000058053	serping1	0.033727	0.0821174	0.116493	0.0674095	0.135511	0	0	0.0109781	0	0.0413543	0.0513761	0.0157739	0.0487403	3.454	1.41862	0	0.497447	0	#DIV/0!	3.25703	0	2.62169	#DIV/0!	#DIV/0!	#DIV/0!
ENSDARG00000058058	igf3	0	0	0.0289816	0.0287492	0	0	0	0	0.0566368	0.0925944	0.092027	0.094183	0	#DIV/0!	#DIV/0!	1.97003	#DIV/0!	0	0	0.977108	0	0.983133	#DIV/0!	#DIV/0!	#DIV/0!
ENSDARG00000058064	cx31.7	3.45683e-26	0	0.0295907	0	0	0	0	0	0	0	0.0169038	0	1.05938e-16	8.56007e+23	#DIV/0!	#DIV/0!	#DIV/0!	0	#DIV/0!	#DIV/0!	0	#DIV/0!	#DIV/0!	#DIV/0!	#DIV/0!
ENSDARG00000058082	birc7	0	0.454185	0	0.185261	0.353801	0	0.0179219	0.0211198	0	0.0596681	0.0593025	0.0455188	0.0468833	#DIV/0!	0	0	0.523631	#DIV/0!	#DIV/0!	1.30281	#DIV/0!	1.31085	#DIV/0!	#DIV/0!	#DIV/0!
ENSDARG00000058120	GPR83	0	0.119269	0	0.0745955	0.0562336	0	0	0	0	0	0	0.0152735	0	#DIV/0!	0	0	1.32653	#DIV/0!	#DIV/0!	0	#DIV/0!	0	#DIV/0!	#DIV/0!	#DIV/0!
ENSDARG00000058147	dnajc5b	0.0287974	0.262931	0.0248666	0	0	0	0	0	0	0.0264824	0.105281	0	0	0.863502	0.0945746	#DIV/0!	#DIV/0!	0	#DIV/0!	#DIV/0!	0	#DIV/0!	#DIV/0!	#DIV/0!	#DIV/0!
ENSDARG00000058160	tnfaip2b	7.32619	0	0.00910242	0	0.326728	0	0.0960846	0	0	0.0193878	0.0096345	0.791282	0.0342758	0.00124245	#DIV/0!	#DIV/0!	0	10.5559	#DIV/0!	0.0121758	0	0.0245018	#DIV/0!	0.00115346	#DIV/0!
ENSDARG00000058162	pcyt1ba	0.197641	0.321725	0.152676	0.0440826	0.0784241	0.120865	0.0301917	0.0533684	0.0461128	0.0167531	0.0499513	0	0.0987262	0.772492	0.474554	1.04605	0.562105	0.19775	1.15734	#DIV/0!	0.791644	#DIV/0!	#DIV/0!	#DIV/0!	#DIV/0!
ENSDARG00000058180	exoc3l4	0.00852449	0.210146	0.0588873	0	0.0293574	0	0.028255	0.0166484	0	0.0391961	0	0.0299014	0.0184787	6.90801	0.280221	#DIV/0!	0	0.479815	#DIV/0!	0	0	1.31084	#DIV/0!	0	#DIV/0!
ENSDARG00000058218	fam151a	0.0102177	0	0.017646	0	0.0351886	0	0	0	0.0172422	0	0	0.0358407	0.0110745	1.727	#DIV/0!	#DIV/0!	0	0	0	0	0	0	#DIV/0!	#DIV/0!	#DIV/0!
ENSDARG00000058246	cysltr1	0.723628	0.405636	0.0892015	0.039389	0.514685	0	0	0	0	0.0281918	0.056038	0.0537664	0.0996806	0.12327	0.219905	0	0.0765303	0	#DIV/0!	1.04225	0	0.524339	#DIV/0!	#DIV/0!	#DIV/0!
ENSDARG00000058252	adamts15b	0.0251538	0	0.11603	0	0	0.0316267	0.069511	0	0.0212233	0	0.0154608	0.0237345	0	4.61282	#DIV/0!	#DIV/0!	#DIV/0!	0.599078	0	0.651406	0.272573	0	#DIV/0!	1.08735	0
ENSDARG00000058254	C15H11orf53 (2 of 2)	0	0	0.0233833	0.0255424	0.0932591	0	0.0448786	0	0	0	0.0742503	0.037995	0	#DIV/0!	#DIV/0!	0	0.273886	1.91926	#DIV/0!	1.95421	0	0	#DIV/0!	1.01821	#DIV/0!
ENSDARG00000058299	si:ch73-98g6.2	2.88149e-41	0	0	0	9.8231e-43	0	0	0	0	0	1.47901e-26	0.011696	0	0	#DIV/0!	#DIV/0!	0	#DIV/0!	#DIV/0!	1.26454e-24	#DIV/0!	0	#DIV/0!	#DIV/0!	#DIV/0!
ENSDARG00000058318	c1qtnf9	0.011863	0	0	0	0	0	0	0.0385741	0	0	0	0	0	0	#DIV/0!	#DIV/0!	#DIV/0!	#DIV/0!	#DIV/0!	#DIV/0!	#DIV/0!	#DIV/0!	#DIV/0!	#DIV/0!	#DIV/0!
ENSDARG00000058327	neu3.3	0.018959	0.140018	0.0751132	0.00811619	0.048947	0.0734038	0	0	0.00799457	0	0	0.0398832	0.0358935	3.96188	0.536454	0.985015	0.165816	0	0	0	0.977242	0	#DIV/0!	#DIV/0!	0
ENSDARG00000058329	si:ch211-247l8.10	0	0.0378904	0	0	0.0714594	0	0	0	0	0	0	0.0194089	0	#DIV/0!	0	#DIV/0!	0	#DIV/0!	#DIV/0!	0	#DIV/0!	0	#DIV/0!	#DIV/0!	#DIV/0!
ENSDARG00000058332	si:ch211-133j6.3	0.0300923	0	0.0129924	0.0128882	0.0259087	0	0	0	0.0380853	0.0276733	0	0.021111	0	0.431752	#DIV/0!	2.95505	0.497447	0	0	0	0	1.31085	#DIV/0!	#DIV/0!	#DIV/0!
ENSDARG00000058336	SLC25A22 (2 of 2)	0	0.106622	0	0	0	0	0	0	0.0123163	0	0.0133415	0	0	#DIV/0!	0	#DIV/0!	#DIV/0!	#DIV/0!	0	#DIV/0!	#DIV/0!	#DIV/0!	#DIV/0!	#DIV/0!	#DIV/0!
ENSDARG00000058351	tapbpl	0.203456	0.526329	0.0216139	0.246891	0	0	0	0	0	0.0467752	0.0929772	0.118944	0.0557175	0.106234	0.0410654	0	#DIV/0!	0	#DIV/0!	0.781689	0	0.393254	#DIV/0!	#DIV/0!	#DIV/0!
ENSDARG00000058386	si:dkeyp-115e12.5	0	0	0	0	0	0	0	0	0	0	0.0177765	0	0	#DIV/0!	#DIV/0!	#DIV/0!	#DIV/0!	#DIV/0!	#DIV/0!	#DIV/0!	#DIV/0!	#DIV/0!	#DIV/0!	#DIV/0!	#DIV/0!
ENSDARG00000058409	ASTL (7 of 9)	0	0	0	0	0	0	0	0	0	0	0	0	0	#DIV/0!	#DIV/0!	#DIV/0!	#DIV/0!	#DIV/0!	#DIV/0!	#DIV/0!	#DIV/0!	#DIV/0!	#DIV/0!	#DIV/0!	#DIV/0!
ENSDARG00000058410	acbd5b	0	0	0	0	0	0.0223911	0	0	0	0	0.0162765	0	0	#DIV/0!	#DIV/0!	#DIV/0!	#DIV/0!	#DIV/0!	#DIV/0!	#DIV/0!	#DIV/0!	#DIV/0!	#DIV/0!	#DIV/0!	#DIV/0!
ENSDARG00000058414	bglap	7.0894e-05	0.169284	0	0	0	0	5.87458e-05	0	0	0	0	0	0	0	0	#DIV/0!	#DIV/0!	#DIV/0!	#DIV/0!	#DIV/0!	#DIV/0!	#DIV/0!	#DIV/0!	#DIV/0!	#DIV/0!
ENSDARG00000058416	DNHD1	0	0.00403989	0.0049569	0	0	0	0	0.00560557	0	0.0101724	0	0	0.00311092	#DIV/0!	1.22699	#DIV/0!	#DIV/0!	0	#DIV/0!	#DIV/0!	0	#DIV/0!	#DIV/0!	#DIV/0!	#DIV/0!
ENSDARG00000058460	cacng3a	0.024765	0	0	0	0	0	0	0	0	0	0.0627249	0.0173737	0	0	#DIV/0!	#DIV/0!	#DIV/0!	#DIV/0!	#DIV/0!	3.61034	#DIV/0!	0	#DIV/0!	#DIV/0!	#DIV/0!
ENSDARG00000058462	zgc:158846	0.023986	0	0.0207119	0	0.0206513	0	0	0.0234223	0	0	0	0	0	0.8635	#DIV/0!	#DIV/0!	0	0	#DIV/0!	#DIV/0!	0	#DIV/0!	#DIV/0!	#DIV/0!	#DIV/0!
ENSDARG00000058477	si:ch211-222n4.5	0.0577581	0	0.0748113	0	0	0	0	0	0	0	0	0.0113724	0	1.29525	#DIV/0!	#DIV/0!	#DIV/0!	0	#DIV/0!	0	0	0	#DIV/0!	#DIV/0!	#DIV/0!
ENSDARG00000058498	slc9a3.1	0	0	0.00729328	0	0	0	0	0	0	0	0	0	0	#DIV/0!	#DIV/0!	#DIV/0!	#DIV/0!	0	#DIV/0!	#DIV/0!	0	#DIV/0!	#DIV/0!	#DIV/0!	#DIV/0!
ENSDARG00000058503	flt3	0.0179194	0	0	0	0.0102854	0	0	0	0.0251989	0	0	0.0377136	0.0906362	0	#DIV/0!	#DIV/0!	0	#DIV/0!	0	0	#DIV/0!	0	#DIV/0!	#DIV/0!	#DIV/0!
ENSDARG00000058508	CFAP70	0.106904	0.118524	0.0791245	0.0784901	0.191073	0.28803	0.132878	0.0298263	0	0.526663	0.774685	0.128568	0.546239	0.740145	0.667582	0	0.410786	1.67935	#DIV/0!	6.02549	3.64021	4.09638	#DIV/0!	3.58798	1.12531
ENSDARG00000058546	si:dkey-30c15.12	0.0415554	0	0.0089708	0	0.00894453	0	0	0.040579	0	0.0382149	0	0.0218647	0.01126	0.215876	#DIV/0!	#DIV/0!	0	0	#DIV/0!	0	0	1.74779	#DIV/0!	#DIV/0!	#DIV/0!
ENSDARG00000058556	muc5.2	0.0012261	0	0	0	0	0	0	0	0	0	0	0	0	0	#DIV/0!	#DIV/0!	#DIV/0!	#DIV/0!	#DIV/0!	#DIV/0!	#DIV/0!	#DIV/0!	#DIV/0!	#DIV/0!	#DIV/0!
ENSDARG00000058557	il11b	0.0795521	0	0.0167956	0.681427	2.0933	0	0	0	0.0335607	0.0731571	0	0.0955311	0	0.211127	#DIV/0!	0.0492506	0.325528	0	0	0	0	0.765794	#DIV/0!	#DIV/0!	#DIV/0!
ENSDARG00000058564	CU457819.1	0	0	0	0	0.0301972	0.0440988	0	0	0	0	0	0	0	#DIV/0!	#DIV/0!	#DIV/0!	0	#DIV/0!	#DIV/0!	#DIV/0!	#DIV/0!	#DIV/0!	#DIV/0!	#DIV/0!	#DIV/0!
ENSDARG00000058567	avp	0.0444691	0.0406021	0	0	0	0	0	0	0	0	0	0	0	0	0	#DIV/0!	#DIV/0!	#DIV/0!	#DIV/0!	#DIV/0!	#DIV/0!	#DIV/0!	#DIV/0!	#DIV/0!	#DIV/0!
ENSDARG00000058570	ccl27a	0	0	0	0	0	0	0	0	0	0	0	0	0	#DIV/0!	#DIV/0!	#DIV/0!	#DIV/0!	#DIV/0!	#DIV/0!	#DIV/0!	#DIV/0!	#DIV/0!	#DIV/0!	#DIV/0!	#DIV/0!
ENSDARG00000058579	si:ch211-274f20.2	0.0118447	0	0.0204558	0.0101459	0	0	0	0	0	0	0.0216516	0	0	1.727	#DIV/0!	0	#DIV/0!	0	#DIV/0!	#DIV/0!	0	#DIV/0!	#DIV/0!	#DIV/0!	#DIV/0!
ENSDARG00000058601	gdap1	0.184787	0.548332	0.013297	0.0659518	0.0265161	0	0	0	0	0.14161	0.408153	0.151242	0	0.0719585	0.0242499	0	2.48724	0	#DIV/0!	2.69867	0	0.936314	#DIV/0!	#DIV/0!	#DIV/0!
ENSDARG00000058631	CABZ01030107.1	3.69152	0	0.0234385	0.0465011	0	0	0.0224923	0	0	0.0249615	0	0.0190423	0.0294197	0.00634928	#DIV/0!	0	#DIV/0!	0.959631	#DIV/0!	0	0	1.31084	#DIV/0!	0	#DIV/0!
ENSDARG00000058649	trim46b	0.0390001	0.30013	0.0071721	0.0167038	0.00419725	0.00612951	0	0	0.0123398	0.0627637	0.0989858	0.109441	0.010568	0.1839	0.0238966	0.738742	3.9797	0	0	0.904467	0.854633	0.573493	#DIV/0!	#DIV/0!	0.671041
ENSDARG00000058659	CABZ01034698.1	0	0	0	0	0	3.75054e-37	0	0	0	0	0	0	0	#DIV/0!	#DIV/0!	#DIV/0!	#DIV/0!	#DIV/0!	#DIV/0!	#DIV/0!	#DIV/0!	#DIV/0!	#DIV/0!	#DIV/0!	#DIV/0!
ENSDARG00000058672	NUGGC (1 of 4)	0.244334	0	0	0	0	0	0	0.0278195	0	0	0	0.0200607	0	0	#DIV/0!	#DIV/0!	#DIV/0!	#DIV/0!	#DIV/0!	0	#DIV/0!	0	#DIV/0!	#DIV/0!	#DIV/0!
ENSDARG00000058673	si:rp71-40n14.7	0	0	0.0394679	0	0	0	0	0	0	0.0420326	0.041775	0.0641306	0	#DIV/0!	#DIV/0!	#DIV/0!	#DIV/0!	0	#DIV/0!	0.651405	0	0.655422	#DIV/0!	#DIV/0!	#DIV/0!
ENSDARG00000058682	si:dkey-184p9.9	0	0.295929	0	0.0299744	0	0	0.0289969	0.0381854	0	0	0.236987	0.0909521	0	#DIV/0!	0	0	#DIV/0!	#DIV/0!	#DIV/0!	2.60562	#DIV/0!	0	#DIV/0!	#DIV/0!	#DIV/0!
ENSDARG00000058683	si:dkey-228n9.6	0.0608752	0.0185272	0.0700878	0.0696307	0.0698826	0	0.0504439	0.0445399	0.0384845	0.0373211	0.0370924	0	0	1.15134	3.78297	0.552694	0.996395	0.719724	1.15735	#DIV/0!	0	#DIV/0!	#DIV/0!	#DIV/0!	#DIV/0!
ENSDARG00000058690	cgnb	0.0973493	2.4767	0.0336245	0.0877085	0.134927	0.0183595	0.0565673	0.0717248	0	0.152827	0.37035	0.211172	0.0740183	0.345401	0.0135763	0	0.650044	1.68232	#DIV/0!	1.75378	0.546016	0.723709	#DIV/0!	1.04248	1.32544
ENSDARG00000058701	nos1apb	0.0711779	0.170787	0.0394684	0.0293201	0	0	0.0283637	0.0417032	0	0.0314777	0.013011	0.0798956	0.0123665	0.554504	0.231097	0	#DIV/0!	0.718643	#DIV/0!	0.16285	0	0.393985	#DIV/0!	0.226608	#DIV/0!
ENSDARG00000058733	ihha	0	0.183674	0	0	0	0	0	0	0	0	0.0262661	0.0566295	0	#DIV/0!	0	#DIV/0!	#DIV/0!	#DIV/0!	#DIV/0!	0.463824	#DIV/0!	0	#DIV/0!	#DIV/0!	#DIV/0!
ENSDARG00000058736	gabra6b	0	0	0	0	0	0	0	0	0	0	0	0	0	#DIV/0!	#DIV/0!	#DIV/0!	#DIV/0!	#DIV/0!	#DIV/0!	#DIV/0!	#DIV/0!	#DIV/0!	#DIV/0!	#DIV/0!	#DIV/0!
ENSDARG00000058738	SLC26A6 (3 of 4)	0	0	0.00802765	0.0238899	0	0	0	0	0	0	0	0	0	#DIV/0!	#DIV/0!	0	#DIV/0!	0	#DIV/0!	#DIV/0!	0	#DIV/0!	#DIV/0!	#DIV/0!	#DIV/0!
ENSDARG00000058762	or128-3	0	0.161117	0	0	0	0	0	0	0	0	0	0	0	#DIV/0!	0	#DIV/0!	#DIV/0!	#DIV/0!	#DIV/0!	#DIV/0!	#DIV/0!	#DIV/0!	#DIV/0!	#DIV/0!	#DIV/0!
ENSDARG00000058765	or128-2	0	0	0	0	0	0	0	0	0	0	0	0	0	#DIV/0!	#DIV/0!	#DIV/0!	#DIV/0!	#DIV/0!	#DIV/0!	#DIV/0!	#DIV/0!	#DIV/0!	#DIV/0!	#DIV/0!	#DIV/0!
ENSDARG00000058767	or128-1	0	0	0	0	0	0	0	0	0	0	0	0	0	#DIV/0!	#DIV/0!	#DIV/0!	#DIV/0!	#DIV/0!	#DIV/0!	#DIV/0!	#DIV/0!	#DIV/0!	#DIV/0!	#DIV/0!	#DIV/0!
ENSDARG00000058774	CABZ01053221.1	0.0461658	0.0421511	0	0	0.0596212	0	0	0	0	0	0	0	0	0	0	#DIV/0!	0	#DIV/0!	#DIV/0!	#DIV/0!	#DIV/0!	#DIV/0!	#DIV/0!	#DIV/0!	#DIV/0!
ENSDARG00000058780	slc9a2	0	0	0.0520118	0.022112	0.0222255	0.0652768	0	0	0	0	0.0471875	0	0.00932638	#DIV/0!	#DIV/0!	0	0.994893	0	#DIV/0!	#DIV/0!	1.25504	#DIV/0!	#DIV/0!	#DIV/0!	#DIV/0!
ENSDARG00000058782	si:ch73-242m19.1	0.00365859	0.0133617	0.00947758	0.00626773	0.00629989	0.00460006	0.00303166	0	0.00617381	0	0.0167193	0.00256665	0.00793077	2.5905	0.709309	0.985015	0.994895	0.319877	0	6.51406	0.485362	0	#DIV/0!	20.3642	0
ENSDARG00000058791	zgc:171887	0.0230215	0.0677794	0	0.0626748	0.0488381	0	0	3.71293e-30	0	0.0269442	1.66514e-39	0.0252414	4.28719e-17	0	0	0	1.28332	#DIV/0!	#DIV/0!	6.59686e-38	#DIV/0!	1.06746	#DIV/0!	#DIV/0!	#DIV/0!
ENSDARG00000058799	mybpha	0.0317549	0	0.0182307	0.0411132	0	0	0	0	0.0178136	0	0	0	0.0260109	0.574107	#DIV/0!	0.433282	#DIV/0!	0	0	#DIV/0!	0	#DIV/0!	#DIV/0!	#DIV/0!	#DIV/0!
ENSDARG00000058876	mmp16b	0.141729	0.217597	0	0	0	0	0	0	0	0.00870414	0.0680688	0.00522476	0.0102587	0	0	#DIV/0!	#DIV/0!	#DIV/0!	#DIV/0!	13.0281	#DIV/0!	1.66594	#DIV/0!	#DIV/0!	#DIV/0!
ENSDARG00000058885	ttc29	0.0283309	0.0825038	0.0467481	0.0309155	0	0.142486	0	0	0	0	0.0329871	0.02532	0	1.65007	0.566618	0	#DIV/0!	0	#DIV/0!	1.30281	3.04795	0	#DIV/0!	#DIV/0!	0
ENSDARG00000058906	si:ch211-181l5.2	0	0	0	0.168937	0.145546	0	0.116734	0	0	0.0259098	0.025751	0.0197657	0.0610747	#DIV/0!	#DIV/0!	0	1.16071	#DIV/0!	#DIV/0!	1.30281	#DIV/0!	1.31085	#DIV/0!	#DIV/0!	#DIV/0!
ENSDARG00000058924	pou1f1	0.021678	0	0	0	0	0	0.0162829	0	0	0.0180704	0	0.0137853	0	0	#DIV/0!	#DIV/0!	#DIV/0!	#DIV/0!	#DIV/0!	0	#DIV/0!	1.31085	#DIV/0!	#DIV/0!	#DIV/0!
ENSDARG00000058937	cldn10a	0.026096	0	0	0.0447065	0.0224679	0	0.0432485	0	0.0660548	0.0239982	0	0.0549223	0.113137	0	#DIV/0!	1.47752	1.98979	#DIV/0!	0	0	#DIV/0!	0.436948	#DIV/0!	#DIV/0!	#DIV/0!
ENSDARG00000058940	C8H9orf116	5.43523	0.685145	0.0718421	0.0713773	0.238884	0.174347	0.0625055	0.0271446	0	0.0511264	0.112542	0.116962	0.120304	0.0132179	0.104857	0	0.298795	0.87004	#DIV/0!	0.96221	2.42681	0.43712	#DIV/0!	1.10594	0.180121
ENSDARG00000058943	cdcp1a	0.052771	0.184697	0.0455678	0.24108	0.174165	0	0.0145761	0	0.0148417	0.0323526	0.176849	0.197446	0.114392	0.863501	0.246717	0.0615634	1.3842	0.319877	0	0.895683	0	0.163855	#DIV/0!	2.80008	#DIV/0!
ENSDARG00000058944	SBK2	0	0	0	0	0	0	0	0	0	0	0	0	0	#DIV/0!	#DIV/0!	#DIV/0!	#DIV/0!	#DIV/0!	#DIV/0!	#DIV/0!	#DIV/0!	#DIV/0!	#DIV/0!	#DIV/0!	#DIV/0!
ENSDARG00000058960	otol1b	0.00946503	2.16913	0.00817307	0	0.00814913	0	0	0.0462131	0	0	0.0346033	0	0.0205175	0.863502	0.0037679	#DIV/0!	0	0	#DIV/0!	#DIV/0!	0	#DIV/0!	#DIV/0!	#DIV/0!	#DIV/0!
ENSDARG00000058988	KCNJ15	0	0	0	0	0	0	0	0	0	0	0	0	0	#DIV/0!	#DIV/0!	#DIV/0!	#DIV/0!	#DIV/0!	#DIV/0!	#DIV/0!	#DIV/0!	#DIV/0!	#DIV/0!	#DIV/0!	#DIV/0!
ENSDARG00000058994	stx1a	0	0	0.0228978	0	0	0	0	0	0	0	0	0.018603	0.028741	#DIV/0!	#DIV/0!	#DIV/0!	#DIV/0!	0	#DIV/0!	0	0	0	#DIV/0!	#DIV/0!	#DIV/0!
ENSDARG00000058999	cdx1b	0	0	0.0414888	0.0205781	0.0310255	0	0	0	0.0202697	0	0	0.0337071	0	#DIV/0!	#DIV/0!	0.985013	0.663264	0	0	0	0	0	#DIV/0!	#DIV/0!	#DIV/0!
ENSDARG00000059000	CU694226.1	0.0213768	0	0.00515077	0.00562247	0.00513569	0	0	0	0	0	0.0599923	0	0	0.240951	#DIV/0!	0	1.09478	0	#DIV/0!	#DIV/0!	0	#DIV/0!	#DIV/0!	#DIV/0!	#DIV/0!
ENSDARG00000059008	CU694226.2	9.78782e-10	0	0.0146729	0.011671	1.31437e-05	0	0	0.016593	0	0	0	0	0	1.4991e+07	#DIV/0!	0	887.954	0	#DIV/0!	#DIV/0!	0	#DIV/0!	#DIV/0!	#DIV/0!	#DIV/0!
ENSDARG00000059026	zgc:123217	0	0	0	0	0	0	0	0	0	0	0	0	0.0199348	#DIV/0!	#DIV/0!	#DIV/0!	#DIV/0!	#DIV/0!	#DIV/0!	#DIV/0!	#DIV/0!	#DIV/0!	#DIV/0!	#DIV/0!	#DIV/0!
ENSDARG00000059039	CABZ01031753.1	0	0.0788158	0	0	0	0	0	0	0	0	0	0	0	#DIV/0!	0	#DIV/0!	#DIV/0!	#DIV/0!	#DIV/0!	#DIV/0!	#DIV/0!	#DIV/0!	#DIV/0!	#DIV/0!	#DIV/0!
ENSDARG00000059053	slc13a4	0.00820298	0.239668	0.0283332	0.014053	0.0993434	0	0.0976321	0	0.0207636	0	0.00749734	0.0172642	0	3.45401	0.118219	1.47752	0.141459	3.44586	0	0.434271	0	0	#DIV/0!	0.126027	#DIV/0!
ENSDARG00000059055	ft2	0	0	0	0	0.00644764	0	0	0	0	0	0	0	0	#DIV/0!	#DIV/0!	#DIV/0!	0	#DIV/0!	#DIV/0!	#DIV/0!	#DIV/0!	#DIV/0!	#DIV/0!	#DIV/0!	#DIV/0!
ENSDARG00000059056	ft1	0.0176308	0	0	0	0.0303593	0	0	0	0	0.032427	0	0	0	0	#DIV/0!	#DIV/0!	0	#DIV/0!	#DIV/0!	#DIV/0!	#DIV/0!	#DIV/0!	#DIV/0!	#DIV/0!	#DIV/0!
ENSDARG00000059121	EFEMP1 (1 of 2)	0.0670669	0.0489878	0.023165	0.0229792	0	0.0168651	0.0111149	0	0	0.0123351	0.183893	0	0.072691	0.345401	0.472873	0	#DIV/0!	0.479814	#DIV/0!	#DIV/0!	0.728042	#DIV/0!	#DIV/0!	#DIV/0!	#DIV/0!
ENSDARG00000059130	gata1b	0.650706	0.0480483	0.191252	0	0.047673	0.162137	0.184665	0	0.0483482	0.0238358	0.0854108	0.056205	0.0203652	0.293915	3.98041	#DIV/0!	0	0.965559	0	1.51963	0.847766	0.424087	#DIV/0!	1.57384	0.50024
ENSDARG00000059139	WFIKKN2 (2 of 2)	0.019336	0.0794455	0.0751352	0	0	0	0.0400567	0.0377633	0	0	0	0.00678252	0.0104788	3.88577	0.945745	#DIV/0!	#DIV/0!	0.533128	#DIV/0!	0	0	0	#DIV/0!	0	#DIV/0!
ENSDARG00000059163	irbp	0.0198312	0	0.00856213	0.0254804	0	0	0.024279	0.0774607	0.0576841	0.018237	0.00892644	0	0.0644825	0.43175	#DIV/0!	2.26386	#DIV/0!	2.83563	1.34284	#DIV/0!	0	#DIV/0!	#DIV/0!	#DIV/0!	#DIV/0!
ENSDARG00000059173	gdf2	0	0.0358825	0	0.0168318	0	0	0.0651315	0.0191883	0	0	0	0	0.0212978	#DIV/0!	0	0	#DIV/0!	#DIV/0!	#DIV/0!	#DIV/0!	#DIV/0!	#DIV/0!	#DIV/0!	#DIV/0!	#DIV/0!
ENSDARG00000059196	si:ch73-177h5.4	0.181416	0	0	0.15792	0.0520143	0	0	0.0393865	0	0.0370919	0	0	0	0	#DIV/0!	0	3.03609	#DIV/0!	#DIV/0!	#DIV/0!	#DIV/0!	#DIV/0!	#DIV/0!	#DIV/0!	#DIV/0!
ENSDARG00000059227	fabp1b.1	0.0921465	1.05167	0	0.0394653	0.158671	0	0.114535	0.0899812	0	0	0.0842198	0.0323223	0.0499368	0	0	0	0.248724	#DIV/0!	#DIV/0!	2.60563	#DIV/0!	0	#DIV/0!	#DIV/0!	#DIV/0!
ENSDARG00000059236	ptger4a	1.19034	0.636569	0.0293674	0.189358	1.6544	0.128284	0	0.066421	0	0.0312757	0.015542	0.0954369	0.0184308	0.0246714	0.0461339	0	0.114457	0	#DIV/0!	0.162851	4.36825	0.327711	#DIV/0!	#DIV/0!	0.0750212
ENSDARG00000059257	RCVRN (2 of 2)	0.0776708	0.326216	0.0670689	0.0399186	0.762346	0.312506	0	0.0303383	0	0.0571416	0	0	0	0.863502	0.205597	0	0.0523628	0	#DIV/0!	#DIV/0!	4.65948	#DIV/0!	#DIV/0!	#DIV/0!	#DIV/0!
ENSDARG00000059315	ora3	0	0	0	0	0	0	0	0	0	0	0	0	0	#DIV/0!	#DIV/0!	#DIV/0!	#DIV/0!	#DIV/0!	#DIV/0!	#DIV/0!	#DIV/0!	#DIV/0!	#DIV/0!	#DIV/0!	#DIV/0!
ENSDARG00000059342	avil	0.017371	0.150674	0	0	0.0673019	0	0.0863663	0.0169628	0.0293133	0.0079873	0	0	0.0470693	0	0	#DIV/0!	0	#DIV/0!	0.578672	#DIV/0!	#DIV/0!	#DIV/0!	#DIV/0!	#DIV/0!	#DIV/0!
ENSDARG00000059347	calml4b	0	0	0	0	0	0	0	0	0	0	0	0.0338781	0	#DIV/0!	#DIV/0!	#DIV/0!	#DIV/0!	#DIV/0!	#DIV/0!	0	#DIV/0!	0	#DIV/0!	#DIV/0!	#DIV/0!
ENSDARG00000059361	slc39a4	0	0.267648	0	0	0	0	0	0	0	0	0	0	0	#DIV/0!	0	#DIV/0!	#DIV/0!	#DIV/0!	#DIV/0!	#DIV/0!	#DIV/0!	#DIV/0!	#DIV/0!	#DIV/0!	#DIV/0!
ENSDARG00000059365	nipal4	0.0231993	0.0141213	0	0.13248	0.053264	0	0	0	0	0	0	0	0	0	0	0	2.48723	#DIV/0!	#DIV/0!	#DIV/0!	#DIV/0!	#DIV/0!	#DIV/0!	#DIV/0!	#DIV/0!
ENSDARG00000059369	LAMB3	0	0	0	0	0	0	0	0	0	0	0	0	0	#DIV/0!	#DIV/0!	#DIV/0!	#DIV/0!	#DIV/0!	#DIV/0!	#DIV/0!	#DIV/0!	#DIV/0!	#DIV/0!	#DIV/0!	#DIV/0!
ENSDARG00000059387	fgf7	0.00709804	0.00648079	0	0	0	0	0	0	0.00598892	0.0261106	0	0	0	0	0	#DIV/0!	#DIV/0!	#DIV/0!	0	#DIV/0!	#DIV/0!	#DIV/0!	#DIV/0!	#DIV/0!	#DIV/0!
ENSDARG00000059397	tas1r2.2	0	0	0	0	0	0	0	0	0	0	0	0	0	#DIV/0!	#DIV/0!	#DIV/0!	#DIV/0!	#DIV/0!	#DIV/0!	#DIV/0!	#DIV/0!	#DIV/0!	#DIV/0!	#DIV/0!	#DIV/0!
ENSDARG00000059410	ccr12b.1	0.0738497	0	0.0850258	0.506064	3.07145	0.0619024	0	0	0.0415401	0	0	0.120887	0.0266808	1.15134	#DIV/0!	0.0820847	0.164764	0	0	0	0.728043	0	#DIV/0!	#DIV/0!	0
ENSDARG00000059411	impa2	0.323832	0.643477	0.213826	0.146842	0.147596	0.359239	0.157837	0	0.0803567	0.035033	0.156682	0	0.227095	0.660299	0.332298	0.547232	0.994891	0.738156	0	#DIV/0!	1.68005	#DIV/0!	#DIV/0!	#DIV/0!	#DIV/0!
ENSDARG00000059412	zgc:111976	0.0349224	0	0	0	0	0	0.0578763	0.0113672	0	0.0749351	0.138312	0.293994	0	0	#DIV/0!	#DIV/0!	#DIV/0!	#DIV/0!	#DIV/0!	0.470459	#DIV/0!	0.254886	#DIV/0!	#DIV/0!	#DIV/0!
ENSDARG00000059466	wasf3a	0	0	0	0.0487154	0.122413	0	0.14138	0.0138839	0	0	0	0.0598473	0	#DIV/0!	#DIV/0!	0	0.397959	#DIV/0!	#DIV/0!	0	#DIV/0!	0	#DIV/0!	#DIV/0!	#DIV/0!
ENSDARG00000059523	rims4	0.06728	0.0351025	0	0	0	0.0483391	0.00796445	0	0.0324383	0.0353552	0.0790617	0.229256	0.0208349	0	0	#DIV/0!	#DIV/0!	#DIV/0!	0	0.344862	#DIV/0!	0.154217	#DIV/0!	#DIV/0!	#DIV/0!
ENSDARG00000059558	tecta	0.161169	0.995118	0.0254605	0.0315799	0.00634838	0.111252	0.0420737	0	0.011443	0.00997753	0.629691	0.0532807	0.0705573	0.157974	0.0255854	0.362351	4.97448	1.65251	0	11.8184	4.36959	0.187263	#DIV/0!	7.15177	0.0428561
ENSDARG00000059574	fscn2a	0	0	0	0	0.026986	0.059114	0.0259727	0	0.013223	0	0	0.0329833	0	#DIV/0!	#DIV/0!	#DIV/0!	0	#DIV/0!	0	0	#DIV/0!	0	#DIV/0!	#DIV/0!	#DIV/0!
ENSDARG00000059616	hs3st2	0.0200092	0.401922	0.017278	0	0	0	0.116063	0	0.0168826	0	0	0.0280746	0.0433742	0.863503	0.0429884	#DIV/0!	#DIV/0!	6.71739	0	0	0	0	#DIV/0!	0	#DIV/0!
ENSDARG00000059651	cidec	0	0	0	0	0	0	0	0	0	0	0	0.0110623	0	#DIV/0!	#DIV/0!	#DIV/0!	#DIV/0!	#DIV/0!	#DIV/0!	0	#DIV/0!	0	#DIV/0!	#DIV/0!	#DIV/0!
ENSDARG00000059682	slc43a3a	2.70106	0	0	0.430588	0.171811	0	0	0	0.0640201	0.125943	0.0479427	0.425844	0.109353	0	#DIV/0!	0.148681	2.50617	#DIV/0!	0	0.112583	#DIV/0!	0.295749	#DIV/0!	#DIV/0!	#DIV/0!
ENSDARG00000059689	mblac2	0.30543	0.405628	0.287716	0.11892	0.286873	0.349115	0.13805	0.244025	0	0.229809	0.203023	0.0779171	0.0902844	0.942003	0.70931	0	0.414539	0.479813	#DIV/0!	2.60563	1.2134	2.9494	#DIV/0!	5.4305	2.43069
ENSDARG00000059705	vwa5b1	0.00624573	0	0	0	0	0	0	0	0	0	0	0	0	0	#DIV/0!	#DIV/0!	#DIV/0!	#DIV/0!	#DIV/0!	#DIV/0!	#DIV/0!	#DIV/0!	#DIV/0!	#DIV/0!	#DIV/0!
ENSDARG00000059838	myom3	0.128583	0.0177516	0	0.0541253	0.00836966	0.0646684	0	0	0	0	0	0.0090206	0	0	0	0	6.46685	#DIV/0!	#DIV/0!	0	#DIV/0!	0	#DIV/0!	#DIV/0!	#DIV/0!
ENSDARG00000059855	wdr66	0.0891942	0.0524126	0.0318501	0	0.0516365	0	0.00700033	0.0144005	0	0	0.121652	0.112944	0	0.357087	0.60768	#DIV/0!	0	0.21979	#DIV/0!	1.0771	0	0	#DIV/0!	4.90059	#DIV/0!
ENSDARG00000059883	trpv1	0.0226435	0.0482468	0.0521938	0.32666	0.685675	0	0.0546094	0.0294817	0	0.00865779	0.041391	0.0424157	0.0490846	2.30502	1.08181	0	0.476406	1.04628	#DIV/0!	0.975841	0	0.204118	#DIV/0!	0.932676	#DIV/0!
ENSDARG00000059890	FFAR2 (3 of 6)	0	0.109672	0	0.226359	0.785978	0	0.0398139	0	0	0	0	0.0337071	0	#DIV/0!	0	0	0.287997	#DIV/0!	#DIV/0!	0	#DIV/0!	0	#DIV/0!	#DIV/0!	#DIV/0!
ENSDARG00000059891	CU633832.1	0.0335384	0	0	0	0.0144378	0	0	0	0	0	0	0	0	0	#DIV/0!	#DIV/0!	0	#DIV/0!	#DIV/0!	#DIV/0!	#DIV/0!	#DIV/0!	#DIV/0!	#DIV/0!	#DIV/0!
ENSDARG00000059899	ADORA3 (3 of 4)	0	0	0	0	0	0	0	0	0	0	0	0	0	#DIV/0!	#DIV/0!	#DIV/0!	#DIV/0!	#DIV/0!	#DIV/0!	#DIV/0!	#DIV/0!	#DIV/0!	#DIV/0!	#DIV/0!	#DIV/0!
ENSDARG00000059900	tbc1d9	0.146796	0.175271	0.00975068	0.058035	0.0486106	0.106484	0	0.0275667	0	0.0778821	0	0.0792182	0.0428363	0.0664233	0.055632	0	1.19388	0	#DIV/0!	0	10.9207	0.983134	#DIV/0!	#DIV/0!	0.090025
ENSDARG00000059914	sdr42e2	0.0134842	0	0	0	0	0.0339082	0	0	0.0227544	0.0475109	0	0.0120815	0	0	#DIV/0!	#DIV/0!	#DIV/0!	#DIV/0!	0	0	#DIV/0!	3.93253	#DIV/0!	#DIV/0!	#DIV/0!
ENSDARG00000059951	pld6	0.0537476	0	0	0.0115098	0.0809817	0	0.0111344	0	0.0226746	0.0617837	0	0.0282797	0.0873822	0	#DIV/0!	1.97003	0.142128	#DIV/0!	0	0	#DIV/0!	2.18474	#DIV/0!	#DIV/0!	#DIV/0!
ENSDARG00000059997	sv2c	0.0410912	0.0375179	0.0443529	0.0263984	0.00884461	0.206661	0.03405	0	0.0520056	0.018894	0.0281673	0.0648613	0.0111343	1.07938	1.18218	1.97003	2.98469	0.767706	0	0.43427	4.65947	0.291299	#DIV/0!	0.565672	0.0625175
ENSDARG00000060008	hhipl2	0.012242	0.0447098	0	0.0104863	0	0	0.0304328	0	0	0.0112579	0	0.0214708	0.0132686	0	0	0	#DIV/0!	#DIV/0!	#DIV/0!	0	#DIV/0!	0.524335	#DIV/0!	#DIV/0!	#DIV/0!
ENSDARG00000060025	nsmfa	0.0609829	0.122495	0.0105318	0	0.0630055	0	0	0	0.0205815	0	0.0222948	0.0342256	0.0132194	0.172701	0.0859774	#DIV/0!	0	0	0	0.651407	0	0	#DIV/0!	#DIV/0!	#DIV/0!
ENSDARG00000060035	rnf32	0.047897	0.143339	0	0	0	0	0.0144544	0	0	0	0.0637719	0.0244747	0.0189063	0	0	#DIV/0!	#DIV/0!	#DIV/0!	#DIV/0!	2.60563	#DIV/0!	0	#DIV/0!	#DIV/0!	#DIV/0!
ENSDARG00000060049	zgc:195075	0	0	0	0	0	0	0	0	0	0	0	0	0	#DIV/0!	#DIV/0!	#DIV/0!	#DIV/0!	#DIV/0!	#DIV/0!	#DIV/0!	#DIV/0!	#DIV/0!	#DIV/0!	#DIV/0!	#DIV/0!
ENSDARG00000060053	KCNH2 (2 of 2)	0	0.0744981	0	0	0	0	0	0	0	0	0.022946	0.0132095	0.00680275	#DIV/0!	0	#DIV/0!	#DIV/0!	#DIV/0!	#DIV/0!	1.73708	#DIV/0!	0	#DIV/0!	#DIV/0!	#DIV/0!
ENSDARG00000060062	lrrc74a	0	0.0677684	0	0	0	0	0	0	0	0	0.0169595	0	0	#DIV/0!	0	#DIV/0!	#DIV/0!	#DIV/0!	#DIV/0!	#DIV/0!	#DIV/0!	#DIV/0!	#DIV/0!	#DIV/0!	#DIV/0!
ENSDARG00000060085	kcnq3	0.0679189	0.309932	0	0.0643586	0	0	0.0461965	0.0355102	0	0.0312295	0.0465573	0.103733	0	0	0	0	#DIV/0!	#DIV/0!	#DIV/0!	0.448819	#DIV/0!	0.301057	#DIV/0!	#DIV/0!	#DIV/0!
ENSDARG00000060095	kcnb1	0.0238739	0.0653934	0	0	0.00685159	0	0	0	0	0	0	0.0223314	0	0	0	#DIV/0!	0	#DIV/0!	#DIV/0!	0	#DIV/0!	0	#DIV/0!	#DIV/0!	#DIV/0!
ENSDARG00000060112	sybu	0	0	0	0	0.0268692	0	0	0	0	0	0	0	0	#DIV/0!	#DIV/0!	#DIV/0!	0	#DIV/0!	#DIV/0!	#DIV/0!	#DIV/0!	#DIV/0!	#DIV/0!	#DIV/0!	#DIV/0!
ENSDARG00000060116	camk1a	0.0425751	0.0129576	0	0	0	0	0	0	0	0.0261017	0.116738	0	0	0	0	#DIV/0!	#DIV/0!	#DIV/0!	#DIV/0!	#DIV/0!	#DIV/0!	#DIV/0!	#DIV/0!	#DIV/0!	#DIV/0!
ENSDARG00000060130	dusp3b	0	0	0	0.0911722	0	0	0	0.103937	0	0.0634645	0	0.0248902	0.0769089	#DIV/0!	#DIV/0!	0	#DIV/0!	#DIV/0!	#DIV/0!	0	#DIV/0!	2.54978	#DIV/0!	#DIV/0!	#DIV/0!
ENSDARG00000060248	FGD4 (1 of 2)	0.217316	0.013684	0.00647079	0.449323	1.12262	0	0.0386169	0.00731757	0	0.0206738	0.116434	0.0315427	0	0.0297759	0.472873	0	0.400245	5.96788	#DIV/0!	3.69131	0	0.655423	#DIV/0!	0.61853	#DIV/0!
ENSDARG00000060265	ppp1r27a	0.0972802	0.0296069	0.140003	0	0	0	0.0268702	0	0	0	0	0	0	1.43917	4.72873	#DIV/0!	#DIV/0!	0.191926	#DIV/0!	#DIV/0!	0	#DIV/0!	#DIV/0!	#DIV/0!	#DIV/0!
ENSDARG00000060280	pde9a	0.129896	0.324584	0.0343755	0.289554	0	0	0.0480478	0	0	0.106667	0.214205	0.00930932	0.0843093	0.264639	0.105906	0	#DIV/0!	1.39773	#DIV/0!	23.0097	0	11.4581	#DIV/0!	16.4622	#DIV/0!
ENSDARG00000060303	slc4a10b	0	0.0191643	0	0	0	0	0	0	0	0.0193022	0.134619	0	0	#DIV/0!	0	#DIV/0!	#DIV/0!	#DIV/0!	#DIV/0!	#DIV/0!	#DIV/0!	#DIV/0!	#DIV/0!	#DIV/0!	#DIV/0!
ENSDARG00000060315	rabgap1l2	0.0576565	0.0658033	0.0373399	0.0246937	0.0372306	0	0.0238884	0	0	0	0	0	0.0156229	0.647627	0.567447	0	0.663264	0.639755	#DIV/0!	#DIV/0!	0	#DIV/0!	#DIV/0!	#DIV/0!	#DIV/0!
ENSDARG00000060322	zgc:153654	0	0	0	0	0	0	0	0	0.0089807	0	0	0	0	#DIV/0!	#DIV/0!	#DIV/0!	#DIV/0!	#DIV/0!	0	#DIV/0!	#DIV/0!	#DIV/0!	#DIV/0!	#DIV/0!	#DIV/0!
ENSDARG00000060350	apoda.2	0	0.0512936	0	0	0	0	0	0.162086	0	0	0.303416	0.0788238	0.06089	#DIV/0!	0	#DIV/0!	#DIV/0!	#DIV/0!	#DIV/0!	3.84929	#DIV/0!	0	#DIV/0!	#DIV/0!	#DIV/0!
ENSDARG00000060393	fibcd1	0.0810954	0.201839	0.070026	0.155985	0.13435	0	0.0671992	0.0126981	0	0.0478335	0.122873	0.0568919	0.0884105	0.863502	0.34694	0	1.16103	0.959632	#DIV/0!	2.15976	0	0.840779	#DIV/0!	2.25062	#DIV/0!
ENSDARG00000060400	gpr185a	0	0.192577	0	0	0	0	0	0	0	0.0215519	0	0.0328824	0	#DIV/0!	0	#DIV/0!	#DIV/0!	#DIV/0!	#DIV/0!	0	#DIV/0!	0.655424	#DIV/0!	#DIV/0!	#DIV/0!
ENSDARG00000060439	si:ch211-229n1.3	0	0	0.0360297	0.0643335	0	0.157387	0.0622354	0	0.0352056	0.207203	0.305087	0.292719	0.0814034	#DIV/0!	#DIV/0!	0.547236	#DIV/0!	1.72734	0	1.04225	4.36826	0.707856	#DIV/0!	0.603387	0.162045
ENSDARG00000060496	cacna1ha	0.0386554	0.0298481	0	0.00250072	0.00544621	0	0.00967668	0	0.0049265	0.0186523	0.00533659	0.328539	0.0329754	0	0	1.97003	0.459167	#DIV/0!	0	0.0162434	#DIV/0!	0.0567735	#DIV/0!	#DIV/0!	#DIV/0!
ENSDARG00000060539	shank1	0.0561724	0.0586144	0.0138586	0	0	0	0.00664955	0	0.0135414	0.0442773	0.00733432	0	0	0.246715	0.236437	#DIV/0!	#DIV/0!	0.479814	0	#DIV/0!	0	#DIV/0!	#DIV/0!	#DIV/0!	#DIV/0!
ENSDARG00000060609	CD109	0	0	0	0	0	0.0233072	0	0	0.0432561	0	0.0381205	0	0.0251144	#DIV/0!	#DIV/0!	#DIV/0!	#DIV/0!	#DIV/0!	0	#DIV/0!	#DIV/0!	#DIV/0!	#DIV/0!	#DIV/0!	#DIV/0!
ENSDARG00000060622	si:ch73-14h1.2	0.0237915	0	0	0	0	0	0.00657156	0.0232325	0	0.0365403	0	0.066763	0.0257866	0	#DIV/0!	#DIV/0!	#DIV/0!	#DIV/0!	#DIV/0!	0	#DIV/0!	0.547314	#DIV/0!	#DIV/0!	#DIV/0!
ENSDARG00000060655	URGCP-MRPS24 (2 of 14)	0	0	0	5.83029e-39	0.00204758	0	0.00172755	0.0346914	0.0065977	0	3.50042e-33	0	0	#DIV/0!	#DIV/0!	1.13162e+36	2.84741e-36	#DIV/0!	5.25811	#DIV/0!	#DIV/0!	#DIV/0!	#DIV/0!	#DIV/0!	#DIV/0!
ENSDARG00000060662	prf1.9	0	0	0	0	0.0219084	0	0	0.0124241	0	0	0	0	0	#DIV/0!	#DIV/0!	#DIV/0!	0	#DIV/0!	#DIV/0!	#DIV/0!	#DIV/0!	#DIV/0!	#DIV/0!	#DIV/0!	#DIV/0!
ENSDARG00000060682	zgc:165571	0.44805	0.0767038	0.145084	0.983461	0.0482198	0	1.60112	0	0.732449	0.360528	0.614261	0.707233	0.333865	0.323812	1.89148	0.744767	20.3954	11.0358	0	0.868541	0	0.509773	#DIV/0!	0.0787021	#DIV/0!
ENSDARG00000060702	npffr2b	0.0228066	0.113541	0	0	0	0	0.0188985	0	0	0	0	0	0	0	0	#DIV/0!	#DIV/0!	#DIV/0!	#DIV/0!	#DIV/0!	#DIV/0!	#DIV/0!	#DIV/0!	#DIV/0!	#DIV/0!
ENSDARG00000060711	sv2bb	0.259072	0.877497	0.00721642	0.157488	0.36696	0	0.0207753	0	0	0.107595	0.206233	0.193476	0	0.0278549	0.00822387	0	0.429169	2.87889	#DIV/0!	1.06594	0	0.556115	#DIV/0!	0.370259	#DIV/0!
ENSDARG00000060741	SYT17	0.0169339	0.180382	0.0146224	0	0.00971974	0	0	0.00551198	0.00952521	0.0207635	0	0	0.0122359	0.863499	0.0810635	#DIV/0!	0	0	0.578673	#DIV/0!	0	#DIV/0!	#DIV/0!	#DIV/0!	#DIV/0!
ENSDARG00000060745	pgm5	0.418255	0	0.0116505	0	0.069698	0	0.0223603	0	0.0341516	0.0372225	0	0.0189306	0	0.027855	#DIV/0!	#DIV/0!	0	1.91926	0	0	0	1.96626	#DIV/0!	0	#DIV/0!
ENSDARG00000060756	abhd6a	0	0.0205797	0.0194631	0	0.0388122	0	0.0373548	0	0	0	0.185407	0.0632503	0.0488598	#DIV/0!	0.945743	#DIV/0!	0	1.91926	#DIV/0!	2.93132	0	0	#DIV/0!	1.52732	#DIV/0!
ENSDARG00000060758	nphs1	0	0	0	0.0643932	0.093702	0	0	0	0.0344082	0.068754	0	0	0	#DIV/0!	#DIV/0!	0.534345	0.687213	#DIV/0!	0	#DIV/0!	#DIV/0!	#DIV/0!	#DIV/0!	#DIV/0!	#DIV/0!
ENSDARG00000060813	plekha7a	0.435578	0.439144	0.106995	0.0298608	0.060028	0.18073	0.0980428	0.0247659	0	0.0160291	0	0.0688476	0	0.245639	0.243644	0	0.497448	0.916331	#DIV/0!	0	1.68914	0.23282	#DIV/0!	0	0.137833
ENSDARG00000060829	car15	0	0.305584	0	0	0.022166	0	0.064001	0	0	0	0.0470612	0.0361228	0	#DIV/0!	0	#DIV/0!	0	#DIV/0!	#DIV/0!	1.30281	#DIV/0!	0	#DIV/0!	#DIV/0!	#DIV/0!
ENSDARG00000060837	trpc5b	0.00739955	0.0743169	0	0.0126793	0	0	0	0	0	0	0.00676302	0	0	0	0	0	#DIV/0!	#DIV/0!	#DIV/0!	#DIV/0!	#DIV/0!	#DIV/0!	#DIV/0!	#DIV/0!	#DIV/0!
ENSDARG00000060846	cabp7b	0	0	0	0	0	0	0	0	0	0	0	0	0	#DIV/0!	#DIV/0!	#DIV/0!	#DIV/0!	#DIV/0!	#DIV/0!	#DIV/0!	#DIV/0!	#DIV/0!	#DIV/0!	#DIV/0!	#DIV/0!
ENSDARG00000060879	slc28a1	0	0	0.0094806	0	0	0.0690228	0	0	0.0706177	0.0201933	0.0519898	0	0.0356998	#DIV/0!	#DIV/0!	#DIV/0!	#DIV/0!	0	0	#DIV/0!	7.28043	#DIV/0!	#DIV/0!	#DIV/0!	#DIV/0!
ENSDARG00000060884	nmur1	0	0	0	0.0182344	0	0	0	0.0415746	0.0179612	0	0	0	0	#DIV/0!	#DIV/0!	0.985017	#DIV/0!	#DIV/0!	2.31469	#DIV/0!	#DIV/0!	#DIV/0!	#DIV/0!	#DIV/0!	#DIV/0!
ENSDARG00000060953	si:ch1073-214b20.2	0.250573	0	0.0270468	0	0.135058	0	0	0	0.18712	0.0576086	0	0.0439477	0.0678977	0.10794	#DIV/0!	#DIV/0!	0	0	0	0	0	1.31084	#DIV/0!	#DIV/0!	#DIV/0!
ENSDARG00000060980	atp8b1	0.030572	0.575293	0.0158394	0.0733185	0.0785601	0.00768784	0.0125804	0	0	0.0233906	0.0726435	0.0343311	0.0265086	0.518102	0.0275328	0	0.933279	0.794247	#DIV/0!	2.11597	0.485362	0.681324	#DIV/0!	2.66412	1.40374
ENSDARG00000061000	klhdc8a	0	0.509053	0.0719289	0.0951362	0.0414106	0	0.0690295	0	0.0468553	0.0766076	0.0507557	0.0421779	0.0130327	#DIV/0!	0.141299	0.492508	2.29739	0.959691	0	1.20337	0	1.8163	#DIV/0!	1.25392	#DIV/0!
ENSDARG00000061014	kcnj5	0	0	0	0.0174599	0	0	0	0	0	0	0	0	0.0221695	#DIV/0!	#DIV/0!	0	#DIV/0!	#DIV/0!	#DIV/0!	#DIV/0!	#DIV/0!	#DIV/0!	#DIV/0!	#DIV/0!	#DIV/0!
ENSDARG00000061031	dner	0.010501	0.0563524	0	0	0	0	0	0	0.0177202	0.0283791	0.0575858	0.0663018	0.0111492	0	0	#DIV/0!	#DIV/0!	#DIV/0!	0	0.868541	#DIV/0!	0.428029	#DIV/0!	#DIV/0!	#DIV/0!
ENSDARG00000061044	si:dkey-72l14.3	0.0407815	0.0186175	0.0352149	0.0523988	0.0438897	0	0.00844832	0.0298674	0	0.0187516	0.0372733	0.0500673	0.0110503	0.863502	1.89149	0	1.19387	0.239908	#DIV/0!	0.744464	0	0.374528	#DIV/0!	3.10313	#DIV/0!
ENSDARG00000061045	KBTBD13 (2 of 3)	0	0.0150475	0	0	0	0.0207217	0	0	0	0	0	0	0.0178627	#DIV/0!	0	#DIV/0!	#DIV/0!	#DIV/0!	#DIV/0!	#DIV/0!	#DIV/0!	#DIV/0!	#DIV/0!	#DIV/0!	#DIV/0!
ENSDARG00000061047	abcg4a	0.0663918	0.0419825	0	0	0	0	0	0	0	0	0.00866866	0.033269	0	0	0	#DIV/0!	#DIV/0!	#DIV/0!	#DIV/0!	0.260563	#DIV/0!	0	#DIV/0!	#DIV/0!	#DIV/0!
ENSDARG00000061049	rnf182	0	0.0205193	0	0	0	0	0.0186226	0	0.0379239	0	0	0	0	#DIV/0!	0	#DIV/0!	#DIV/0!	#DIV/0!	0	#DIV/0!	#DIV/0!	#DIV/0!	#DIV/0!	#DIV/0!	#DIV/0!
ENSDARG00000061083	igl4v8	0.102981	0.0705194	0.0487363	0.0220529	0.044332	0	0.064001	0	0.0868896	0	1.76537e-35	0.0361228	0	0.473255	0.691105	3.94005	0.497449	1.31321	0	4.88713e-34	0	0	#DIV/0!	3.72152e-34	#DIV/0!
ENSDARG00000061096	dapk2a	0.0695678	0	0.0832634	0	0.0118599	0.121249	0.057073	0.0672568	0	0.0467404	0	0.0237711	0.0447907	1.19687	#DIV/0!	#DIV/0!	0	0.685451	#DIV/0!	0	1.45621	1.96627	#DIV/0!	0	1.35027
ENSDARG00000061101	snx19a	0	0	0	0.0445716	0	0	0	0	0	0.00797525	0	0.00608406	0	#DIV/0!	#DIV/0!	0	#DIV/0!	#DIV/0!	#DIV/0!	0	#DIV/0!	1.31084	#DIV/0!	#DIV/0!	#DIV/0!
ENSDARG00000061149	nrn1lb	0	0	0	0	0	0	0	0	0	0	0	0	0	#DIV/0!	#DIV/0!	#DIV/0!	#DIV/0!	#DIV/0!	#DIV/0!	#DIV/0!	#DIV/0!	#DIV/0!	#DIV/0!	#DIV/0!	#DIV/0!
ENSDARG00000061203	trpc1	0.111633	0.116455	0	0.0215408	0	0	0	0.00431239	0	0.0491611	0.164602	0.115948	0.00400358	0	0	0	#DIV/0!	#DIV/0!	#DIV/0!	1.41962	#DIV/0!	0.423993	#DIV/0!	#DIV/0!	#DIV/0!
ENSDARG00000061221	si:ch211-157j23.2	0	0	0	0.0145765	0	0	0.0116591	0.0137395	0.0237431	0.0156494	0	0	4.38865e-34	#DIV/0!	#DIV/0!	1.62886	#DIV/0!	#DIV/0!	0.578673	#DIV/0!	#DIV/0!	#DIV/0!	#DIV/0!	#DIV/0!	#DIV/0!
ENSDARG00000061288	kcnc4	0.16522	0.167667	0.0113264	0.056178	0.0655447	0	0	0	0	0.0482496	0.0719309	0	0.0142168	0.0685534	0.0675529	0	0.857094	0	#DIV/0!	#DIV/0!	0	#DIV/0!	#DIV/0!	#DIV/0!	#DIV/0!
ENSDARG00000061292	pi15b	0	0	0.0272698	0.0541022	0	0	0.0261689	0.0308383	0	0	0.0577276	0	0	#DIV/0!	#DIV/0!	0	#DIV/0!	0.959629	#DIV/0!	#DIV/0!	0	#DIV/0!	#DIV/0!	#DIV/0!	#DIV/0!
ENSDARG00000061303	oca2	0.0120641	2.30304	0	0.743335	0.0859872	0	0	0	0.010112	0.031955	0.200928	0.129875	0.0627038	0	0	0.0136036	8.64472	#DIV/0!	0	1.54709	#DIV/0!	0.246044	#DIV/0!	#DIV/0!	#DIV/0!
ENSDARG00000061355	aoc1	0	0	0	0	0	0	0	0	0	0	0	0	0	#DIV/0!	#DIV/0!	#DIV/0!	#DIV/0!	#DIV/0!	#DIV/0!	#DIV/0!	#DIV/0!	#DIV/0!	#DIV/0!	#DIV/0!	#DIV/0!
ENSDARG00000061362	fam69ab	0.0912927	0.819646	0	0.0781993	1.24451	0	0	0	0	0.0839539	0.139066	0.128091	0.0164914	0	0	0	0.0628354	#DIV/0!	#DIV/0!	1.08568	#DIV/0!	0.655424	#DIV/0!	#DIV/0!	#DIV/0!
ENSDARG00000061391	grhl1	0.0376277	0	0	0.0966933	0.0574023	0.2272	0.0623599	0.0838281	0	0.0392142	0	0.0521647	0.0752168	0	#DIV/0!	0	1.68448	#DIV/0!	#DIV/0!	0	#DIV/0!	0.751738	#DIV/0!	#DIV/0!	#DIV/0!
ENSDARG00000061398	epb41l4b	0	0.187705	0	0.0550258	0.0221233	0	0	0	0	0.02363	0.0234852	0.00901328	0.0974765	#DIV/0!	0	0	2.48723	#DIV/0!	#DIV/0!	2.60562	#DIV/0!	2.62169	#DIV/0!	#DIV/0!	#DIV/0!
ENSDARG00000061432	zgc:194330	0	0	0	0.0857469	0.0430934	0	0.0276502	0	0	0	0	0.0117045	0	#DIV/0!	#DIV/0!	0	1.98979	#DIV/0!	#DIV/0!	0	#DIV/0!	0	#DIV/0!	#DIV/0!	#DIV/0!
ENSDARG00000061462	VWA7	0.701883	0.0867082	0.0522148	0.144205	0.0334488	0.0151821	0.0429237	0.0380068	0	0.0833628	0.071016	0.0484531	0.163753	0.0743925	0.60219	0	4.31122	0.82206	#DIV/0!	1.46566	0.290762	1.72048	#DIV/0!	1.78292	5.91715
ENSDARG00000061466	CPNE5 (1 of 2)	0.0543512	0.210905	0	0	0	0	0	0.0132685	0	0	0.0372568	0.104856	0	0	0	#DIV/0!	#DIV/0!	#DIV/0!	#DIV/0!	0.355314	#DIV/0!	0	#DIV/0!	#DIV/0!	#DIV/0!
ENSDARG00000061473	tbkbp1	0.00531696	0.276712	0	0.00455439	0	0	0	0.0311521	0	0.0244477	0.0728938	0.0335707	0.0115257	0	0	0	#DIV/0!	#DIV/0!	#DIV/0!	2.17135	#DIV/0!	0.728245	#DIV/0!	#DIV/0!	#DIV/0!
ENSDARG00000061481	CABZ01041812.1	0.0302242	0.6715	0	0.0776682	0	0	0.091832	0	0	0.00926485	0.0368323	0.00706785	0.0327587	0	0	0	#DIV/0!	#DIV/0!	#DIV/0!	5.21125	#DIV/0!	1.31084	#DIV/0!	#DIV/0!	#DIV/0!
ENSDARG00000061496	si:ch211-250e5.2	0	0.0446148	0	0.0209279	0	0	0	0	0	0.067404	0	0	0	#DIV/0!	0	0	#DIV/0!	#DIV/0!	#DIV/0!	#DIV/0!	#DIV/0!	#DIV/0!	#DIV/0!	#DIV/0!	#DIV/0!
ENSDARG00000061498	dusp13a	0	0	0	0	0	0	0	0.0197626	0	0	0	0	0	#DIV/0!	#DIV/0!	#DIV/0!	#DIV/0!	#DIV/0!	#DIV/0!	#DIV/0!	#DIV/0!	#DIV/0!	#DIV/0!	#DIV/0!	#DIV/0!
ENSDARG00000061509	BX927282.1	0.0820359	0.355784	0.0265643	0.0439188	0.123604	0.296546	0.0594811	0	0	0.0754412	0.15933	0	0	0.323813	0.0746641	0	0.355319	2.23914	#DIV/0!	#DIV/0!	11.1633	#DIV/0!	#DIV/0!	#DIV/0!	#DIV/0!
ENSDARG00000061541	unc5db	0.059473	0.224962	0	0	0	0	0	0	0	0.0234395	0	0.0119208	0.0368344	0	0	#DIV/0!	#DIV/0!	#DIV/0!	#DIV/0!	0	#DIV/0!	1.96627	#DIV/0!	#DIV/0!	#DIV/0!
ENSDARG00000061549	foxo1b	0.57988	0.0415257	0.0589091	0.00973947	0.0685261	0	0.0753747	0.011103	0	0.0313685	0.0207842	0.0319067	0.0123237	0.101588	1.41862	0	0.142128	1.27951	#DIV/0!	0.651406	0	0.983132	#DIV/0!	0.509106	#DIV/0!
ENSDARG00000061562	tmem121a	0	0.038387	0	0	0	0	0	0.0478976	0	0	0	0.127812	0.0303791	#DIV/0!	0	#DIV/0!	#DIV/0!	#DIV/0!	#DIV/0!	0	#DIV/0!	0	#DIV/0!	#DIV/0!	#DIV/0!
ENSDARG00000061576	gldn	0	0.0587119	0	0	0.05248	0	0.00925853	0	0.00942723	0.0102749	0.0371252	0	0.0121101	#DIV/0!	0	#DIV/0!	0	#DIV/0!	0	#DIV/0!	#DIV/0!	#DIV/0!	#DIV/0!	#DIV/0!	#DIV/0!
ENSDARG00000061602	ssx2ipb	0.0976005	2.85205	0.0446424	0.139605	0.111017	0	0	0	0	0.106721	0.148605	0.126643	0.125782	0.457399	0.0156527	0	1.25751	0	#DIV/0!	1.17342	0	0.842692	#DIV/0!	#DIV/0!	#DIV/0!
ENSDARG00000061611	ENDOD1 (1 of 12)	0.01266	0	0	0	0	0	0	0	0	0.0232846	0	0	0	0	#DIV/0!	#DIV/0!	#DIV/0!	#DIV/0!	#DIV/0!	#DIV/0!	#DIV/0!	#DIV/0!	#DIV/0!	#DIV/0!	#DIV/0!
ENSDARG00000061685	hcn4	0	0.0309332	0	0.0174122	0.0116677	0	0	0	0	0.0249247	0.030965	0.0617963	0.00734409	#DIV/0!	0	0	1.49234	#DIV/0!	#DIV/0!	0.501082	#DIV/0!	0.403336	#DIV/0!	#DIV/0!	#DIV/0!
ENSDARG00000061687	atxn1a	0.245856	0.756378	0.101191	0.142706	0.0928137	0	0.0568437	0.0286082	0	0.0269416	0.134647	0.025691	0.0476398	0.411586	0.133784	0	1.53755	0.561747	#DIV/0!	5.24102	0	1.04868	#DIV/0!	9.32986	#DIV/0!
ENSDARG00000061697	ca14	0.652443	0.0175246	0.116017	0.0164409	0.165253	0	0	0.0562281	0	0.0176508	0.421035	0	0	0.177819	6.62024	0	0.0994893	0	#DIV/0!	#DIV/0!	0	#DIV/0!	#DIV/0!	#DIV/0!	#DIV/0!
ENSDARG00000061717	CABZ01075242.1	0.0951591	0	0.0147876	0	0	0.0222116	0	0.00836138	0	0	0	0.018021	0	0.155399	#DIV/0!	#DIV/0!	#DIV/0!	0	#DIV/0!	0	1.50204	0	#DIV/0!	#DIV/0!	0
ENSDARG00000061769	bmp10	0.630742	0.0143973	0.108929	0.027014	0.0271526	0	0.026133	0.030796	0	0	0	0	0	0.1727	7.56593	0	0.994896	0.239909	#DIV/0!	#DIV/0!	0	#DIV/0!	#DIV/0!	#DIV/0!	#DIV/0!
ENSDARG00000061832	SNTG1	0.0147944	0.0540316	0.012775	0	0.0891633	0	0	0	0.0124827	0.0272103	0.0135218	0.0207578	0.0320701	0.863502	0.236436	#DIV/0!	0	0	0	0.651408	0	1.31085	#DIV/0!	#DIV/0!	#DIV/0!
ENSDARG00000061835	zpld1a	0	0	0	0	0	0	0	0	0	0	0	0	0	#DIV/0!	#DIV/0!	#DIV/0!	#DIV/0!	#DIV/0!	#DIV/0!	#DIV/0!	#DIV/0!	#DIV/0!	#DIV/0!	#DIV/0!	#DIV/0!
ENSDARG00000061850	CR847986.1	0.0119369	0.152825	0.144306	0	0.0205893	0	0.0494573	0	0.0907401	0	0.0437138	0	0.0518388	12.0891	0.944257	#DIV/0!	0	0.342725	0	#DIV/0!	0	#DIV/0!	#DIV/0!	#DIV/0!	#DIV/0!
ENSDARG00000061899	iqub	0	0.00799953	0	0.0187972	0	0	0.0217803	0	0	0	0	0	0.0189923	#DIV/0!	0	0	#DIV/0!	#DIV/0!	#DIV/0!	#DIV/0!	#DIV/0!	#DIV/0!	#DIV/0!	#DIV/0!	#DIV/0!
ENSDARG00000061903	v2ra18	0	0.0910864	0	0	0	0	0	0	0	0	0	0	0	#DIV/0!	0	#DIV/0!	#DIV/0!	#DIV/0!	#DIV/0!	#DIV/0!	#DIV/0!	#DIV/0!	#DIV/0!	#DIV/0!	#DIV/0!
ENSDARG00000061968	myo1ha	0.0520826	0	0	0	0.0256239	0	0	0	0	0.0273691	0	0	0	0	#DIV/0!	#DIV/0!	0	#DIV/0!	#DIV/0!	#DIV/0!	#DIV/0!	#DIV/0!	#DIV/0!	#DIV/0!	#DIV/0!
ENSDARG00000061974	grhl2b	0.037292	0.646933	0	0.0106479	0.0267562	0.00781475	0.0206012	0.0364158	0	0	0.00568068	0.00872065	0.0134731	0	0	0	0.39796	#DIV/0!	#DIV/0!	0.651406	#DIV/0!	0	#DIV/0!	#DIV/0!	#DIV/0!
ENSDARG00000062013	TRHDE (1 of 2)	0	0.149936	0.0122093	2.06761e-22	0	0	0	0	0	0.0780162	0.0258562	0.0931756	0.0306377	#DIV/0!	0.0814301	0	#DIV/0!	0	#DIV/0!	0.2775	0	0.837303	#DIV/0!	#DIV/0!	#DIV/0!
ENSDARG00000062021	CCDC181	0.0490378	0.186556	0	0.00700078	0.0211101	0.13359	0.0474073	0	0.0413753	0	0.134458	0.114674	0	0	0	5.9101	0.331632	#DIV/0!	0	1.17252	#DIV/0!	0	#DIV/0!	#DIV/0!	#DIV/0!
ENSDARG00000062057	zgc:174945	0.140492	0	0	0.0085959	0.06912	0	0	0	0	0	0	0	0	0	#DIV/0!	0	0.124362	#DIV/0!	#DIV/0!	#DIV/0!	#DIV/0!	#DIV/0!	#DIV/0!	#DIV/0!	#DIV/0!
ENSDARG00000062084	clcn1a	0.034925	0.0106258	0	0	0	0	0.0339429	0	0	0	0	0	0	0	0	#DIV/0!	#DIV/0!	#DIV/0!	#DIV/0!	#DIV/0!	#DIV/0!	#DIV/0!	#DIV/0!	#DIV/0!	#DIV/0!
ENSDARG00000062086	kiaa1549lb	0	0	0	0	0	0	0	0	0.0442374	0	0	0	0.0284133	#DIV/0!	#DIV/0!	#DIV/0!	#DIV/0!	#DIV/0!	0	#DIV/0!	#DIV/0!	#DIV/0!	#DIV/0!	#DIV/0!	#DIV/0!
ENSDARG00000062106	klf5b	0	0	0.0310679	0	0	0	0.0149069	0	0.0151785	0.0165433	0	0.0126204	0.019498	#DIV/0!	#DIV/0!	#DIV/0!	#DIV/0!	0.479817	0	0	0	1.31084	#DIV/0!	0	#DIV/0!
ENSDARG00000062111	rxfp3.3a2	0	0	0	0	0	0	0	0	0	0	0.0175987	0	0	#DIV/0!	#DIV/0!	#DIV/0!	#DIV/0!	#DIV/0!	#DIV/0!	#DIV/0!	#DIV/0!	#DIV/0!	#DIV/0!	#DIV/0!	#DIV/0!
ENSDARG00000062132	cyp4v8	0	0	0	0	0	0	0.0153266	0	0	0	0	0	0	#DIV/0!	#DIV/0!	#DIV/0!	#DIV/0!	#DIV/0!	#DIV/0!	#DIV/0!	#DIV/0!	#DIV/0!	#DIV/0!	#DIV/0!	#DIV/0!
ENSDARG00000062134	kcnab2b	0.0201774	0	0	0.0345671	0.063904	0	0	0	0	0	0.0117587	0.0632036	0	0	#DIV/0!	0	0.540922	#DIV/0!	#DIV/0!	0.186045	#DIV/0!	0	#DIV/0!	#DIV/0!	#DIV/0!
ENSDARG00000062135	sytl5	0.0955087	0.234902	0	0.071873	0.0809854	0	0	0.0289806	0	0	0	0	0.0107222	0	0	0	0.887481	#DIV/0!	#DIV/0!	#DIV/0!	#DIV/0!	#DIV/0!	#DIV/0!	#DIV/0!	#DIV/0!
ENSDARG00000062156	abi3bpa	0	0.0241002	0.0519703	0	0	0	0	0	0	0	0	0	0	#DIV/0!	2.15643	#DIV/0!	#DIV/0!	0	#DIV/0!	#DIV/0!	0	#DIV/0!	#DIV/0!	#DIV/0!	#DIV/0!
ENSDARG00000062182	slc22a7b.3	0.0625423	0	0.0324032	0	0.0215389	0	0	0	0	0	0	0	0	0.518101	#DIV/0!	#DIV/0!	0	0	#DIV/0!	#DIV/0!	0	#DIV/0!	#DIV/0!	#DIV/0!	#DIV/0!
ENSDARG00000062204	sigirr	0	0.159025	0	0.0142087	0	0	0	0	0	0	0.144027	0.0756403	0	#DIV/0!	0	0	#DIV/0!	#DIV/0!	#DIV/0!	1.9041	#DIV/0!	0	#DIV/0!	#DIV/0!	#DIV/0!
ENSDARG00000062208	prrt1	0.24142	0.817948	0.0160358	0.0318205	0.0319778	0	0.0769425	0	0.0555032	0.151289	0.180368	0.093514	0.106946	0.0664228	0.0196049	1.74426	0.995081	4.79817	0	1.92878	0	1.61782	#DIV/0!	0.401983	#DIV/0!
ENSDARG00000062217	kcnj3b	0.0998447	0.292678	0.0226884	0.0495143	0.0769148	0	0.026127	0	0.0177354	0.0241627	0.00480294	0.0884782	0.0455652	0.227237	0.07752	0.358187	0.643755	1.15156	0	0.0542839	0	0.273092	#DIV/0!	0.0471395	#DIV/0!
ENSDARG00000062228	adipoqa	0.281804	0.0428831	0.263617	0.120694	0.0808754	0	0.0583788	0	0	0	0.407808	0.0329496	0	0.935462	6.14734	0	1.49235	0.221453	#DIV/0!	12.3767	0	0	#DIV/0!	55.8887	#DIV/0!
ENSDARG00000062278	C1GALT1 (1 of 2)	0	0	0	0	0	0	0	0	0	0	0	0	0.0334926	#DIV/0!	#DIV/0!	#DIV/0!	#DIV/0!	#DIV/0!	#DIV/0!	#DIV/0!	#DIV/0!	#DIV/0!	#DIV/0!	#DIV/0!	#DIV/0!
ENSDARG00000062286	DUPD1 (2 of 11)	0	0	1.7136e-13	5.16153e-09	0.0304922	1.35364e-09	0	0.101054	0	0	0	0.0285972	0	#DIV/0!	#DIV/0!	0	1.69274e-07	0	#DIV/0!	0	7899.39	0	#DIV/0!	#DIV/0!	0
ENSDARG00000062289	edaradd	0	0	0	0.146107	0.555959	0	0.0201918	0.0475894	0	0	0	0	0	#DIV/0!	#DIV/0!	0	0.262802	#DIV/0!	#DIV/0!	#DIV/0!	#DIV/0!	#DIV/0!	#DIV/0!	#DIV/0!	#DIV/0!
ENSDARG00000062305	rims3	0	0.10933	0	0	0	0	0	0.0233857	0	0	0	0.0168009	0	#DIV/0!	0	#DIV/0!	#DIV/0!	#DIV/0!	#DIV/0!	0	#DIV/0!	0	#DIV/0!	#DIV/0!	#DIV/0!
ENSDARG00000062309	si:ch211-1f22.14	0	0	0	0.010697	0.0427608	0	0	0	0	0	0	0	0	#DIV/0!	#DIV/0!	0	0.250159	#DIV/0!	#DIV/0!	#DIV/0!	#DIV/0!	#DIV/0!	#DIV/0!	#DIV/0!	#DIV/0!
ENSDARG00000062319	si:dkey-103g5.3	0	0.0874636	0	0.0117221	0	0	0.0113399	0.0267266	0	0.0629238	0	0.0096005	0	#DIV/0!	0	0	#DIV/0!	#DIV/0!	#DIV/0!	0	#DIV/0!	6.55422	#DIV/0!	#DIV/0!	#DIV/0!
ENSDARG00000062377	CRHR2	0.0228762	0.0208868	0.0197536	0	0	0	0	0	0	0.0210372	0	0.0320972	0.0247945	0.8635	0.945746	#DIV/0!	#DIV/0!	0	#DIV/0!	0	0	0.655422	#DIV/0!	#DIV/0!	#DIV/0!
ENSDARG00000062427	clcn2	0.077419	0.0339664	0.0597083	0	0	0	0	0	0	0.0107321	0	0	0	0.771236	1.75786	#DIV/0!	#DIV/0!	0	#DIV/0!	#DIV/0!	0	#DIV/0!	#DIV/0!	#DIV/0!	#DIV/0!
ENSDARG00000062429	trim109	0.0260516	0	0.0337434	0.0557881	0	0.0163778	0.0539687	0	0	0	0	0	0	1.29525	#DIV/0!	0	#DIV/0!	1.59939	#DIV/0!	#DIV/0!	0.485363	#DIV/0!	#DIV/0!	#DIV/0!	#DIV/0!
ENSDARG00000062442	meiob	0	0	0.0460612	0	0	0	0.0110504	0	0	0.0245271	0.0731305	0.0187109	0.0289078	#DIV/0!	#DIV/0!	#DIV/0!	#DIV/0!	0.239907	#DIV/0!	3.90844	0	1.31085	#DIV/0!	16.2915	#DIV/0!
ENSDARG00000062446	neurl2	0.115742	0.105677	0.0817718	0	0	0	0.0174379	0.0821979	0.0887785	0	0	0	0	0.706501	0.77379	#DIV/0!	#DIV/0!	0.213251	0.925876	#DIV/0!	0	#DIV/0!	#DIV/0!	#DIV/0!	#DIV/0!
ENSDARG00000062462	shisa7a	0	0.28657	0	0	0	0	0.00650203	0	0	0.0288633	0.0573729	0.0605519	0	#DIV/0!	0	#DIV/0!	#DIV/0!	#DIV/0!	#DIV/0!	0.9475	#DIV/0!	0.47667	#DIV/0!	#DIV/0!	#DIV/0!
ENSDARG00000062467	stra6l	0.070619	0.0487942	0	0.104116	0.0521178	0	0	0.0295541	0	0	0	0	0	0	0	0	1.99771	#DIV/0!	#DIV/0!	#DIV/0!	#DIV/0!	#DIV/0!	#DIV/0!	#DIV/0!	#DIV/0!
ENSDARG00000062471	fam19a4b	0.125204	0	0	0	0.0134746	0	0	0	0	0	0	0.0329384	0	0	#DIV/0!	#DIV/0!	0	#DIV/0!	#DIV/0!	0	#DIV/0!	0	#DIV/0!	#DIV/0!	#DIV/0!
ENSDARG00000062483	lyve1b	22.1094	0.0731403	0.0461147	0.114362	0.0459797	0	0.154886	0	0	0.0245556	0	0	0.0578827	0.00208575	0.630496	0	2.48723	3.35871	#DIV/0!	#DIV/0!	0	#DIV/0!	#DIV/0!	#DIV/0!	#DIV/0!
ENSDARG00000062494	OLFML1	0.0361501	0	0.0156812	0	0	0	0	0	0	0	0	0	0	0.43378	#DIV/0!	#DIV/0!	#DIV/0!	0	#DIV/0!	#DIV/0!	0	#DIV/0!	#DIV/0!	#DIV/0!	#DIV/0!
ENSDARG00000062549	acmsd	0.0390529	0.107099	0	0.0501738	0.0504955	0	0.0161998	0	0	0	0.321619	0.0308238	0	0	0	0	0.993629	#DIV/0!	#DIV/0!	10.4341	#DIV/0!	0	#DIV/0!	#DIV/0!	#DIV/0!
ENSDARG00000062601	piwil2	0	0	0.0283201	0.00570868	0.381234	0	0.00552251	0.0160131	0	0.0603378	0.059951	0.0460187	0.106648	#DIV/0!	#DIV/0!	0	0.0149742	0.195003	#DIV/0!	1.30275	0	1.31116	#DIV/0!	6.68068	#DIV/0!
ENSDARG00000062606	si:dkey-26i13.8	0	0.0130421	0	0	0	0	0	0	0	0	0	0	0	#DIV/0!	0	#DIV/0!	#DIV/0!	#DIV/0!	#DIV/0!	#DIV/0!	#DIV/0!	#DIV/0!	#DIV/0!	#DIV/0!	#DIV/0!
ENSDARG00000062618	si:ch211-23l10.2	0	0.0328322	0	0	0	0	0	0	0.0302859	0	0.0820173	0.0377724	0	#DIV/0!	0	#DIV/0!	#DIV/0!	#DIV/0!	0	2.17136	#DIV/0!	0	#DIV/0!	#DIV/0!	#DIV/0!
ENSDARG00000062633	cadm2b	0.164349	0	0.0315367	0	0	0.321441	0.0605273	0.0356637	0.0462226	0.033586	0	0	0	0.191889	#DIV/0!	#DIV/0!	#DIV/0!	1.91927	0.771564	#DIV/0!	10.1926	#DIV/0!	#DIV/0!	#DIV/0!	#DIV/0!
ENSDARG00000062640	kcnh8	0.00620193	0.0113252	0.0107108	0	0.0587366	0	0.0205567	0	0	0.0342202	0.0623526	0.0174037	0	1.72701	0.945749	#DIV/0!	0	1.91925	#DIV/0!	3.58272	0	1.96626	#DIV/0!	1.86673	#DIV/0!
ENSDARG00000062661	abca4b	0	0	0	0	0	0	0	0.00304391	0	0	0	0	0	#DIV/0!	#DIV/0!	#DIV/0!	#DIV/0!	#DIV/0!	#DIV/0!	#DIV/0!	#DIV/0!	#DIV/0!	#DIV/0!	#DIV/0!	#DIV/0!
ENSDARG00000062687	KCNH7	0.118325	0.578016	0	0.020271	0.0170112	0	0.00490246	0	0.0449261	0.104719	0.0378512	0.0456702	0.0142766	0	0	2.21627	1.19163	#DIV/0!	0	0.828794	#DIV/0!	2.29294	#DIV/0!	#DIV/0!	#DIV/0!
ENSDARG00000062720	pcdh1a	0.0247643	0.192192	0	0.0556829	0	0	0.0230859	0.0120912	0	0.0854155	0.0974642	0.193277	0.0167756	0	0	0	#DIV/0!	#DIV/0!	#DIV/0!	0.504272	#DIV/0!	0.441933	#DIV/0!	#DIV/0!	#DIV/0!
ENSDARG00000062750	si:ch73-74h11.1	0	0	0	0.0389482	0.00489351	0	0.00941951	0	0.139072	0.0104536	0.0155843	0.0119621	0.0246413	#DIV/0!	#DIV/0!	3.57069	7.95915	#DIV/0!	0	1.30281	#DIV/0!	0.873893	#DIV/0!	#DIV/0!	#DIV/0!
ENSDARG00000062780	AIFM3	0	0.0349854	0	0	0	0	0	0	0.0107767	0.0587289	0.128412	0.0179209	0	#DIV/0!	0	#DIV/0!	#DIV/0!	#DIV/0!	0	7.16549	#DIV/0!	3.27712	#DIV/0!	#DIV/0!	#DIV/0!
ENSDARG00000062806	ttll9	0.0314506	0.0887438	0.0271576	0.0943402	0	0	0.0656358	0	0.0668318	0.101281	0	0.0110319	0.0511319	0.8635	0.306023	0.708413	#DIV/0!	2.41685	0	0	0	9.18074	#DIV/0!	0	#DIV/0!
ENSDARG00000062811	p2ry10	0.0477312	0	0	0	0	0.160037	0	0	0	0	0	0	0	0	#DIV/0!	#DIV/0!	#DIV/0!	#DIV/0!	#DIV/0!	#DIV/0!	#DIV/0!	#DIV/0!	#DIV/0!	#DIV/0!	#DIV/0!
ENSDARG00000062820	irgf3	0	0	0	0	0.0297658	0	0	0	0	0	0	0	0	#DIV/0!	#DIV/0!	#DIV/0!	0	#DIV/0!	#DIV/0!	#DIV/0!	#DIV/0!	#DIV/0!	#DIV/0!	#DIV/0!	#DIV/0!
ENSDARG00000062830	fam46d	0	0	0	0	0.0170371	0.0223218	0	0	0	0	0	0.0124547	0	#DIV/0!	#DIV/0!	#DIV/0!	0	#DIV/0!	#DIV/0!	0	#DIV/0!	0	#DIV/0!	#DIV/0!	#DIV/0!
ENSDARG00000062874	hcar1-3	0.210767	0.321926	0.080888	0.287129	1.78228	0.206115	0.0584385	0	0	0.043072	0.385273	0.164914	0.0507648	0.383779	0.251263	0	0.161102	0.722462	#DIV/0!	2.33621	2.54815	0.261179	#DIV/0!	3.23367	0.102497
ENSDARG00000062924	CCDC176 (1 of 2)	0	0.0666389	0	0.0119353	0.0359895	0	0.0577302	0.0272125	0	0.0384407	0.0254701	0.0586568	0.0453063	#DIV/0!	0	0	0.331633	#DIV/0!	#DIV/0!	0.434222	#DIV/0!	0.655349	#DIV/0!	#DIV/0!	#DIV/0!
ENSDARG00000062947	amn	0	0.076868	0	0	0.0966461	0	0	0	0	0	0	0	0	#DIV/0!	0	#DIV/0!	0	#DIV/0!	#DIV/0!	#DIV/0!	#DIV/0!	#DIV/0!	#DIV/0!	#DIV/0!	#DIV/0!
ENSDARG00000062959	zgc:158785	0.0494155	0	0	0	0	0	0	0.0120636	0	0	0	0	0.0401695	0	#DIV/0!	#DIV/0!	#DIV/0!	#DIV/0!	#DIV/0!	#DIV/0!	#DIV/0!	#DIV/0!	#DIV/0!	#DIV/0!	#DIV/0!
ENSDARG00000062995	si:dkey-14o18.2	0	0	0	0	0	0.0722669	0	0	0	0	0	0	0	#DIV/0!	#DIV/0!	#DIV/0!	#DIV/0!	#DIV/0!	#DIV/0!	#DIV/0!	#DIV/0!	#DIV/0!	#DIV/0!	#DIV/0!	#DIV/0!
ENSDARG00000063006	cacng7a	0	0.0669311	0	0	0	0.0576061	0	0	0.0154628	0.00842662	0.0245764	0.0192852	0	#DIV/0!	0	#DIV/0!	#DIV/0!	#DIV/0!	0	1.27437	#DIV/0!	0.436948	#DIV/0!	#DIV/0!	#DIV/0!
ENSDARG00000063059	abcg8	0	0.0302904	0	0	0	0	0	0.0181343	0	0	0.0303216	0.0130281	0	#DIV/0!	0	#DIV/0!	#DIV/0!	#DIV/0!	#DIV/0!	2.3274	#DIV/0!	0	#DIV/0!	#DIV/0!	#DIV/0!
ENSDARG00000063078	abcg5	0	0	0	0	0	0.198873	0	0	0	0	0	0	0.0100844	#DIV/0!	#DIV/0!	#DIV/0!	#DIV/0!	#DIV/0!	#DIV/0!	#DIV/0!	#DIV/0!	#DIV/0!	#DIV/0!	#DIV/0!	#DIV/0!
ENSDARG00000063088	FFAR2 (4 of 6)	0	0	0.0201139	0.0199526	0.020055	0	0	0	0	0.0642626	0	0	0.0504934	#DIV/0!	#DIV/0!	0	0.994894	0	#DIV/0!	#DIV/0!	0	#DIV/0!	#DIV/0!	#DIV/0!	#DIV/0!
ENSDARG00000063089	ccm2l	1.81422	0	0.071269	0.054987	0.844828	0	0.134133	0	0.054163	0	0.125725	0.0321676	0	0.0392835	#DIV/0!	0.985015	0.0650866	1.88207	0	3.90844	0	0	#DIV/0!	2.07667	#DIV/0!
ENSDARG00000063111	si:ch73-160i9.1	0	0	0	0	0.15486	0	0	0	0	0	0	0	0	#DIV/0!	#DIV/0!	#DIV/0!	0	#DIV/0!	#DIV/0!	#DIV/0!	#DIV/0!	#DIV/0!	#DIV/0!	#DIV/0!	#DIV/0!
ENSDARG00000063129	KCNMB3	0	0.0402925	0	0	0	0	0	0	0	0.0405908	0.0201465	0	0.0238912	#DIV/0!	0	#DIV/0!	#DIV/0!	#DIV/0!	#DIV/0!	#DIV/0!	#DIV/0!	#DIV/0!	#DIV/0!	#DIV/0!	#DIV/0!
ENSDARG00000063133	slc4a10a	0.0494279	0.371964	0.0265619	0.00526979	0.0158905	0	0.00273054	0.0180267	0	0.0454545	0.0692698	0.106339	0.0250006	0.537387	0.0714099	0	0.331631	0.102799	#DIV/0!	0.651405	0	0.427449	#DIV/0!	6.33668	#DIV/0!
ENSDARG00000063157	mapk8ip2	0.116236	0.639603	0	0	0	0	0	0	0	0.0793548	0.0864017	0.139829	0.0534445	0	0	#DIV/0!	#DIV/0!	#DIV/0!	#DIV/0!	0.61791	#DIV/0!	0.567513	#DIV/0!	#DIV/0!	#DIV/0!
ENSDARG00000063158	SLC24A2 (2 of 2)	0.0183338	0.167394	0	0	0.0631395	0	0.0607686	0.0358059	0	0	0	0.0385857	0	0	0	#DIV/0!	0	#DIV/0!	#DIV/0!	0	#DIV/0!	0	#DIV/0!	#DIV/0!	#DIV/0!
ENSDARG00000063162	cmtm8b	0.628686	0.203113	0.0250556	0.0248547	0.141566	0	0.00801471	0	0.0816075	0.0177891	0.132601	0.0339269	0.0419327	0.0398539	0.123358	3.28338	0.17557	0.319877	0	3.90843	0	0.524336	#DIV/0!	12.2185	#DIV/0!
ENSDARG00000063169	ubn1	0.162848	0.0928133	0.101695	0.0465011	0.210328	0.426146	0.0982732	0	0.0229021	0.0249615	0.123942	0.0588376	0.0183629	0.624478	1.09569	0.492507	0.221088	0.966352	0	2.10651	4.19043	0.424244	#DIV/0!	2.17986	0.101241
ENSDARG00000063186	BEND7	0	0.0541943	0	0.050843	0	0.0746302	0.016395	0	0	0	0	0.0138057	0	#DIV/0!	0	0	#DIV/0!	#DIV/0!	#DIV/0!	0	#DIV/0!	0	#DIV/0!	#DIV/0!	#DIV/0!
ENSDARG00000063207	erbb4a	0	0.0234802	0	0	0	0	0.0554105	0.0150673	0	0.0108686	0	0	0.027873	#DIV/0!	0	#DIV/0!	#DIV/0!	#DIV/0!	#DIV/0!	#DIV/0!	#DIV/0!	#DIV/0!	#DIV/0!	#DIV/0!	#DIV/0!
ENSDARG00000063215	lrrc3b	0.0628157	0.0382355	0.0904025	0.143484	0.0180275	0.0789802	0	0.0408931	0	0.0577661	0.0574121	0.0440679	0	1.43917	2.36436	0	7.95917	0	#DIV/0!	1.30281	0.873651	1.31084	#DIV/0!	#DIV/0!	1.50042
ENSDARG00000063223	arl14	0.0223426	0.203997	0	0.0382764	0.0192364	0	0.0555422	0.0436352	0	0.0410931	0	0.0470228	0.0242162	0	0	0	1.98979	#DIV/0!	#DIV/0!	0	#DIV/0!	0.873897	#DIV/0!	#DIV/0!	#DIV/0!
ENSDARG00000063224	nxph2a	0.11921	1.21283	0	0.0437627	0.351898	0	0.0141118	0	0	0.015661	0.295736	0	0.0553744	0	0	0	0.124362	#DIV/0!	#DIV/0!	#DIV/0!	#DIV/0!	#DIV/0!	#DIV/0!	#DIV/0!	#DIV/0!
ENSDARG00000063269	DUPD1 (3 of 11)	0	3.85971e-23	0	0.0147184	0	0	0	0	3.9179e-38	0	0	0	0	#DIV/0!	0	2.66191e-36	#DIV/0!	#DIV/0!	0	#DIV/0!	#DIV/0!	#DIV/0!	#DIV/0!	#DIV/0!	#DIV/0!
ENSDARG00000063293	neto2b	0	0	0.0123571	0	0	0	0	0	0	0	0	0	0	#DIV/0!	#DIV/0!	#DIV/0!	#DIV/0!	0	#DIV/0!	#DIV/0!	0	#DIV/0!	#DIV/0!	#DIV/0!	#DIV/0!
ENSDARG00000063319	si:ch73-216m24.3	0	0.0246666	0	0	0.0155067	0	0	0	0	0	0	0	0	#DIV/0!	0	#DIV/0!	0	#DIV/0!	#DIV/0!	#DIV/0!	#DIV/0!	#DIV/0!	#DIV/0!	#DIV/0!	#DIV/0!
ENSDARG00000063347	TRPM4 (3 of 4)	0	0.0160606	0	0	3.90438e-07	0	0	0	0	0	0	0	0	#DIV/0!	0	#DIV/0!	0	#DIV/0!	#DIV/0!	#DIV/0!	#DIV/0!	#DIV/0!	#DIV/0!	#DIV/0!	#DIV/0!
ENSDARG00000063372	zpld1b	0.0185557	0.186363	0.0320458	0	0	0	0.0153761	0	0	0	0.152636	0	0	1.72701	0.171954	#DIV/0!	#DIV/0!	0.479816	#DIV/0!	#DIV/0!	0	#DIV/0!	#DIV/0!	#DIV/0!	#DIV/0!
ENSDARG00000063376	BX664707.1	0	0	0	0.0311109	0	0	0	0	0	0	0	0	0	#DIV/0!	#DIV/0!	0	#DIV/0!	#DIV/0!	#DIV/0!	#DIV/0!	#DIV/0!	#DIV/0!	#DIV/0!	#DIV/0!	#DIV/0!
ENSDARG00000063435	trpm4b.2	0	0.136095	0	0	0.00992193	0	0	0	0	0	0	0.00295076	0.00624523	#DIV/0!	0	#DIV/0!	0	#DIV/0!	#DIV/0!	0	#DIV/0!	0	#DIV/0!	#DIV/0!	#DIV/0!
ENSDARG00000063444	si:dkey-32n7.7	0	0	0	0	0	0	0	0	0	0	0	0	0.0162547	#DIV/0!	#DIV/0!	#DIV/0!	#DIV/0!	#DIV/0!	#DIV/0!	#DIV/0!	#DIV/0!	#DIV/0!	#DIV/0!	#DIV/0!	#DIV/0!
ENSDARG00000063451	ccdc13	0	0.0456612	0	0.00856752	0	0	0	0	0.0253174	0.0162384	0.0639914	0	0.0216815	#DIV/0!	0	2.95504	#DIV/0!	#DIV/0!	0	#DIV/0!	#DIV/0!	#DIV/0!	#DIV/0!	#DIV/0!	#DIV/0!
ENSDARG00000063481	si:ch211-214j24.15	0	0.636702	0	0.0373331	0.131336	0	0	0	0	0.0334003	0	0.005096	0.00787314	#DIV/0!	0	0	0.284256	#DIV/0!	#DIV/0!	0	#DIV/0!	6.55422	#DIV/0!	#DIV/0!	#DIV/0!
ENSDARG00000063518	CPN2	0	0	0	0	0	0	0	0	0.0171741	0	0	0	0	#DIV/0!	#DIV/0!	#DIV/0!	#DIV/0!	#DIV/0!	0	#DIV/0!	#DIV/0!	#DIV/0!	#DIV/0!	#DIV/0!	#DIV/0!
ENSDARG00000063519	PLEKHB1	0	0	0	0	0	0	0	0	0	0	0	0	0.0100925	#DIV/0!	#DIV/0!	#DIV/0!	#DIV/0!	#DIV/0!	#DIV/0!	#DIV/0!	#DIV/0!	#DIV/0!	#DIV/0!	#DIV/0!	#DIV/0!
ENSDARG00000063568	syt7a	0	0.0109041	0	0.030851	0	0	0	0	0	0.0109826	0.0436613	0	0	#DIV/0!	0	0	#DIV/0!	#DIV/0!	#DIV/0!	#DIV/0!	#DIV/0!	#DIV/0!	#DIV/0!	#DIV/0!	#DIV/0!
ENSDARG00000063613	ENDOD1 (2 of 12)	0	0	0	0	0	0	0	0	0	0	0	0	0	#DIV/0!	#DIV/0!	#DIV/0!	#DIV/0!	#DIV/0!	#DIV/0!	#DIV/0!	#DIV/0!	#DIV/0!	#DIV/0!	#DIV/0!	#DIV/0!
ENSDARG00000063614	SKOR2	0.0920277	0.0621043	0.0259508	0.154457	0.0792334	0.0755732	0.0375759	0.0293468	0	0.0552742	0	0	0	0.281989	0.417858	0	1.94939	1.44797	#DIV/0!	#DIV/0!	2.91217	#DIV/0!	#DIV/0!	#DIV/0!	#DIV/0!
ENSDARG00000067495	CABZ01076534.1	0	0	0	0	0	0	0	0	0	0.0178417	0	0	0.0210283	#DIV/0!	#DIV/0!	#DIV/0!	#DIV/0!	#DIV/0!	#DIV/0!	#DIV/0!	#DIV/0!	#DIV/0!	#DIV/0!	#DIV/0!	#DIV/0!
ENSDARG00000067509	slc24a4b	0.0147944	0	0	0	0	0	0	0	0	0	0.0302557	0.0103789	0	0	#DIV/0!	#DIV/0!	#DIV/0!	#DIV/0!	#DIV/0!	2.91512	#DIV/0!	0	#DIV/0!	#DIV/0!	#DIV/0!
ENSDARG00000067524	fut9b	0.179271	0.0272802	0.0258001	0.127966	0.16721	0	0	0.0145882	0	0.0274766	0	0.041922	0.016192	0.143917	0.945745	0	0.765301	0	#DIV/0!	0	0	0.655422	#DIV/0!	#DIV/0!	#DIV/0!
ENSDARG00000067537	pcsk5a	0	0.125851	0	0	0	0	0	0	0	0.0243072	0.02691	0	0.0213893	#DIV/0!	0	#DIV/0!	#DIV/0!	#DIV/0!	#DIV/0!	#DIV/0!	#DIV/0!	#DIV/0!	#DIV/0!	#DIV/0!	#DIV/0!
ENSDARG00000067599	CABZ01076985.1	0.0885956	0	0	0	0	0	0	0	0	0.0407368	0.0404872	0	0	0	#DIV/0!	#DIV/0!	#DIV/0!	#DIV/0!	#DIV/0!	#DIV/0!	#DIV/0!	#DIV/0!	#DIV/0!	#DIV/0!	#DIV/0!
ENSDARG00000067646	tmem232	0	0.0424967	0	0	0.0200367	0	0	0.0227253	0	0.0214013	0	0	0	#DIV/0!	0	#DIV/0!	0	#DIV/0!	#DIV/0!	#DIV/0!	#DIV/0!	#DIV/0!	#DIV/0!	#DIV/0!	#DIV/0!
ENSDARG00000067664	si:dkey-172m14.2	0	0	0	0	0	0	0	0	0	0	0	0	0	#DIV/0!	#DIV/0!	#DIV/0!	#DIV/0!	#DIV/0!	#DIV/0!	#DIV/0!	#DIV/0!	#DIV/0!	#DIV/0!	#DIV/0!	#DIV/0!
ENSDARG00000067669	zglp1	0	0	0	0	0.0397475	0	0	0	0	0.0283031	0	0.0215915	0.0333581	#DIV/0!	#DIV/0!	#DIV/0!	0	#DIV/0!	#DIV/0!	0	#DIV/0!	1.31084	#DIV/0!	#DIV/0!	#DIV/0!
ENSDARG00000067701	myoz3a	0.0392665	0	0.118673	0.168174	0	0.0246855	0	0	0.0496962	0	0	0.0137736	0	3.02225	#DIV/0!	0.295505	#DIV/0!	0	0	0	0.208013	0	#DIV/0!	#DIV/0!	0
ENSDARG00000067710	si:ch73-66d24.2	0.309637	0.424066	0	0.0443042	0.122462	0	0.0535741	0.0377951	0	0.0118911	0.106153	0.126999	0	0	0	0	0.361779	#DIV/0!	#DIV/0!	0.835857	#DIV/0!	0.0936314	#DIV/0!	#DIV/0!	#DIV/0!
ENSDARG00000067714	hspb3	0.0507518	0	0	0	0.0873918	0	0	0	0	0	0	0	0	0	#DIV/0!	#DIV/0!	0	#DIV/0!	#DIV/0!	#DIV/0!	#DIV/0!	#DIV/0!	#DIV/0!	#DIV/0!	#DIV/0!
ENSDARG00000067725	CLDN20 (1 of 2)	0	0.443845	0.049384	0	0	0	0	0	0	0	0.67952	0.0200607	0	#DIV/0!	0.111264	#DIV/0!	#DIV/0!	0	#DIV/0!	33.8732	0	0	#DIV/0!	#DIV/0!	#DIV/0!
ENSDARG00000067762	si:ch211-207c6.10	0.000302363	3.12265e-29	2.78587e-07	1.91013e-14	1.47633e-38	9.65987e-24	1.96145e-07	2.3623e-17	0	0.0341251	0.00354359	6.83252e-16	9.50419e-15	0.000921366	8.92149e+21	0	1.29384e+24	0.704071	#DIV/0!	5.18636e+12	3.46745e-17	4.99451e+13	#DIV/0!	7.36625e+12	1.4404e+30
ENSDARG00000067770	CT009619.1	0	0	0.0267861	0	0	0.117031	0	0	0	0	0	0	0	#DIV/0!	#DIV/0!	#DIV/0!	#DIV/0!	0	#DIV/0!	#DIV/0!	4.36909	#DIV/0!	#DIV/0!	#DIV/0!	#DIV/0!
ENSDARG00000067781	urp2	0	0.0990154	0	0	0	0	0.107836	0	0	0	0	0	0.070524	#DIV/0!	0	#DIV/0!	#DIV/0!	#DIV/0!	#DIV/0!	#DIV/0!	#DIV/0!	#DIV/0!	#DIV/0!	#DIV/0!	#DIV/0!
ENSDARG00000067794	RFPL1	0	0	0	0	0	0	0	0	0	0	0	0	0	#DIV/0!	#DIV/0!	#DIV/0!	#DIV/0!	#DIV/0!	#DIV/0!	#DIV/0!	#DIV/0!	#DIV/0!	#DIV/0!	#DIV/0!	#DIV/0!
ENSDARG00000067806	zgc:158432	0	0.016607	0.031412	0.0623203	0	0	0.0301439	0	0.0153466	0	0	0.0255203	0.039428	#DIV/0!	1.89149	0.246254	#DIV/0!	0.95963	0	0	0	0	#DIV/0!	0	#DIV/0!
ENSDARG00000067808	DUPD1 (4 of 11)	0	0	0	0	0	0	0	0	0	0	0	0	0.0374714	#DIV/0!	#DIV/0!	#DIV/0!	#DIV/0!	#DIV/0!	#DIV/0!	#DIV/0!	#DIV/0!	#DIV/0!	#DIV/0!	#DIV/0!	#DIV/0!
ENSDARG00000067813	zgc:171844	0	0	0	0	0	0	0	0	0	0.0299892	0	0	0	#DIV/0!	#DIV/0!	#DIV/0!	#DIV/0!	#DIV/0!	#DIV/0!	#DIV/0!	#DIV/0!	#DIV/0!	#DIV/0!	#DIV/0!	#DIV/0!
ENSDARG00000067814	FO704765.1	0	0	0	0	0.0669856	0	0	0	0	0	0	0	0	#DIV/0!	#DIV/0!	#DIV/0!	0	#DIV/0!	#DIV/0!	#DIV/0!	#DIV/0!	#DIV/0!	#DIV/0!	#DIV/0!	#DIV/0!
ENSDARG00000067815	LINGO3 (2 of 2)	0.0493624	0.157744	0.0106561	0.0105707	0	0	0	0.0361519	0	0.102137	0.11279	0.155834	0.0936282	0.215875	0.0675531	0	#DIV/0!	0	#DIV/0!	0.723783	0	0.655422	#DIV/0!	#DIV/0!	#DIV/0!
ENSDARG00000067828	si:ch211-229c8.13	0	0	0	0	0	0	0	0	0	0	0	0	0	#DIV/0!	#DIV/0!	#DIV/0!	#DIV/0!	#DIV/0!	#DIV/0!	#DIV/0!	#DIV/0!	#DIV/0!	#DIV/0!	#DIV/0!	#DIV/0!
ENSDARG00000067829	ppargc1a	0.0550013	0.243918	0.074633	0.0269217	0	0	0	0.0076727	0	0.0433542	0	0.022049	0.0425811	1.35693	0.305976	0	#DIV/0!	0	#DIV/0!	0	0	1.96627	#DIV/0!	#DIV/0!	#DIV/0!
ENSDARG00000067831	tbata	0.0860264	0.451636	0	0.110532	0	0	0.0178213	0.105006	0	0	0.0393131	0.0452633	0	0	0	0	#DIV/0!	#DIV/0!	#DIV/0!	0.868543	#DIV/0!	0	#DIV/0!	#DIV/0!	#DIV/0!
ENSDARG00000067847	il21	0.131922	0	0	0.177562	0.470519	0	0	0	0.0318002	0	0	0.0264407	0.04085	0	#DIV/0!	0.179093	0.377375	#DIV/0!	0	0	#DIV/0!	0	#DIV/0!	#DIV/0!	#DIV/0!
ENSDARG00000067859	scospondin	0.001546	0	0	0	0.00798638	0.00194383	0	0	0	0	0	0	0	0	#DIV/0!	#DIV/0!	0	#DIV/0!	#DIV/0!	#DIV/0!	#DIV/0!	#DIV/0!	#DIV/0!	#DIV/0!	#DIV/0!
ENSDARG00000067872	si:ch73-19f24.2	1.04083e-15	1.20615e-08	0.0458747	0.0181839	0.0281222	1.03113e-29	2.52234e-44	1.26117e-44	0	2.8026e-44	0	3.05797e-34	0	4.40751e+13	3.8034e+06	0	0.646603	5.49832e-43	#DIV/0!	0	2.24771e-28	9.1649e-11	#DIV/0!	0	4.07744e+17
ENSDARG00000067889	gltpd2	0	0.0196732	0	0	0	0	0	0	0	0	0	0	0	#DIV/0!	0	#DIV/0!	#DIV/0!	#DIV/0!	#DIV/0!	#DIV/0!	#DIV/0!	#DIV/0!	#DIV/0!	#DIV/0!	#DIV/0!
ENSDARG00000067925	SSTR4	0.0618025	0.150475	0	0	0	0	0	0	0.0347636	0.0378896	0.112972	0.0722618	0	0	0	#DIV/0!	#DIV/0!	#DIV/0!	0	1.56337	#DIV/0!	0.524338	#DIV/0!	#DIV/0!	#DIV/0!
ENSDARG00000067999	GJD2 (1 of 2)	0.133511	0.390082	0	0.137235	0	0	0.0221266	0.0260747	0	0	0.170836	0.168594	0.0289413	0	0	0	#DIV/0!	#DIV/0!	#DIV/0!	1.0133	#DIV/0!	0	#DIV/0!	#DIV/0!	#DIV/0!
ENSDARG00000068006	gck	0.0647621	0	0	0	0	0	0.0268323	0	0	0.04963	0.0493259	0.0302889	0	0	#DIV/0!	#DIV/0!	#DIV/0!	#DIV/0!	#DIV/0!	1.62851	#DIV/0!	1.63855	#DIV/0!	#DIV/0!	#DIV/0!
ENSDARG00000068018	CU672228.1	0	0	0	0	5.04135e-32	0	0	0	0.0279915	0.0305085	0	0.0232739	0	#DIV/0!	#DIV/0!	#DIV/0!	0	#DIV/0!	0	0	#DIV/0!	1.31085	#DIV/0!	#DIV/0!	#DIV/0!
ENSDARG00000068026	FO704819.1	0.0234001	0.0962902	0.100979	0.240507	0.251708	0	0.0775851	0	0.0098869	0.0967617	0	0.0328324	0.126909	4.31532	1.04869	0.0411086	0.9555	0.768329	0	0	0	2.94714	#DIV/0!	0	#DIV/0!
ENSDARG00000068086	psmb11b	0.0152356	0	0	0	0	0	0	0	0	0	0	0	0.0165132	0	#DIV/0!	#DIV/0!	#DIV/0!	#DIV/0!	#DIV/0!	#DIV/0!	#DIV/0!	#DIV/0!	#DIV/0!	#DIV/0!	#DIV/0!
ENSDARG00000068088	tcnl	0	0.0640955	0	0.0601319	0	0	0	0	0	0	0	0.0246242	0	#DIV/0!	0	0	#DIV/0!	#DIV/0!	#DIV/0!	0	#DIV/0!	0	#DIV/0!	#DIV/0!	#DIV/0!
ENSDARG00000068098	si:ch211-198o12.4	0	0	0	0	0	0	0	0	0	0	0	0	0	#DIV/0!	#DIV/0!	#DIV/0!	#DIV/0!	#DIV/0!	#DIV/0!	#DIV/0!	#DIV/0!	#DIV/0!	#DIV/0!	#DIV/0!	#DIV/0!
ENSDARG00000068100	si:ch211-240g9.1	0.393991	0.655977	0.0200125	0.317632	0.139677	0	0.0192046	0	0.0391091	0.0213129	0.0847292	0.341437	0.0753583	0.0507943	0.0305079	0.123127	2.27405	0.95963	0	0.248155	0	0.0624212	#DIV/0!	0.258594	#DIV/0!
ENSDARG00000068110	KCNJ4	0	0	0.0145439	0	0	0	0	0	0.0284221	0	0.123152	0.023632	0	#DIV/0!	#DIV/0!	#DIV/0!	#DIV/0!	0	0	5.21124	0	0	#DIV/0!	#DIV/0!	#DIV/0!
ENSDARG00000068122	C5H9orf171	0.0658299	0.0801403	0.0378961	0.0187961	0.0377852	0	0	0	0.0185145	0.0201793	0.0401113	0.107759	0.0234196	0.575667	0.472872	0.985018	0.497446	0	0	0.372232	0	0.187263	#DIV/0!	#DIV/0!	#DIV/0!
ENSDARG00000068124	si:ch211-37p17.5	0	0.989816	0.0353245	0.0700826	0	0	0	0.0399472	0	0.01881	0.261726	0.186543	0.0221695	#DIV/0!	0.0356879	0	#DIV/0!	0	#DIV/0!	1.40303	0	0.100835	#DIV/0!	#DIV/0!	#DIV/0!
ENSDARG00000068130	C5H9orf9	0	0.326712	0.0446121	0.0255394	0	0	0.135041	0	0	0	0.14969	0.104585	0	#DIV/0!	0.136549	0	#DIV/0!	3.027	#DIV/0!	1.43128	0	0	#DIV/0!	0.472836	#DIV/0!
ENSDARG00000068138	ch25hl1.2	0.0275997	0.0251996	0.0714972	0.0236413	0	0	0.137222	0	0.0465741	0.025381	0.100902	0.0193623	0	2.59051	2.83724	1.97003	#DIV/0!	1.91926	0	5.21126	0	1.31085	#DIV/0!	2.71524	#DIV/0!
ENSDARG00000068141	tnfsf11	0.0594071	0.501729	0.0512981	0.178104	0.716071	0.130715	0.0369205	0.0145028	0	0	0.529393	0.260479	0.0321944	0.863501	0.102243	0	0.248724	0.719725	#DIV/0!	2.03238	2.54815	0	#DIV/0!	2.82383	0
ENSDARG00000068144	nmba	0	0	0.0270332	0	0	0.530075	0	0	0.0528291	0	0	0.0878511	0	#DIV/0!	#DIV/0!	#DIV/0!	#DIV/0!	0	0	0	19.6083	0	#DIV/0!	#DIV/0!	0
ENSDARG00000068148	arrdc1a	0.181385	2.74294	0.068524	0.174792	0.0878443	0.1853	0.0939396	0.0553509	0	0.260631	0.341925	0.143155	0.0245744	0.377782	0.024982	0	1.98979	1.3709	#DIV/0!	2.38849	2.70416	1.82062	#DIV/0!	1.74228	0.673266
ENSDARG00000068181	dpep1	0	0	0	0	0	0	0	0	0	0	0	0	0	#DIV/0!	#DIV/0!	#DIV/0!	#DIV/0!	#DIV/0!	#DIV/0!	#DIV/0!	#DIV/0!	#DIV/0!	#DIV/0!	#DIV/0!	#DIV/0!
ENSDARG00000068182	crb3b	0	1.68119	0	0.0737021	0.444481	0.0216368	0.0570388	0	0.0290391	0	0.456117	0.0603624	0	#DIV/0!	0	0.394006	0.165816	#DIV/0!	0	7.55631	#DIV/0!	0	#DIV/0!	#DIV/0!	#DIV/0!
ENSDARG00000068219	b3gnt2l	0.476688	0.153308	0.207302	0.929874	2.88353	0.071024	0.173946	0.0685809	0.0233712	0.0382091	0.330872	0	0.0608965	0.43488	1.35219	0.0251337	0.322478	0.839095	2.93442	#DIV/0!	0.342611	#DIV/0!	#DIV/0!	#DIV/0!	#DIV/0!
ENSDARG00000068220	hbl3	0.0217715	0	0	0.18649	0	0.0273741	0.0541225	0	0	0.0400428	0	0	0	0	#DIV/0!	0	#DIV/0!	#DIV/0!	#DIV/0!	#DIV/0!	#DIV/0!	#DIV/0!	#DIV/0!	#DIV/0!	#DIV/0!
ENSDARG00000068242	cngb1a	0	0	0	0	0	0	0	0.0366635	0.0105597	0.0115092	0	0	0.0135648	#DIV/0!	#DIV/0!	#DIV/0!	#DIV/0!	#DIV/0!	3.47202	#DIV/0!	#DIV/0!	#DIV/0!	#DIV/0!	#DIV/0!	#DIV/0!
ENSDARG00000068250	si:ch211-151h10.2	0.0150758	0	0	0	0.0129798	0	0.137417	0.0883291	0.139921	0.0970471	0	0	0.01634	0	#DIV/0!	#DIV/0!	0	#DIV/0!	0.631278	#DIV/0!	#DIV/0!	#DIV/0!	#DIV/0!	#DIV/0!	#DIV/0!
ENSDARG00000068255	nanos3	0.0203998	0.316638	0	0.069896	0.0702546	0	0.0507124	0.0199204	0	0.0750396	0.316964	0.0286226	0.132663	0	0	0	0.994896	#DIV/0!	#DIV/0!	11.0739	#DIV/0!	2.62169	#DIV/0!	#DIV/0!	#DIV/0!
ENSDARG00000068274	ANKRD65	0.0406672	0	0.0351162	0.0580578	0.0116711	0.0852204	0.0224658	0	0.0571878	0	0.0867275	0.0190199	0.0146925	0.863502	#DIV/0!	0.985015	4.97449	0.639756	0	4.55983	2.42681	0	#DIV/0!	7.12745	0
ENSDARG00000068283	cyp2x10.2	0	0	0	0	0	0	0	0	0	0	0	0	0	#DIV/0!	#DIV/0!	#DIV/0!	#DIV/0!	#DIV/0!	#DIV/0!	#DIV/0!	#DIV/0!	#DIV/0!	#DIV/0!	#DIV/0!	#DIV/0!
ENSDARG00000068296	SLCO3A1 (2 of 2)	0	0.0496247	0	0.00931121	0.018718	0	0.0270226	0	0	0.0299892	0.0298054	0.0228778	0	#DIV/0!	0	0	0.497447	#DIV/0!	#DIV/0!	1.30281	#DIV/0!	1.31084	#DIV/0!	#DIV/0!	#DIV/0!
ENSDARG00000068303	zgc:171509	0	0.0588164	2.72494e-31	0	0.0750081	0	0	0	0	0.0263293	0	0.0149618	0	#DIV/0!	4.63296e-30	#DIV/0!	0	0	#DIV/0!	0	0	1.75977	#DIV/0!	#DIV/0!	#DIV/0!
ENSDARG00000068372	zgc:158427	0	0	0	0	0	0	0	0	0	0	0	0	0	#DIV/0!	#DIV/0!	#DIV/0!	#DIV/0!	#DIV/0!	#DIV/0!	#DIV/0!	#DIV/0!	#DIV/0!	#DIV/0!	#DIV/0!	#DIV/0!
ENSDARG00000068387	slc6a18	0	0	0.0092208	0.00995413	0	0	0	0	0.00980497	0.0106866	0	0	0	#DIV/0!	#DIV/0!	0.985015	#DIV/0!	0	0	#DIV/0!	0	#DIV/0!	#DIV/0!	#DIV/0!	#DIV/0!
ENSDARG00000068397	tns2b	0.231176	0.637666	0.149944	0.0898728	0.0618239	0.043296	0	0.107947	0	0.0454973	0	0.0212481	0.0782694	0.648614	0.235145	0	1.45369	0	#DIV/0!	0	0.288748	2.14124	#DIV/0!	#DIV/0!	7.41561
ENSDARG00000068409	vgll4l	0.0865391	3.6873	0.149453	0.333574	0.223523	0.0181347	0.0836617	0.0422528	0	0.252011	0.237284	0.252962	0.046898	1.727	0.0405318	0	1.49235	0.559786	#DIV/0!	0.938022	0.12134	0.996241	#DIV/0!	1.67568	8.21029
ENSDARG00000068421	ttc9b	0.0967005	0.441457	0.0417505	0.103539	0	0	0	0	0.122385	0.0222317	0.0883821	0.0847993	0.0262024	0.431751	0.0945743	1.18202	#DIV/0!	0	0	1.04225	0	0.262168	#DIV/0!	#DIV/0!	#DIV/0!
ENSDARG00000068456	tmem91	0.0243415	0.100011	0	0.0625512	0.0653275	0	0	0	0	0.0111924	0.0693493	0	0	0	0	0	0.957502	#DIV/0!	#DIV/0!	#DIV/0!	#DIV/0!	#DIV/0!	#DIV/0!	#DIV/0!	#DIV/0!
ENSDARG00000068464	CR388046.1	0	0	0	0	0	0	0	0	0	0	0	0	6.8747e-16	#DIV/0!	#DIV/0!	#DIV/0!	#DIV/0!	#DIV/0!	#DIV/0!	#DIV/0!	#DIV/0!	#DIV/0!	#DIV/0!	#DIV/0!	#DIV/0!
ENSDARG00000068465	zgc:136254	0	1.98336e-26	0.0635028	0.0120486	0.00403681	0	0	0	0	0	0	0	0	#DIV/0!	3.20178e+24	0	2.98468	0	#DIV/0!	#DIV/0!	0	#DIV/0!	#DIV/0!	#DIV/0!	#DIV/0!
ENSDARG00000068468	DNAH3	0	0.00220268	0.00208232	0.00542956	0.010511	0	0.0020398	0.00708833	0	0.00664057	0.00221636	0.00741399	0.0204432	#DIV/0!	0.945357	0	0.51656	0.97958	#DIV/0!	0.298943	0	0.895681	#DIV/0!	0.305174	#DIV/0!
ENSDARG00000068474	si:dkey-94e7.2	0.0302471	0	0.00703985	0	0	0	0	0	0	0	0	0	0	0.232745	#DIV/0!	#DIV/0!	#DIV/0!	0	#DIV/0!	#DIV/0!	0	#DIV/0!	#DIV/0!	#DIV/0!	#DIV/0!
ENSDARG00000068483	neto1	0	0.0460587	0.0435598	0.0972237	0.0651484	0	0.0418013	0	0.042563	0	0	0	0.0273379	#DIV/0!	0.945745	0.437784	1.49234	0.95963	0	#DIV/0!	0	#DIV/0!	#DIV/0!	#DIV/0!	#DIV/0!
ENSDARG00000068493	si:zfos-411a11.2	0.0295645	0	0.113646	0	0	0.036224	0	0	0	0	0	0.0808463	0.0312262	3.844	#DIV/0!	#DIV/0!	#DIV/0!	0	#DIV/0!	0	0.318744	0	#DIV/0!	#DIV/0!	0
ENSDARG00000068503	gbgt1l4	0	0.221843	0.110046	0.124764	0.0717183	0	0.118252	0	0	0.119335	0	0.0505663	0.093749	#DIV/0!	0.496054	0	1.73964	1.07457	#DIV/0!	0	0	2.35997	#DIV/0!	0	#DIV/0!
ENSDARG00000068520	v2rh14	0	0.0767038	0	0	0	0	0	0	0	0	0	0	0	#DIV/0!	0	#DIV/0!	#DIV/0!	#DIV/0!	#DIV/0!	#DIV/0!	#DIV/0!	#DIV/0!	#DIV/0!	#DIV/0!	#DIV/0!
ENSDARG00000068528	taar19q	0	0	0	0	0	0	0	0	4.2988e-18	0	0	0	0	#DIV/0!	#DIV/0!	#DIV/0!	#DIV/0!	#DIV/0!	0	#DIV/0!	#DIV/0!	#DIV/0!	#DIV/0!	#DIV/0!	#DIV/0!
ENSDARG00000068542	si:dkey-181m19.16	0	0	0	0	0	0	0	0	7.3459e-18	0	0	0	0	#DIV/0!	#DIV/0!	#DIV/0!	#DIV/0!	#DIV/0!	0	#DIV/0!	#DIV/0!	#DIV/0!	#DIV/0!	#DIV/0!	#DIV/0!
ENSDARG00000068557	htr5al	0.0299226	0.154816	0.120578	0	0.0429463	0.114225	0	0.0292195	0	0	0.118511	0	0.0540641	4.02966	0.778847	#DIV/0!	0	0	#DIV/0!	#DIV/0!	0.947312	#DIV/0!	#DIV/0!	#DIV/0!	#DIV/0!
ENSDARG00000068566	olfcq19	0	0	0	0.0151079	0	0	0	0	0	0	0	0	0	#DIV/0!	#DIV/0!	0	#DIV/0!	#DIV/0!	#DIV/0!	#DIV/0!	#DIV/0!	#DIV/0!	#DIV/0!	#DIV/0!	#DIV/0!
ENSDARG00000068576	olfcd3	0	0	0	0	0	0	0	0	0	0	0	0	0	#DIV/0!	#DIV/0!	#DIV/0!	#DIV/0!	#DIV/0!	#DIV/0!	#DIV/0!	#DIV/0!	#DIV/0!	#DIV/0!	#DIV/0!	#DIV/0!
ENSDARG00000068586	CDHR2	0	0	0	0	0.00859125	0	0	0	0	0	0	0	0	#DIV/0!	#DIV/0!	#DIV/0!	0	#DIV/0!	#DIV/0!	#DIV/0!	#DIV/0!	#DIV/0!	#DIV/0!	#DIV/0!	#DIV/0!
ENSDARG00000068609	il1rl1	0.0824034	0	0.0711555	0	0.0709471	0	0	0	0	0	0	0	0.0893136	0.863502	#DIV/0!	#DIV/0!	0	0	#DIV/0!	#DIV/0!	0	#DIV/0!	#DIV/0!	#DIV/0!	#DIV/0!
ENSDARG00000068638	lpar5b	0	0	0	0.0302739	0.0760732	0	0	0	0.0149101	0	0	0.0123973	0	#DIV/0!	#DIV/0!	0.492507	0.397957	#DIV/0!	0	0	#DIV/0!	0	#DIV/0!	#DIV/0!	#DIV/0!
ENSDARG00000068657	irgq2	0.0689889	0	0	0	0	0	0	0	0	0	0	0.0120997	0	0	#DIV/0!	#DIV/0!	#DIV/0!	#DIV/0!	#DIV/0!	0	#DIV/0!	0	#DIV/0!	#DIV/0!	#DIV/0!
[truncated: 25,915 more rows]
