# Supplementary material for: Competition between Jagged-Notch and Endothelin1 Signaling Selectively Restricts Cartilage Formation in the Zebrafish Upper Face
Source: PLoS Genet. 2016 Apr 8;12(4):e1005967. doi: 10.1371/journal.pgen.1005967 (PMC4825933; doi:10.1371/journal.pgen.1005967)
Supplement: S2 Table — (XLSX) [file pgen.1005967.s002.xlsx]

## Sheet: S2 - Top 20 genes affected
Supplementary Table S2. Top 20 genes affected in Notch and Edn1 LOF and GOF models
Downregulated genes
	jag1b mutant				DBZ-treated				NICD overexpression				edn1 mutant				Edn1 overexpression
	gene name	fold-change			gene name	fold-change			gene name	fold-change			gene name	fold-change			gene name	fold-change
1	krtt1c19e	-55.1971		1	her4.3	-7.24303e+25		1	fgfbp2a	-104.645		1	Evf1/2	-38.2303		1	hbae1	-17.1818
2	cyt1l	-20.0328		2	her2	-549.172		2	tbx22	-51.8463		2	hbbe1.1	-33.6951		2	si:dkey-9c18.3	-16.6135
3	krt4	-11.9251		3	her4.2	-354.366		3	Evf1/2	-36.6898		3	pvalb1	-26.5221		3	hbbe1.1	-15.4339
4	her4.2	-5.81575		4	her15.1	-248.679		4	dlx4a	-27.1642		4	dlx3b	-25.6274		4	hbae3	-13.8755
5	jag1b	-5.52974		5	her4.2	-240.823		5	fgfbp2b	-17.2703		5	dlx4b	-20.7577		5	si:ch211-5k11.2	-12.057
6	her4.2	-5.24187		6	her4.1	-151.157		6	satb2	-16.4697		6	si:dkeyp-3b12.8	-14.7354		6	hbae1	-11.6383
7	her4.4	-5.11237		7	her15.2	-144.383		7	dlx4b	-15.6548		7	otud4	-14.4266		7	hbbe3	-11.3878
8	her4.1	-4.04666		8	si:ch211-193l2.5	-135.578		8	dlx3b	-13.5639		8	dlx4a	-14.2691		8	hbbe1.2	-8.5675
9	her15.2	-3.73208		9	her4.4	-114.465		9	shox	-13.529		9	si:dkeyp-3b12.9	-14.162		9	hbbe1.1	-8.56574
10	her4.3	-3.6983		10	si:ch211-193l2.4	-48.5764		10	nkx3.2	-11.6442		10	ctgfb	-13.5917		10	aqp3a	-8.33285
11	mtg1	-3.30043		11	hey1	-48.0319		11	si:dkey-19b23.8	-9.83322		11	si:dkey-153m14.1	-13.0978		11	lyz	-7.0854
12	her15.1	-3.11924		12	si:ch211-193l2.3	-35.7413		12	si:dkey-9c18.3	-9.40275		12	si:dkeyp-3b12.10	-12.6198		12	krtt1c19e	-5.13203
13	nr2f1b	-2.94296		13	zgc:153405	-18.6988		13	si:dkey-108k21.23	-8.82708		13	zgc:158463	-12.6018		13	npsn	-4.36431
14	her2	-2.71331		14	si:dkey-261m9.12	-12.892		14	si:dkey-238o13.4	-8.10747		14	dlx6a	-12.4449		14	pou3f3a	-3.75899
15	hbae3	-2.65694		15	her9	-12.5126		15	hand2	-7.84218		15	pvalb2	-11.6484		15	tspo	-3.60146
16	mfap4	-2.573		16	KDELR3 (2 of 2)	-8.8572		16	epha4b	-7.31755		16	hbae3	-10.8657		16	MFAP4 (4 of 14)	-3.34426
17	hey2	-2.54296		17	larp4ab	-7.85035		17	dlx6a	-6.6293		17	mylz3	-10.6577		17	mfap4	-3.31614
18	zgc:163030	-2.51382		18	p4hb	-7.68831		18	METRNL (1 of 2)	-6.42209		18	hbbe1.1	-7.68609		18	myhz1.1	-3.22268
19	hbbe3	-2.45999		19	wu:fc46h12	-6.65647		19	dlx5a	-6.22902		19	mylpfa	-7.61452		19	s100a10b	-3.10037
20	tfap2a	-2.45496		20	her6	-6.52663		20	col6a1	-6.15639		20	zgc:153154	-7.25495		20	fam212ab	-3.09523
Upregulated genes
	jag1b mutant				DBZ-treated				NICD overexpression				edn1 mutant				Edn1 overexpression
	gene name	fold-change			gene name	fold-change			gene name	fold-change			gene name	fold-change			gene name	fold-change
1	notum1a	2.05398		1	cyp1c1	14.7104		1	si:ch211-193l2.3	16.3976		1	tshz3b	4.79647		1	ctgfb	6.38407
2	sema3ab	1.96023		2	alyref	11.1737		2	her4.3	16.1636		2	hsp70.2	4.79452		2	aldoab	3.72398
3	Evf1/2	1.77817		3	cbx7a	10.5313		3	si:ch211-193l2.4	13.8247		3	hsp70.1	4.62273		3	cyp1c1	3.05453
4	oc90	1.77543		4	col2a1b	9.47122		4	her4.1	12.9825		4	plk3	4.55643		4	twsg1a	3.04381
5	zbtb21	1.77375		5	SHISA4 (2 of 4)	8.34639		5	si:ch211-193l2.5	12.7449		5	lonrf1l	4.31159		5	her15.2	2.85428
6	stox1	1.72098		6	mvp	8.10103		6	her4.2	11.8841		6	si:dkey-224j12.6	4.27405		6	Evf1/2	2.79994
7	PRTG (2 of 2)	1.67005		7	irf2bp2a	7.25888		7	her4.4	11.6533		7	hsp70l	3.77891		7	cbx7a	2.73113
8	adh8b	1.66909		8	stom	7.1111		8	acta1a	11.3715		8	zgc:110191	3.7303		8	rassf10a	2.69711
9	mea1	1.65047		9	col9a3	6.27452		9	mmrn2a	10.2147		9	amer2	3.68724		9	her2	2.69536
10	skila	1.64848		10	osr2	6.21192		10	her4.2	8.60762		10	si:dkey-286j15.1	3.67959		10	mmd	2.67323
11	f2r	1.63818		11	si:ch211-238e22.1	6.01928		11	her2	8.21931		11	pef1	3.59167		11	insig1	2.64672
12	osr2	1.63402		12	mapk6	5.9253		12	sfrp5	7.91444		12	mxd4	3.53514		12	fancf	2.6399
13	rin2	1.6141		13	akap8l	5.50277		13	lipg	6.46081		13	hgd	3.47859		13	notum1a	2.58668
14	chodl	1.58052		14	DUSP8 (2 of 2)	5.48264		14	hey2	6.0478		14	dgcr6	3.13605		14	aff3	2.57277
15	adgra2	1.57691		15	dstyk	5.19603		15	si:ch211-152c2.3	5.98627		15	as3mt	3.05372		15	lnx2b	2.52782
16	fam204a	1.57463		16	col1a1b	5.03491		16	PDGFRB	5.95311		16	slc25a32a	3.04457		16	nog2	2.49573
17	caska	1.56354		17	poldip3	4.85504		17	fabp7a	5.53511		17	pcyt1ab	3.03501		17	mych	2.4185
18	col6a6	1.55435		18	anxa11b	4.84439		18	s1pr5a	5.29214		18	twist2	3.02807		18	nuak1a	2.32333
19	foxp2	1.54928		19	cyt1l	4.74945		19	her15.1	5.26626		19	cnot4b	3.02105		19	bmpr1ba	2.31337
20	sptbn2	1.50661		20	col2a1a	4.72173		20	col4a1	5.13516		20	CR391944.1	2.96271		20	fgfbp2a	2.3076
Note: The sequencing data were first filtered for genes with a greater than threshold expression level (RPKM ≥3) in fli1a:GFP; sox10:DsRed double-positive cells from 36 hpf wild-type embryos.
These lists were not sub-filtered for genes enriched in arch NCCs relative to potentially contaminating single-positive fli1a:GFP (vasculature) or sox10:DsRed (ear) cells.
