# Supplementary material for: Competition between Jagged-Notch and Endothelin1 Signaling Selectively Restricts Cartilage Formation in the Zebrafish Upper Face
Source: PLoS Genet. 2016 Apr 8;12(4):e1005967. doi: 10.1371/journal.pgen.1005967 (PMC4825933; doi:10.1371/journal.pgen.1005967)
Supplement: S4 Table — (XLSX) [file pgen.1005967.s004.xlsx]

## Sheet: S4 - Notch activated
Supplementary Table S4. Notch-activated genes.
		RPKM values													Filter for fli+/sox10+ enriched		Fold changes		Fold changes					Ratio of fold-change (relative to control) between
		wt 36 hpf	wt 36 hpf	wt 36 hpf	wt 28 hpf	wt 20 hpf	edn1-/- 36 hpf	DBZ 36 hpf	jag1b-/- 36 hpf	jag1b+/+ 36 hpf	hsp/EDN1 36 hpf	hsp/NICD 36 hpf	hsp control 36 hpf	UAS:Edn1 control 36 hpf	fli+sox10+/fli+	fli+sox10+/sox10+	across time points		between mutants/transgenics and controls					overexpression/mutant
Ensembl ID	gene name*	fli+/sox-	fli-/sox+	fli+/sox10+	fli+/sox10+	fli+/sox10+	fli+/sox10+	fli+/sox10+	fli+/sox10+	fli+/sox10+	fli+/sox10+	fli+/sox10+	fli+/sox10+	fli+/sox10+	> 1.5	> 1.5	36/28	28/20	DBZ/wt	jag1b mut/wt	NICD/hsp control	edn1 mut/wt	EDN1/hsp control	NICD/jag1b	NICD/DBZ	EDN1/edn1
ENSDARG00000096403	si:dkey-153m14.1	1123.87	708.619	5732.53	598.575	271.817	437.672	1013.68	1474.02	1124.18	1198.82	316.504	1569.07	1595.78	5.10071	8.08972	9.57696	2.20212	0.176829	1.3112	0.201714	0.0763488	0.764032	0.15384	1.14073	10.0071
ENSDARG00000105223	pmp22a	581.626	429.027	1116.76	1159.25	1156.85	1398	1217.75	897.451	1001.39	783.347	1061.77	918.912	881.441	1.92007	2.60301	0.963347	1.00207	1.09043	0.896205	1.15546	1.25184	0.852472	1.28929	1.05964	0.680978
ENSDARG00000092119	si:ch211-235f12.2	4.43399	4.18944	7.28071	2.63641	2.1893	2.70785	1.80113	0.256051	2.3176	1.01048	5.18895	3.3714	0.977292	1.64202	1.73787	2.7616	1.20423	0.247384	0.110481	1.53911	0.371921	0.299721	13.931	6.22154	0.805873
ENSDARG00000076532	AL954137.2	489.328	361.484	791.463	1079.61	904.581	315.53	1181.33	874.125	993.344	777.683	750.019	1037.88	936.123	1.61745	2.18948	0.733101	1.19349	1.49259	0.879982	0.722645	0.398667	0.7493	0.821204	0.484155	1.87951
ENSDARG00000103846	hspa5	338.301	349.798	543.703	286.998	374.848	765.795	715.135	736.125	748.608	297.212	291.686	234.054	234.406	1.60716	1.55433	1.89445	0.765638	1.3153	0.983325	1.24623	1.40848	1.26984	1.26737	0.947487	0.90157
ENSDARG00000013168	jag1b	5.60398	6.97119	19.2763	14.6343	4.41956	24.5327	7.25764	3.41707	18.8955	16.7943	52.5974	22.9252	27.8405	3.43975	2.76514	1.3172	3.31126	0.376506	0.18084	2.2943	1.27269	0.732569	12.6869	6.09368	0.575608
ENSDARG00000100897	PDGFRB	4.14197	0.183504	10.345	4.53595	0.842628	12.7229	4.06218	3.03775	4.39425	6.73407	28.6481	4.81229	7.2454	2.4976	56.3748	2.28067	5.3831	0.392671	0.691301	5.95311	1.22986	1.39935	8.61146	15.1606	1.13781
ENSDARG00000103635	si:dkeyp-3b12.10	81.6771	47.2312	428.055	60.8054	38.9	33.9193	85.2177	113.833	98.6342	91.3949	35.8052	107.798	102.948	5.24082	9.06297	7.03975	1.56312	0.199081	1.15409	0.332151	0.0792405	0.847835	0.287803	1.66842	10.6995
ENSDARG00000024829	tnw	235.221	19.499	400.675	84.4124	3.2452	502.798	374.544	117.021	134.091	123.24	105.523	144.785	153.604	1.7034	20.5485	4.74664	26.0115	0.934783	0.872698	0.728826	1.25488	0.851193	0.83514	0.779674	0.678308
ENSDARG00000103201	si:dkeyp-3b12.9	82.0363	41.9066	347.096	45.758	31.2647	24.5089	65.5699	117.086	78.9692	92.0836	28.672	113.195	117.134	4.23101	8.28261	7.58547	1.46357	0.18891	1.48268	0.253297	0.0706113	0.813495	0.170838	1.34084	11.5208
ENSDARG00000004169	stmn1a	172.254	188.371	324.679	326.027	120.736	387.024	255.417	240.879	245.619	333.804	270.582	310.712	345.169	1.88489	1.72361	0.995865	2.70033	0.786675	0.980702	0.870845	1.19202	1.07432	0.887981	1.10699	0.901259
ENSDARG00000104790	otud4	76.9591	36.9299	285.087	59.0938	29.4369	19.7612	87.1059	126.054	90.6768	80.5154	31.2262	119.089	94.3956	3.7044	7.71968	4.82431	2.00747	0.305541	1.39015	0.262209	0.0693164	0.676094	0.18862	0.858178	9.75375
ENSDARG00000103411	si:dkeyp-3b12.8	51.1248	25.6245	262.696	34.6572	23.2292	17.8275	48.3898	62.4316	55.9919	47.4758	18.3471	61.5634	57.5912	5.13833	10.2518	7.57984	1.49197	0.184205	1.11501	0.29802	0.0678636	0.771169	0.267279	1.61787	11.3635
ENSDARG00000104267	postnb	148.278	45.823	222.977	107.113	59.7828	277.195	215.365	80.0524	95.8562	55.8821	93.3495	109.465	98.1476	1.50378	4.86605	2.0817	1.7917	0.965862	0.83513	0.852779	1.24316	0.510502	1.02113	0.882921	0.41065
ENSDARG00000059367	mfap2	126.572	21.706	213.04	116.43	98.2144	315.367	233.63	142.842	147.815	135.291	177.002	146.508	151.178	1.68315	9.8148	1.82977	1.18547	1.09665	0.966357	1.20814	1.48032	0.923438	1.2502	1.10166	0.62381
ENSDARG00000056938	kera	3.28775	1.72462	7.39773	4.21078	3.09604	7.96949	5.63212	1.72101	3.61422	1.92604	12.6698	3.14925	2.86104	2.25009	4.28948	1.75686	1.36005	0.761331	0.476177	4.02312	1.07729	0.611587	8.44878	5.28432	0.567709
ENSDARG00000089769	hapln1a	57.1387	46.001	176.985	112.202	5.88213	286.439	210.015	229.2	184.371	169.206	95.5855	91.773	122.822	3.09746	3.84742	1.57738	19.0751	1.18663	1.24315	1.04154	1.61844	1.84374	0.837828	0.877735	1.13921
ENSDARG00000077938	cd248b	100.916	5.32425	167.307	102.992	33.0306	294.408	166.172	100.37	91.0274	111.407	139.628	118.406	140.124	1.65788	31.4236	1.62447	3.11808	0.993216	1.10264	1.17923	1.75969	0.94089	1.06947	1.18729	0.534691
ENSDARG00000035521	sfrp1a	22.145	9.71695	44.2068	12.0757	3.52707	51.8379	34.5382	21.8524	31.2559	9.84053	82.4657	20.3733	24.5709	1.99624	4.54945	3.66081	3.42372	0.781287	0.699145	4.04773	1.17262	0.483011	5.78955	5.18085	0.411907
ENSDARG00000035859	angptl4	104.333	85.7883	160.881	183.283	177.973	166.7	275.641	182.776	209.468	243.361	252.394	159.221	185.409	1.542	1.87533	0.877774	1.02984	1.71332	0.872572	1.58518	1.03617	1.52845	1.81667	0.925209	1.47509
ENSDARG00000039949	fibina	101.256	10.3846	159.542	48.1106	22.9809	82.4743	137.744	86.6619	95.2581	68.5699	55.2112	77.081	67.845	1.57563	15.3633	3.31615	2.0935	0.863371	0.909759	0.716275	0.516944	0.889582	0.787324	0.829626	1.72085
ENSDARG00000031907	ptbp1b	67.3302	85.4065	144.497	136.268	220.523	269.587	159.309	136.339	121.851	137.574	129.889	102.917	166.047	2.14609	1.69187	1.06039	0.617931	1.10251	1.1189	1.26208	1.86569	1.33675	1.12796	1.14473	0.716488
ENSDARG00000042027	prrx1b	62.8318	5.26563	139.29	78.4166	19.3811	254.18	128.345	112.89	122.513	67.9959	89.293	90.6292	119.862	2.21687	26.4527	1.77628	4.04603	0.921423	0.921453	0.985256	1.82483	0.750265	1.06924	1.06928	0.411143
ENSDARG00000079964	dlx2a	21.604	10.8875	139.149	217.451	118.595	221.109	148.698	165.972	163.508	176.583	126.548	145.484	190.173	6.44089	12.7806	0.63991	1.83356	1.06862	1.01507	0.869841	1.58901	1.21376	0.856928	0.813982	0.763849
ENSDARG00000017168	nr2f1b	10.1997	3.16451	42.9612	58.1183	20.9666	71.1671	11.871	23.2803	68.513	55.3906	95.4101	51.2059	86.7496	4.21201	13.5759	0.739203	2.77195	0.276319	0.339794	1.86326	1.65654	1.08172	5.48351	6.74316	0.653
ENSDARG00000021442	cdh11	78.2359	15.9108	126.816	62.2571	39.1676	146.607	152.007	83.8248	78.6276	71.1049	83.9638	72.4772	87.6277	1.62094	7.97044	2.03697	1.58951	1.19864	1.0661	1.15849	1.15606	0.981066	1.08666	0.966498	0.848628
ENSDARG00000057949	slc43a3b	1.94984	1.36782	4.55288	0.450522	0.187006	3.62331	2.97494	0.927932	1.29249	0.749033	1.58023	0.420148	0.82525	2.335	3.32857	10.1058	2.40913	0.653419	0.717941	3.76113	0.795828	1.78278	5.23877	5.75607	2.24016
ENSDARG00000099148	bzw1b	75.8004	76.9397	124.876	94.2221	91.4728	73.899	108.185	90.0264	96.6691	66.7863	57.1635	103.469	87.2367	1.64743	1.62304	1.32534	1.03006	0.866339	0.931284	0.55247	0.591779	0.645472	0.593234	0.637706	1.09073
ENSDARG00000095896	pou3f3b	11.6904	14.981	35.0145	14.6404	0.848381	88.0083	16.7199	17.3483	34.993	14.9285	82.6828	32.3239	42.9731	2.99515	2.33726	2.39164	17.2569	0.477514	0.495765	2.55795	2.51348	0.461841	5.1596	5.3568	0.183746
ENSDARG00000011404	fen1	76.5247	77.4015	118.843	116.159	92.2543	144.638	98.0411	91.2731	97.0464	121.614	105.761	124.917	133.623	1.553	1.53541	1.02311	1.25912	0.824963	0.94051	0.84665	1.21705	0.973558	0.900203	1.02629	0.799932
ENSDARG00000103092	grem2b	20.8402	4.77515	116.982	189.61	195.954	99.7383	80.5156	64.4734	111.752	233.763	136.511	137.579	118.579	5.61329	24.4981	0.616961	0.967625	0.688273	0.576933	0.992237	0.852595	1.69912	1.71985	1.44163	1.99288
ENSDARG00000021948	tnc	53.789	23.4566	116.771	57.1507	55.6465	153.762	124.416	84.4211	80.3221	65.0603	76.2788	73.3572	92.9249	2.17091	4.97817	2.04321	1.02703	1.06547	1.05103	1.03983	1.31678	0.886897	0.989339	0.975933	0.673534
ENSDARG00000030402	twist1a	61.3816	4.57127	112.699	119.566	82.9186	111.12	161.303	120.152	143.441	105.601	78.6334	142.912	130.149	1.83604	24.6538	0.942567	1.44197	1.43127	0.837641	0.550223	0.985989	0.738923	0.656872	0.384429	0.749423
ENSDARG00000034117	rarga	65.7106	20.6845	108.964	58.1517	34.5095	169.035	115.933	79.8628	74.8871	58.0101	56.9759	70.2006	72.5262	1.65824	5.26791	1.87379	1.68509	1.06396	1.06644	0.811616	1.55129	0.826348	0.761049	0.762827	0.532683
ENSDARG00000103713	cd248a	30.2366	4.72372	55.3343	20.8682	18.087	47.2312	32.0914	24.3867	35.4122	40.0156	104.328	31.4209	33.9357	1.83004	11.7141	2.65161	1.15377	0.579955	0.688652	3.32034	0.853561	1.27353	4.8215	5.72517	1.49203
ENSDARG00000056795	serpine1	70.2182	11.581	105.454	107.746	89.2235	140.624	249.995	116.468	115.022	142.939	147.654	98.2155	102.752	1.5018	9.10578	0.978728	1.2076	2.37065	1.01257	1.50337	1.33351	1.45536	1.4847	0.634157	1.09138
ENSDARG00000022129	rbm4.3	49.3229	52.2308	99.1848	37.0659	40.5438	144.42	33.9111	26.9482	34.7903	26.1492	32.781	35.2988	28.5542	2.01093	1.89897	2.6759	0.914219	0.341898	0.774589	0.928672	1.45607	0.740796	1.19892	2.71622	0.508764
ENSDARG00000075559	ppm1g	62.4779	53.8558	98.7142	118.244	110.981	113.467	86.1517	87.2041	89.4679	111.554	93.7096	106.129	134.106	1.57999	1.83294	0.834835	1.06544	0.872739	0.974697	0.882978	1.14945	1.05112	0.9059	1.01173	0.914452
ENSDARG00000070538	hey1	31.6345	38.4819	97.7858	112.415	86.6847	140.827	2.03585	76.7109	104.091	131.965	224.07	66.8021	91.7003	3.09111	2.54109	0.869864	1.29683	0.0208195	0.73696	3.35424	1.44016	1.97546	4.55145	161.11	1.3717
ENSDARG00000039304	six1a	44.8703	10.3955	93.0399	36.1689	16.7112	265.784	123.014	79.3254	79.1955	37.7149	44.2565	53.2159	56.3478	2.07353	8.95002	2.57237	2.16435	1.32216	1.00164	0.831641	2.85667	0.708715	0.830279	0.629	0.248092
ENSDARG00000062936	NDNF	58.4477	29.3247	91.6301	48.4422	24.6668	125.65	98.4078	67.202	58.2282	40.0111	43.4344	48.6287	58.407	1.56773	3.12467	1.89153	1.96386	1.07397	1.15411	0.893184	1.37127	0.822788	0.773913	0.831668	0.600017
ENSDARG00000057683	mcm6	56.0196	57.4685	88.3209	130.5	102.82	146.627	74.0577	69.2307	67.7503	93.9629	89.7099	94.9627	115.524	1.57661	1.53686	0.676789	1.26921	0.838507	1.02185	0.944686	1.66016	0.989472	0.924485	1.12663	0.596009
ENSDARG00000069978	si:ch211-67e16.2	1.87209	0.245463	3.00996	2.39603	1.38591	4.2843	3.902	1.83773	2.53479	1.34481	4.15652	1.55	1.64754	1.60781	12.2624	1.25623	1.72885	1.29636	0.725003	2.68163	1.42337	0.867619	3.69878	2.06858	0.609551
ENSDARG00000058179	cxcr7b	54.2097	17.0574	86.2709	16.3152	5.94942	55.7117	86.1927	47.9354	50.2384	35.9193	22.3685	47.1973	47.5658	1.59143	5.05768	5.28776	2.74232	0.999094	0.954159	0.473936	0.645776	0.761046	0.496706	0.474366	1.1785
ENSDARG00000007407	barx1	13.9551	2.30464	82.9635	57.3995	4.58174	53.5685	79.308	127.998	117.433	63.3976	12.593	66.2297	66.9314	5.94503	35.9985	1.44537	12.5279	0.955938	1.08997	0.190141	0.645688	0.957238	0.174447	0.198905	1.48251
ENSDARG00000037397	ssrp1a	51.8874	47.4128	80.5032	91.812	77.4881	121.895	68.8783	75.7398	76.437	90.0701	77.0075	90.9366	106.639	1.5515	1.69792	0.876827	1.18485	0.855597	0.990879	0.846826	1.51416	0.990471	0.854621	0.989749	0.654138
ENSDARG00000075707	NID2 (2 of 2)	29.8235	9.17951	63.9813	64.6103	56.1633	67.2063	59.0016	34.5489	56.5834	76.7699	190.5	86.2553	94.4092	2.14533	6.97001	0.990265	1.1504	0.922169	0.610584	2.20856	1.05041	0.890031	3.61713	2.39496	0.847322
ENSDARG00000053829	pax9	8.58343	0.629976	13.5946	1.43647	0.0336255	28.1028	9.59291	11.28	13.9979	2.41405	17.5564	6.34348	6.76193	1.58382	21.5796	9.46389	42.7197	0.705641	0.805835	2.76763	2.0672	0.380556	3.43449	3.92215	0.184092
ENSDARG00000054823	id3	45.4501	31.029	74.6545	103.941	113.923	66.5919	75.9757	85.1921	94.7669	98.2968	84.5547	78.4642	81.5766	1.64256	2.40596	0.718239	0.912379	1.0177	0.898965	1.07762	0.892001	1.25276	1.19874	1.05888	1.40444
ENSDARG00000092337	gas5	33.8502	45.8024	73.4315	37.2061	43.2165	45.2508	35.9309	31.474	39.0716	29.0352	22.8483	39.791	30.1087	2.16931	1.60322	1.97364	0.860923	0.489312	0.805547	0.574208	0.616231	0.729693	0.712817	1.1735	1.18412
ENSDARG00000008305	hand2	16.686	32.2608	72.9977	73.5285	0.759925	45.6589	58.9639	126.863	115.561	74.6232	10.039	78.7276	106.507	4.37479	2.26274	0.992781	96.7576	0.80775	1.0978	0.127516	0.625484	0.947866	0.116155	0.157865	1.51541
ENSDARG00000057234	chtopa	46.1176	45.5404	70.9323	50.5451	38.9747	56.219	55.8167	52.8072	56.1557	44.3127	52.8313	58.7907	54.0635	1.53807	1.55757	1.40335	1.29687	0.786901	0.940371	0.898634	0.792573	0.753737	0.955616	1.14199	0.951
ENSDARG00000018516	stk38b	3.07737	2.39396	5.99385	2.58872	2.31685	9.5951	4.1624	2.8164	3.57456	3.40106	6.76043	2.50742	3.99354	1.94772	2.50374	2.31537	1.11734	0.694445	0.787901	2.69617	1.60082	1.3564	3.42196	3.88248	0.847312
ENSDARG00000056619	arhgap42a	3.99966	3.31624	6.51419	8.45909	5.23671	8.72526	6.89362	6.49404	7.18847	8.84951	21.5388	7.65056	8.78519	1.62869	1.96433	0.770082	1.61534	1.05825	0.903397	2.81532	1.33942	1.15671	3.11638	2.66037	0.863591
ENSDARG00000027589	fzd7b	38.1372	20.5635	68.144	54.5196	29.4688	108.446	88.8487	77.7794	70.8446	51.4817	65.9992	48.5849	63.3731	1.78681	3.31383	1.2499	1.85008	1.30384	1.09789	1.35843	1.59142	1.05962	1.23731	1.04187	0.665834
ENSDARG00000015266	mab21l2	26.3209	14.9889	67.5323	45.9296	7.49346	88.8062	101.092	88.7736	88.8427	55.3437	49.2336	68.0329	73.6954	2.56573	4.50549	1.47034	6.12929	1.49694	0.999222	0.723673	1.31502	0.813484	0.724237	0.483434	0.618611
ENSDARG00000018491	pdia4	37.5138	35.2631	66.0314	51.4632	25.2191	90.6884	87.472	75.223	86.8712	45.7042	61.0167	47.5981	50.1486	1.76019	1.87254	1.28308	2.04064	1.3247	0.865914	1.28191	1.37341	0.960211	1.48042	0.9677	0.699142
ENSDARG00000046013	rasl11a	27.9606	8.08004	59.9484	40.6417	26.8756	109.973	20.3379	14.3289	24.0142	36.5966	57.8936	31.4222	38.9682	2.14403	7.41932	1.47505	1.51222	0.339257	0.596684	1.84244	1.83446	1.16467	3.0878	5.43082	0.634886
ENSDARG00000068401	yap1	32.0175	18.7323	62.4745	83.881	53.6203	78.9213	77.2966	78.6331	79.0448	74.653	66.3398	65.6165	87.8282	1.95126	3.33512	0.744799	1.56435	1.23725	0.994792	1.01102	1.26326	1.13772	1.01632	0.817153	0.900622
ENSDARG00000011956	dlx4a	8.43808	2.11973	62.3908	35.3486	0	4.37243	102.885	144.594	110.186	153.492	2.75735	74.9011	97.0057	7.39396	29.4334	1.76501	#DIV/0!	1.64904	1.31227	0.0368132	0.0700813	2.04926	0.028053	0.022324	29.2412
ENSDARG00000004880	acsm3	1.3952	1.15203	3.02762	1.75628	1.37358	4.39322	2.16648	1.84223	2.31344	2.6163	6.30385	2.67679	3.76078	2.17003	2.62807	1.72388	1.27862	0.715572	0.796316	2.355	1.45105	0.977402	2.95737	3.29108	0.673584
ENSDARG00000103783	cyyr1	24.2109	24.1947	58.3017	48.141	29.7758	77.5855	44.4212	43.1231	40.2991	40.8619	20.4153	34.6989	45.4201	2.40808	2.40969	1.21106	1.61678	0.761919	1.07008	0.588356	1.33076	1.17761	0.549826	0.772202	0.884919
ENSDARG00000015759	tspan7	33.4294	26.1531	58.0877	47.6824	43.6889	37.1494	65.2635	43.6292	50.1093	44.7425	48.8108	51.928	55.1475	1.73762	2.22106	1.21822	1.09141	1.12353	0.870681	0.939971	0.63954	0.861626	1.07958	0.83662	1.34726
ENSDARG00000089805	pcdh18a	8.88143	7.87114	33.2138	33.7704	32.2938	36.4692	34.9345	45.1152	40.62	75.6972	123.396	37.7929	42.8416	3.73969	4.21969	0.983518	1.04572	1.05181	1.11066	3.26506	1.09801	2.00295	2.93973	3.10424	1.82416
ENSDARG00000020031	cldn11a	25.8556	1.19631	56.6758	31.3355	0.391072	50.4331	33.9327	13.0676	18.9854	15.182	15.4243	26.7302	28.7055	2.19201	47.3755	1.80868	80.1272	0.598716	0.688297	0.577036	0.889852	0.567972	0.838353	0.96379	0.638276
ENSDARG00000103519	adamts1	37.2748	13.2255	56.2648	84.8394	19.9486	71.3143	42.2695	66.5236	55.9259	63.9916	58.5312	72.8331	81.8254	1.50946	4.25427	0.663192	4.2529	0.75126	1.1895	0.803635	1.26748	0.878606	0.67561	1.06972	0.693193
ENSDARG00000004189	cbx1a	33.8378	36.709	56.1592	74.292	63.1184	66.6934	52.5847	66.874	69.7555	69.1532	58.1287	64.3111	73.6663	1.65966	1.52985	0.755925	1.17703	0.936351	0.958691	0.903867	1.18758	1.07529	0.942814	0.965309	0.90545
ENSDARG00000102981	cyp2k16	2.23511	0.124113	3.51021	0.693995	0.0316861	4.92572	1.66877	0.143751	0.351922	0.59332	0.998964	0.878637	0.94505	1.57049	28.2824	5.05798	21.9022	0.475405	0.408474	1.13695	1.40326	0.675273	2.7834	2.39154	0.481219
ENSDARG00000039241	prkca	2.8156	2.46444	4.32329	6.63693	3.45397	7.94537	3.84177	4.08281	4.91204	3.46533	8.38772	3.67577	4.03835	1.53548	1.75427	0.651399	1.92154	0.888622	0.831184	2.28189	1.83781	0.942749	2.74535	2.5679	0.512975
ENSDARG00000007560	sema3bl	14.3541	10.828	54.9676	10.8122	2.82949	71.4805	38.6039	45.5494	39.2613	30.118	21.7751	27.245	38.4309	3.8294	5.07643	5.08385	3.82125	0.702303	1.16016	0.799233	1.30041	1.10545	0.688899	1.13802	0.850077
ENSDARG00000033616	sepn1	33.221	26.0532	53.8465	62.1121	46.2483	57.4046	62.2456	36.2898	33.7092	59.4533	39.5625	34.7118	48.8702	1.62086	2.06679	0.866924	1.34301	1.15598	1.07655	1.13974	1.06608	1.71277	1.05869	0.985951	1.60661
ENSDARG00000005251	rpe	27.7974	32.2148	53.6542	43.8645	44.1275	49.6896	47.6569	38.7852	42.8067	44.5362	36.5965	43.5587	47.0741	1.93019	1.66551	1.22318	0.99404	0.888223	0.906054	0.840165	0.926108	1.02244	0.927279	0.945894	1.10402
ENSDARG00000013125	dlx1a	8.78995	6.15351	53.4588	37.6138	4.47863	54.6149	50.6085	61.6596	62.9037	47.8017	23.3553	41.5674	49.1785	6.08181	8.68753	1.42125	8.39851	0.946682	0.980222	0.561866	1.02163	1.14998	0.573203	0.59351	1.12564
ENSDARG00000089787	CREBZF	32.9667	27.5419	52.2312	22.8977	16.2137	39.9819	34.111	31.1595	27.5941	21.3221	22.0774	24.7793	25.2906	1.58436	1.89643	2.28107	1.41224	0.653077	1.12921	0.890961	0.765479	0.86048	0.789014	1.36425	1.12411
ENSDARG00000076010	twist1b	19.6602	3.38625	50.7665	17.9427	4.8223	60.4306	64.3499	30.8761	37.3593	22.9695	24.6966	30.7842	31.5224	2.5822	14.992	2.82937	3.72078	1.26757	0.826464	0.802249	1.19036	0.746146	0.970701	0.632905	0.626822
ENSDARG00000069912	hmga2	33.1129	24.5368	50.3114	32.4138	25.6136	28.4778	36.5536	28.4318	29.2685	39.8642	28.4973	32.3375	38.9715	1.51939	2.05045	1.55216	1.26549	0.726547	0.971413	0.881246	0.566031	1.23275	0.90718	1.21292	2.17789
ENSDARG00000034013	rgmd	28.327	28.4201	50.1162	57.9919	35.4024	50.8896	77.8567	56.9713	69.4525	65.9913	50.3698	64.7189	69.6605	1.7692	1.76341	0.864193	1.63808	1.55352	0.820292	0.778286	1.01543	1.01966	0.948792	0.500981	1.00416
ENSDARG00000004692	nabp1a	29.9419	27.4225	49.8808	30.8399	34.9609	39.2993	35.6042	45.5054	54.6818	37.4333	33.4363	47.5109	46.501	1.66592	1.81897	1.61741	0.882125	0.713786	0.832185	0.703761	0.787864	0.787889	0.845678	0.985955	1.00003
ENSDARG00000074335	boc	27.2176	8.12954	49.7136	49.507	21.7076	78.5395	71.707	60.7345	62.8549	40.7277	41.543	48.0723	50.5608	1.82652	6.11518	1.00417	2.28063	1.4424	0.966265	0.864177	1.57984	0.847218	0.894348	0.599124	0.536268
ENSDARG00000044511	etv5b	32.4153	28.2128	49.4595	70.5123	51.9102	60.8805	96.9269	66.9473	58.9259	55.6991	58.1871	63.5545	77.004	1.52581	1.75309	0.701431	1.35835	1.95972	1.13613	0.915546	1.23092	0.876399	0.805849	0.467182	0.711989
ENSDARG00000058133	foxd2	21.7965	3.18749	49.3776	20.0746	8.22437	62.5847	33.4985	22.5195	27.4749	17.8482	22.5666	23.0432	29.5797	2.26539	15.4911	2.45971	2.44087	0.678415	0.819639	0.979317	1.26747	0.774554	1.19482	1.44354	0.611102
ENSDARG00000102142	ece2b	5.05533	1.59011	9.4375	5.09733	2.12778	10.6188	3.91342	3.09041	3.74737	6.53952	10.953	5.06946	7.57273	1.86684	5.93512	1.85146	2.39561	0.414667	0.824688	2.16059	1.12517	1.28998	2.61988	5.21041	1.14648
ENSDARG00000056995	snai1a	25.9815	14.0646	45.2572	75.4845	44.9513	78.9404	34.5905	36.1336	44.0442	50.4063	102.19	49.0402	60.0576	1.7419	3.21781	0.599556	1.67925	0.764309	0.820394	2.0838	1.74426	1.02786	2.54	2.72638	0.589279
ENSDARG00000079446	si:dkey-238f9.1	0.813298	0.663772	3.38051	0.129732	0	2.19483	2.12184	0.829051	0.997817	0.292622	0.913756	0.436209	0.708097	4.15655	5.09288	26.0576	#DIV/0!	0.627669	0.830865	2.09477	0.64926	0.67083	2.52119	3.33738	1.03322
ENSDARG00000036162	hnrnpa0b	23.8288	28.8828	47.4055	134.894	105.122	27.0895	162.762	165.601	185.787	152.818	152.251	200.464	175.772	1.98942	1.64131	0.351428	1.28321	3.4334	0.891349	0.759493	0.571442	0.762321	0.852072	0.221207	1.33403
ENSDARG00000101037	asf1ba	28.7109	29.9143	46.9593	57.4374	34.7171	36.8439	38.9027	35.2508	42.4917	52.6338	44.1198	47.2712	59.9733	1.63559	1.56979	0.817574	1.65444	0.828434	0.829593	0.933334	0.784592	1.11344	1.12505	1.12662	1.41914
ENSDARG00000019728	bmpr1aa	12.8516	8.44814	22.8875	27.2793	18.1482	21.7487	30.6039	19.8652	27.8276	20.9183	35.3076	19.7327	28.985	1.78091	2.70918	0.839006	1.50314	1.33714	0.713867	1.78929	0.950244	1.06008	2.50648	1.33815	1.11559
ENSDARG00000098385	si:dkeyp-3b12.6	0.397986	1.17681	45.6674	0.0210456	0.233018	3.88451	0.659091	0.535977	2.41951	0.0275202	1.77e-05	2.85439	0.370616	114.746	38.8061	2169.93	0.0903175	0.0144324	0.221523	6.19302e-06	0.0850609	0.00964136	2.79566e-05	0.000429105	0.113347
ENSDARG00000099999	tcf3b	23.4714	21.435	45.4822	46.8782	37.7378	61.8008	58.0972	55.8285	57.8593	47.4387	47.8713	47.3573	62.198	1.93777	2.12187	0.970221	1.24221	1.27736	0.964901	1.01085	1.35879	1.00172	1.04762	0.791361	0.737213
ENSDARG00000042145	lhx8b	1.73633	2.22388	3.96548	3.93436	3.33339	4.45678	5.11511	5.12292	4.56137	7.50451	9.51186	3.37901	6.42391	2.28383	1.78314	1.00791	1.18029	1.28991	1.12311	2.81498	1.12389	2.22092	2.50642	2.18231	1.97609
ENSDARG00000087398	CR751224.2	3.40784	1.75867	5.67211	3.95556	3.72072	1.55246	3.99027	4.43701	3.77127	4.92793	8.30583	2.82385	5.29953	1.66443	3.22523	1.43396	1.06312	0.70349	1.17653	2.94131	0.273701	1.74511	2.49999	4.18103	6.37598
ENSDARG00000039701	emx2	9.15686	6.25722	44.7028	25.4346	4.19606	76.2696	28.0872	24.7903	45.7799	39.5275	14.5058	35.7254	46.8382	4.88189	7.1442	1.75756	6.06154	0.62831	0.541511	0.406036	1.70615	1.10643	0.749821	0.646236	0.648493
ENSDARG00000045909	dynlt1	2.17692	1.99804	3.32596	1.96282	0.8589	4.35017	2.13444	2.07255	1.82693	1.69218	3.79527	1.36017	1.30862	1.52783	1.66461	1.69448	2.28527	0.641752	1.13444	2.79029	1.30794	1.24409	2.45961	4.34793	0.951183
ENSDARG00000091481	foxc1a	19.3332	0.994069	44.1772	27.7335	13.2417	39.0607	47.0186	31.0176	42.0872	23.8447	36.7411	32.799	32.48	2.28504	44.4408	1.59292	2.09441	1.06432	0.736984	1.12019	0.884182	0.726995	1.51996	1.0525	0.822223
ENSDARG00000015628	psmd10	28.5997	27.3523	44.0238	12.4708	13.3346	42.4056	21.7746	22.2061	24.4775	23.6065	25.0783	27.6584	24.7636	1.53931	1.60951	3.53015	0.935221	0.49461	0.907205	0.906716	0.963243	0.853502	0.999461	1.83319	0.886072
ENSDARG00000045893	kctd15a	5.03138	2.93754	15.9314	8.89178	13.5883	19.0884	11.3844	6.63796	9.87467	7.1384	18.7996	11.5859	13.6128	3.16641	5.42338	1.7917	0.65437	0.714589	0.672221	1.62263	1.19816	0.616128	2.41383	2.27071	0.514228
ENSDARG00000103750	si:ch211-246m6.5	3.4738	0.622907	6.956	2.28973	0.364597	8.70529	3.23129	2.67367	2.56796	1.72446	5.75614	2.29329	2.90122	2.00242	11.167	3.03791	6.28017	0.464533	1.04116	2.50999	1.25148	0.751959	2.41075	5.40326	0.600856
ENSDARG00000094752	rpe65b	20.0396	6.35283	43.285	48.8438	26.1884	61.9793	62.5477	44.2201	43.7007	54.0704	61.035	47.4066	51.3278	2.15997	6.8135	0.886192	1.86509	1.44502	1.01189	1.28748	1.43189	1.14057	1.27236	0.890976	0.796547
ENSDARG00000042032	pou3f3a	2.12058	3.15657	7.82417	0.626413	0.26165	10.2312	7.13312	8.73685	15.9905	1.96432	9.52999	7.38386	7.65282	3.68964	2.47869	12.4904	2.39409	0.911678	0.546378	1.29065	1.30764	0.266029	2.3622	1.41569	0.203442
ENSDARG00000070873	ccl25b	25.843	0.494808	42.5161	8.72268	0.17191	47.2984	42.8529	26.9349	32.4227	6.97749	10.2197	18.5302	9.55308	1.64517	85.9244	4.8742	50.7398	1.00792	0.830742	0.551516	1.11248	0.376547	0.663883	0.547181	0.338475
ENSDARG00000056483	ssbp4	28.1689	21.6351	42.2795	47.3502	21.4482	54.7823	46.9549	45.6864	49.338	29.4375	53.3215	40.5432	52.2495	1.50093	1.95421	0.892911	2.20765	1.11058	0.925988	1.31518	1.29572	0.726077	1.4203	1.18422	0.560367
ENSDARG00000102265	smarcal1	3.07463	2.82496	4.86803	5.6072	4.20125	4.46382	4.77597	4.489	5.29025	4.23749	6.70835	3.49001	4.57857	1.58329	1.72322	0.868175	1.33465	0.981089	0.848542	1.92216	0.916966	1.21418	2.26525	1.95921	1.32412
ENSDARG00000019529	parp1	22.3859	25.1763	40.4984	50.0203	44.3678	45.6715	33.2615	30.4809	32.6482	41.6731	39.2125	40.4578	51.4493	1.8091	1.60859	0.809639	1.1274	0.821304	0.933617	0.96922	1.12774	1.03004	1.03813	1.1801	0.913369
ENSDARG00000033307	igf2b	26.3118	19.1309	40.1329	25.7728	17.2915	23.8598	75.4947	53.3767	63.8389	36.9633	36.3705	36.4507	41.0621	1.52528	2.09781	1.55718	1.49049	1.88112	0.836116	0.9978	0.59452	1.01406	1.19338	0.530429	1.70568
ENSDARG00000068036	tmem119b	23.9504	9.46182	39.7048	39.0781	31.4151	38.5801	40.6992	33.4924	33.1527	30.6861	31.4713	29.8483	35.7116	1.65779	4.19632	1.01604	1.24393	1.02504	1.01025	1.05437	0.971673	1.02807	1.04368	1.02861	1.05804
ENSDARG00000070494	pdgfra	18.9024	1.38773	39.6282	37.2766	42.1952	44.8554	46.6258	35.7195	33.7002	31.567	26.4343	29.7806	41.1289	2.09646	28.5561	1.06309	0.883432	1.17658	1.05992	0.887635	1.13191	1.05999	0.837455	0.754419	0.936461
ENSDARG00000015394	thoc7	26.0974	25.4759	39.3471	18.3753	19.6159	26.4142	15.3241	11.7308	15.6283	12.1358	15.8746	18.7028	13.1167	1.5077	1.54448	2.1413	0.936755	0.389459	0.750613	0.848782	0.671312	0.648876	1.13079	2.17938	0.966578
ENSDARG00000096546	nrp2a	24.68	24.7896	38.9325	32.7525	39.6439	31.5823	41.9413	25.6947	27.3217	22.1597	19.9574	24.9725	32.3694	1.57749	1.57052	1.18869	0.826167	1.07728	0.94045	0.799175	0.811207	0.887364	0.849779	0.741844	1.09388
ENSDARG00000018984	eya2	21.5154	7.94345	37.2857	24.51	5.36	55.8744	46.3743	23.4717	22.0769	18.0963	16.0956	23.7412	29.2962	1.73298	4.69389	1.52124	4.57276	1.24376	1.06318	0.677961	1.49855	0.762232	0.637673	0.545092	0.508647
ENSDARG00000071560	dlx4b	5.27126	10.9265	37.1828	40.2254	10.5641	1.79128	33.6011	54.239	43.965	67.4067	2.09966	32.8698	43.9886	7.05387	3.40299	0.924361	3.80775	0.903673	1.23369	0.0638781	0.048175	2.05072	0.0517782	0.0706872	42.5681
ENSDARG00000018953	gclm	19.5785	16.4619	36.0735	23.0473	24.152	31.7721	33.6261	27.8096	27.29	20.6793	13.1647	20.6778	24.9048	1.84251	2.19133	1.56519	0.954261	0.932155	1.01904	0.636659	0.88076	1.00007	0.624763	0.682996	1.13547
ENSDARG00000012949	SCML2	23.0169	21.7995	36.0066	38.7708	30.7343	59.9202	35.6468	39.9786	37.9218	29.5669	35.896	32.2549	43.3244	1.56435	1.65172	0.928704	1.26148	0.990007	1.05424	1.11289	1.66414	0.916664	1.05563	1.12412	0.550832
ENSDARG00000017195	foxf2a	19.6155	1.10124	35.4657	13.3221	0.264166	62.1768	56.4603	47.6281	42.0813	16.336	10.2405	15.4831	24.1731	1.80804	32.2052	2.66217	50.4308	1.59197	1.13181	0.661399	1.75315	1.05509	0.584372	0.415459	0.601822
ENSDARG00000014626	dlx3b	5.56339	12.6792	35.3874	76.0373	29.4114	1.38084	62.0144	83.3667	76.1659	99.2403	4.82067	65.3872	76.165	6.36076	2.79098	0.465395	2.5853	1.75244	1.09454	0.073725	0.0390207	1.51773	0.067357	0.0420698	38.8956
ENSDARG00000100990	nme3	21.4753	22.6829	35.2491	25.6927	23.8485	14.3227	29.0888	21.4401	27.0125	22.2404	23.0242	27.7796	24.9745	1.64138	1.55399	1.37195	1.07733	0.825235	0.79371	0.828817	0.406328	0.800602	1.04423	1.00434	1.97033
ENSDARG00000104015	fgfr1bl	5.4392	5.24047	11.0054	12.4243	4.48904	14.3252	13.0147	10.1723	11.2786	3.69967	14.5903	7.42092	4.19765	2.02335	2.10008	0.885796	2.7677	1.18257	0.901912	1.9661	1.30165	0.498546	2.17993	1.66256	0.38301
ENSDARG00000029248	fubp1	20.0204	22.0769	34.1127	25.482	27.4578	34.8098	33.7987	29.3157	29.113	31.0221	29.8698	33.6127	39.5935	1.7039	1.54518	1.3387	0.928042	0.990795	1.00696	0.888646	1.02044	0.922928	0.882502	0.896902	0.904445
ENSDARG00000091280	si:ch211-66k16.27	20.7697	17.7405	34.1034	46.5519	41.467	50.2448	56.3527	42.166	57.4806	69.7895	71.5681	56.9482	76.4701	1.64198	1.92235	0.732589	1.12263	1.65241	0.733569	1.25672	1.47331	1.22549	1.71316	0.760541	0.831796
ENSDARG00000098240	meis2a	8.71241	6.25929	34.0502	39.2956	10.2476	32.0412	48.8436	55.3964	48.5692	43.3168	29.4807	40.2773	53.25	3.90824	5.43995	0.866514	3.83461	1.43446	1.14057	0.731943	0.940999	1.07546	0.641737	0.510258	1.1429
ENSDARG00000099840	lpar1	22.1486	14.5391	33.9037	17.8327	8.96998	30.3086	32.0355	27.9908	26.5151	21.9177	20.6951	20.0496	22.0295	1.53074	2.3319	1.90121	1.98804	0.944897	1.05566	1.0322	0.893961	1.09317	0.977777	1.09239	1.22284
ENSDARG00000001975	hsd11b2	12.4266	2.83447	33.6847	2.59841	0	13.4162	39.9394	28.0282	23.1026	6.63147	2.31044	8.92313	10.2385	2.71069	11.884	12.9636	#DIV/0!	1.18568	1.21321	0.258927	0.398288	0.743178	0.213424	0.218378	1.86593
ENSDARG00000102973	cmtm8a	3.53314	2.24743	7.12835	0.616757	0.346003	11.4111	2.30332	0.801213	0.932465	1.49367	2.60174	1.43315	1.97823	2.01757	3.17178	11.5578	1.78252	0.323121	0.859242	1.8154	1.60081	1.04223	2.11279	5.61833	0.651065
ENSDARG00000055398	foxc1b	15.7817	1.69648	33.0941	32.0128	14.3268	18.8079	52.0564	47.8519	51.5761	48.7302	32.9542	34.3037	39.449	2.09699	19.5075	1.03378	2.23447	1.57298	0.927792	0.96066	0.568316	1.42055	1.03543	0.610726	2.49958
ENSDARG00000015674	msxc	20.4058	14.1494	32.314	18.8484	4.37269	58.0416	27.064	22.6385	29.5563	18.4214	22.2873	27.8755	30.8532	1.58357	2.28377	1.71442	4.31048	0.837532	0.765945	0.79953	1.79618	0.660846	1.04385	0.954627	0.367918
ENSDARG00000020845	tns1	17.1823	13.4717	32.2323	27.713	10.6488	32.1686	29.3686	28.5635	25.0175	29.8868	25.6594	23.9419	29.0121	1.8759	2.39259	1.16308	2.60245	0.911154	1.14174	1.07174	0.998024	1.24831	0.938686	1.17624	1.25078
ENSDARG00000099266	vasna	9.45525	0.981556	31.8628	35.4355	5.29786	28.7137	30.7335	29.1339	28.771	41.7622	24.3255	33.4285	41.5086	3.36985	32.4615	0.899177	6.68864	0.964557	1.01261	0.727687	0.901167	1.2493	0.718623	0.754426	1.38631
ENSDARG00000062593	stox1	18.9769	5.3783	31.5922	14.152	8.87277	55.7847	26.9703	38.1822	22.1863	22.4448	15.1146	18.7335	25.8947	1.66477	5.87401	2.23235	1.59499	0.853701	1.72098	0.806822	1.76577	1.19811	0.468815	0.945087	0.678518
ENSDARG00000069048	serpinf1	19.6826	1.03554	31.2578	18.2258	4.22128	63.681	36.4083	21.9658	24.9304	19.3606	28.7226	24.2015	23.4459	1.58809	30.185	1.71503	4.3176	1.16477	0.881085	1.18681	2.03728	0.799975	1.34699	1.01892	0.392668
ENSDARG00000104117	fzd4	4.95243	3.64866	10.4999	11.5021	9.95779	14.5673	9.88415	13.5154	12.5952	14.7182	23.1472	10.2747	13.9212	2.12015	2.87774	0.912868	1.15509	0.941357	1.07306	2.25283	1.38738	1.43247	2.09945	2.39318	1.0325
ENSDARG00000013670	hyou1	17.5289	17.2798	31.0475	15.2672	18.7255	34.6722	29.8707	28.3081	30.3183	18.9204	21.1044	18.5821	20.6543	1.77122	1.79675	2.03361	0.815316	0.962097	0.933697	1.13574	1.11675	1.01821	1.21639	1.18048	0.91176
ENSDARG00000012777	nucks1b	20.1279	16.5013	31.0193	41.1568	26.9026	30.7159	32.2259	32.0212	30.8117	34.7469	30.8473	40.4588	45.0011	1.54111	1.87981	0.753686	1.52984	1.0389	1.03925	0.762437	0.990219	0.858822	0.733639	0.73389	0.867305
ENSDARG00000024694	myo1b	15.6632	12.8707	30.7959	41.8616	35.405	36.5253	50.2578	40.6232	39.2173	45.5746	52.5783	37.9681	50.6332	1.96613	2.39271	0.73566	1.18236	1.63196	1.03585	1.3848	1.18604	1.20034	1.33688	0.848549	1.01205
ENSDARG00000025789	chd4b	20.0469	18.9905	30.1088	25.2068	24.0407	32.5726	25.9264	29.6807	27.4339	28.7697	22.8987	27.8559	33.8472	1.50192	1.58547	1.19447	1.04851	0.86109	1.0819	0.822041	1.08183	1.0328	0.759814	0.954652	0.954683
ENSDARG00000013302	gpx8	4.65631	4.34439	7.86556	4.72388	3.43267	6.82419	5.61883	2.48659	2.90971	2.15438	3.85679	2.16412	2.60225	1.68923	1.81051	1.66506	1.37615	0.714359	0.854583	1.78215	0.867604	0.995499	2.0854	2.49476	1.14741
ENSDARG00000101372	CR352258.1	1.94673	2.38397	4.15877	3.23326	1.57653	5.38552	3.37055	1.9763	2.49365	2.6588	2.83281	1.72031	4.17823	2.13628	1.74447	1.28625	2.05087	0.810468	0.792533	1.64669	1.29498	1.54554	2.07775	2.03177	1.19348
ENSDARG00000035563	znf703	16.7126	16.5694	29.1052	26.3133	7.23148	47.4	34.2504	21.1861	20.1614	18.3956	21.7898	19.8328	25.899	1.74151	1.75656	1.1061	3.63872	1.17678	1.05082	1.09867	1.62857	0.927534	1.04554	0.933629	0.569537
ENSDARG00000037804	phlda3	10.9464	8.01818	28.6771	45.8625	47.9082	25.1938	50.2346	33.9548	29.0776	51.2138	21.8748	35.1212	36.498	2.61977	3.57651	0.625284	0.9573	1.75173	1.16773	0.622837	0.878534	1.4582	0.533374	0.355555	1.65981
ENSDARG00000012025	hs6st2	17.5493	17.066	28.632	34.137	34.496	43.3368	29.5305	21.8881	21.0355	29.8692	26.4867	25.7631	32.3155	1.63152	1.67772	0.838738	0.989593	1.03138	1.04053	1.02809	1.51358	1.15938	0.98804	0.996806	0.765985
ENSDARG00000104100	bmpr1ba	11.4107	8.23086	28.2848	17.7734	2.63553	26.378	38.7746	44.3904	35.3856	58.7698	14.4418	25.4044	32.1063	2.4788	3.43643	1.59141	6.74377	1.37086	1.25448	0.568476	0.932586	2.31337	0.453158	0.414685	2.4806
ENSDARG00000030364	angpt1	10.2735	2.68696	28.1915	7.56241	1.46353	49.8254	28.0922	28.5712	23.2347	17.7717	12.9243	12.6333	17.2725	2.7441	10.492	3.72785	5.16724	0.996478	1.22968	1.02303	1.76739	1.40673	0.831953	1.02665	0.795939
ENSDARG00000045749	PPFIBP1 (2 of 3)	17.0069	12.3948	28.1621	28.8837	19.7117	32.4935	37.1047	30.327	29.85	21.2669	21.9349	25.0058	25.544	1.65592	2.27209	0.975017	1.46531	1.31754	1.01598	0.877192	1.1538	0.850479	0.863396	0.66578	0.737109
ENSDARG00000070050	sfrp2	16.717	2.71692	28.1174	32.7462	15.6983	21.2809	31.6783	15.1211	26.7863	28.6721	40.7611	38.0949	28.6573	1.68196	10.349	0.858646	2.08597	1.12664	0.564509	1.06999	0.756859	0.752649	1.89543	0.949713	0.994438
ENSDARG00000027087	tgfb2	4.70177	0.794355	8.32777	2.33084	0.494059	7.63399	2.89906	3.23559	3.15492	3.11518	6.05684	2.84397	3.59131	1.7712	10.4837	3.57286	4.71774	0.34812	1.02557	2.12971	0.916691	1.09536	2.07661	6.11776	1.19491
ENSDARG00000100149	axin2	17.4179	14.1355	27.4991	27.7386	13.397	38.1092	21.2514	23.9513	21.9711	20.4627	17.8265	22.1066	29.017	1.57878	1.94539	0.991366	2.07051	0.772803	1.09013	0.806388	1.38583	0.925638	0.739719	1.04346	0.667928
ENSDARG00000006837	mycn	12.0497	17.144	27.4167	157.981	120.834	17.8576	66.2342	58.3365	68.1116	127.356	45.6827	96.5137	123.821	2.2753	1.5992	0.173544	1.30742	2.41583	0.856484	0.473329	0.65134	1.31956	0.552642	0.195928	2.02592
ENSDARG00000044074	loxl2b	26.1276	1.98468	45.0381	30.172	21.317	82.2014	60.1773	26.3333	29.557	13.4401	32.1117	17.4148	14.9958	1.72377	22.6929	1.49271	1.4154	1.33614	0.890933	1.84393	1.82515	0.771763	2.06966	1.38004	0.422849
ENSDARG00000013843	sept5a	7.26307	6.2365	27.2676	22.9097	12.4826	25.4048	28.2059	32.8249	30.0715	29.892	20.1588	27.0843	29.7995	3.75428	4.37226	1.19022	1.83533	1.03441	1.09156	0.744298	0.931684	1.10367	0.681866	0.719538	1.18459
ENSDARG00000069790	dynll2a	6.08427	4.67484	13.1201	0.512621	0.500939	1.3377	0.70253	1.21748	2.21612	1.14655	1.85363	1.64437	1.06304	2.1564	2.80653	25.5942	1.02332	0.0535461	0.549375	1.12726	0.101958	0.697258	2.05189	21.0521	6.83867
ENSDARG00000022650	cyp2ad3	6.14819	6.74571	10.1926	4.79336	0.673926	15.4473	13.512	8.87032	10.4263	8.49642	14.864	8.6897	9.94157	1.65782	1.51098	2.1264	7.11259	1.32567	0.850764	1.71053	1.51554	0.977758	2.01058	1.29032	0.645154
ENSDARG00000063417	erf	14.8617	11.8662	27.2126	24.8858	19.6078	43.2217	28.4859	28.0538	21.5144	23.8178	24.0058	20.023	28.5686	1.83106	2.29329	1.0935	1.26918	1.04679	1.30395	1.19891	1.5883	1.18952	0.919443	1.14532	0.748929
ENSDARG00000101701	bmp5	6.96966	7.32803	25.8349	39.3687	32.3573	27.2401	37.5699	25.828	27.769	46.3228	80.0002	43.0393	49.7472	3.70677	3.52549	0.656229	1.21669	1.45423	0.930102	1.85877	1.05439	1.07629	1.99846	1.27818	1.02077
ENSDARG00000103409	uhrf1	16.8554	17.6708	26.5298	45.9314	30.5283	39.1816	26.1491	24.3443	26.6025	38.0194	30.4387	30.3046	45.55	1.57396	1.50134	0.577596	1.50455	0.98565	0.915113	1.00443	1.47689	1.25458	1.0976	1.01905	0.849471
ENSDARG00000098573	sgcd	16.3818	10.0829	26.3862	24.5059	9.60985	32.4389	24.4737	24.3212	24.1296	25.4976	15.9957	20.4555	28.3249	1.6107	2.61693	1.07673	2.55008	0.927519	1.00794	0.781976	1.22939	1.24649	0.775815	0.843083	1.01391
ENSDARG00000070702	s100v2	17.4918	7.30187	26.3136	12.7307	4.89622	30.7926	26.752	14.1147	18.4847	9.79209	11.3888	13.1923	12.1302	1.50434	3.60368	2.06694	2.60011	1.01666	0.763588	0.863291	1.17022	0.742258	1.13057	0.849144	0.634291
ENSDARG00000104367	zgc:194469	8.51438	7.17958	15.7547	20.1481	15.3988	16.3274	16.2544	16.9244	21.0032	15.8255	15.3134	10.0664	17.8605	1.85036	2.19438	0.781945	1.30842	1.03172	0.805801	1.52124	1.03635	1.57211	1.88786	1.47447	1.51697
ENSDARG00000069755	MTMR11	1.83093	2.11455	3.22021	3.01356	3.30737	2.14864	2.60329	2.01413	2.4064	2.49844	2.87912	1.83149	2.68842	1.75878	1.52288	1.06857	0.911165	0.808422	0.836989	1.57201	0.667236	1.36416	1.87817	1.94454	2.04449
ENSDARG00000026180	prpf8	16.361	13.6874	25.9067	40.0498	43.6757	26.3443	26.1341	32.0859	29.1295	36.7616	35.5916	32.7732	43.2019	1.58344	1.89274	0.646862	0.916981	1.00878	1.10149	1.086	1.01689	1.1217	0.985933	1.07655	1.10306
ENSDARG00000076308	pdp1	2.06382	1.60069	3.2193	4.78073	3.45826	6.30591	3.59504	3.17468	3.00521	2.78565	4.736	2.43645	4.08894	1.55987	2.0112	0.673391	1.38241	1.11671	1.05639	1.94381	1.95878	1.14332	1.84005	1.74065	0.583691
ENSDARG00000002795	meis3	9.7956	6.56622	25.7586	56.9338	34.223	34.6485	27.2006	32.5612	38.9368	23.4516	43.6273	41.7251	42.4704	2.62961	3.9229	0.452431	1.66361	1.05598	0.836258	1.04559	1.34512	0.56205	1.25032	0.990159	0.417843
ENSDARG00000102565	vasnb	8.44094	4.40237	25.7585	9.74568	7.4391	32.3786	29.8657	25.306	21.2844	10.6907	5.97527	11.6611	15.1476	3.05162	5.85105	2.64307	1.31006	1.15945	1.18895	0.51241	1.25701	0.916783	0.430979	0.441943	0.729338
ENSDARG00000070463	E2F3	14.8613	16.7425	25.6662	34.0835	28.2256	27.1589	16.362	20.6757	20.9685	27.7554	20.3044	27.495	31.365	1.72705	1.533	0.753039	1.20754	0.637492	0.986036	0.738476	1.05816	1.00947	0.748934	1.15841	0.953989
ENSDARG00000039335	st6gal2	3.03147	2.57317	4.6226	2.5839	1.30807	3.68639	2.24892	2.26723	2.48711	2.83135	3.05816	1.82746	3.88655	1.52487	1.79646	1.789	1.97535	0.486505	0.911592	1.67345	0.797471	1.54934	1.83574	3.43973	1.94281
ENSDARG00000063509	lrrc58b	8.50242	8.02388	25.2325	62.0511	27.8759	22.0991	33.7168	44.3028	38.8192	58.5982	33.3967	39.3677	43.2314	2.96768	3.14468	0.406641	2.22598	1.33624	1.14126	0.848327	0.875819	1.48848	0.743325	0.634859	1.69953
ENSDARG00000059906	sdc4	257.223	263.947	434.807	573.118	484.032	561.187	436.495	372.952	396.753	548.996	734.611	426.295	511.348	1.69039	1.64733	0.758669	1.18405	1.00388	0.940011	1.72325	1.29066	1.28783	1.83322	1.71658	0.99781
ENSDARG00000032617	fgfrl1a	12.266	4.18217	24.6063	10.1107	4.898	25.1411	29.2516	25.6688	24.3715	15.2425	15.5584	13.3995	18.2672	2.00606	5.88362	2.43369	2.06425	1.18878	1.05323	1.16112	1.02173	1.13754	1.10244	0.976727	1.11334
ENSDARG00000095774	emd	14.9756	13.0842	24.4753	24.4368	16.3946	24.836	27.5742	22.4863	25.8406	23.2535	22.5075	22.3832	25.6148	1.63435	1.8706	1.00158	1.49054	1.12661	0.870193	1.00555	1.01474	1.03888	1.15555	0.892545	1.02379
ENSDARG00000032708	arl4cb	12.3272	12.8318	24.4454	46.2315	24.8513	15.7688	60.14	46.7346	40.2213	50.8623	34.1919	32.1781	39.0991	1.98305	1.90506	0.528761	1.86033	2.46018	1.16194	1.06258	0.645062	1.58065	0.914493	0.431913	2.45038
ENSDARG00000029179	foxd1	8.45939	0.398494	24.2197	33.4707	16.3018	17.06	25.7523	24.9573	29.1892	30.9758	10.4536	29.7902	32.6403	2.86306	60.7781	0.723609	2.05319	1.06328	0.855018	0.350907	0.704385	1.0398	0.410409	0.330024	1.47618
ENSDARG00000044255	rbm18	14.5333	13.6832	24.1968	17.2558	12.3647	26.7829	21.7701	25.8162	23.9085	19.4446	18.4584	22.6464	26.1346	1.66492	1.76836	1.40224	1.39557	0.89971	1.07979	0.81507	1.10688	0.858618	0.75484	0.905925	0.775711
ENSDARG00000100446	si:ch211-286o17.1	15.3873	15.3264	23.659	50.2762	52.4756	32.5465	36.8989	19.4723	20.9321	29.2017	39.5412	28.3044	36.4259	1.53757	1.54368	0.470581	0.958087	1.55961	0.93026	1.397	1.37565	1.0317	1.50173	0.895734	0.749974
ENSDARG00000069440	dachd	4.89931	5.16949	7.9426	5.05394	1.8711	8.08958	6.62676	3.6021	3.84423	3.45361	7.87546	4.62734	5.23784	1.62117	1.53644	1.57157	2.70105	0.834331	0.937015	1.70194	1.01851	0.746349	1.81634	2.03989	0.732788
ENSDARG00000075468	vwa1	12.5486	3.52456	23.3924	5.98275	3.05572	21.1959	31.061	7.77465	10.1872	4.06286	2.93184	7.72714	7.74454	1.86414	6.63697	3.90997	1.95789	1.32782	0.763178	0.379421	0.906102	0.525791	0.497159	0.285746	0.580278
ENSDARG00000059073	gsc	4.2576	2.38537	23.317	2.4848	0.0465382	18.9163	21.7235	31.8643	42.6088	8.13552	11.2475	12.6275	12.2329	5.47656	9.775	9.38385	53.3927	0.931659	0.747834	0.890715	0.811266	0.64427	1.19106	0.956052	0.794153
ENSDARG00000036831	rnf41	3.13041	3.13298	4.70817	4.50818	4.52225	4.8703	4.8232	2.25505	2.91812	3.82152	4.52589	3.2329	4.61536	1.50401	1.50278	1.04436	0.996889	1.02443	0.772775	1.39995	1.03444	1.18207	1.81158	1.36656	1.14272
ENSDARG00000004695	six4a	10.0662	3.86077	23.1912	8.82025	2.77542	31.3594	32.6501	20.409	20.7239	10.6899	10.161	14.7705	17.293	2.30387	6.00688	2.62931	3.17799	1.40787	0.984805	0.687925	1.35221	0.723733	0.69854	0.48863	0.535222
ENSDARG00000058115	fgfr2	11.8612	2.63579	23.0799	17.8531	10.6467	15.9237	53.1196	45.4369	35.7576	25.4392	24.4076	26.45	36.3793	1.94583	8.75635	1.29277	1.67687	2.30155	1.27069	0.922783	0.689938	0.961784	0.726205	0.400939	1.39402
ENSDARG00000034933	CHCHD3 (1 of 2)	5.43794	8.5076	13.6113	12.8627	11.7658	17.6322	10.3869	10.2286	12.4116	12.4848	14.7096	9.87788	13.7572	2.50303	1.5999	1.0582	1.09323	0.763109	0.824116	1.48915	1.29541	1.26391	1.80696	1.95142	0.975688
ENSDARG00000040725	zgc:114130	13.4133	5.87381	29.7306	32.4268	19.8825	71.7459	31.702	24.0521	29.1152	21.276	45.3053	30.5615	36.9286	2.2165	5.06155	0.916853	1.63092	1.06631	0.826101	1.48243	2.4132	0.69617	1.79449	1.39025	0.288484
ENSDARG00000059672	zgc:136763	12.3563	0.613472	22.558	18.2902	10.1847	37.3867	24.3402	11.414	13.0658	14.9222	11.6229	15.8333	20.0535	1.82563	36.771	1.23334	1.79585	1.07901	0.873578	0.734079	1.65736	0.942457	0.840313	0.68033	0.56865
ENSDARG00000095378	gdf10a	12.4249	7.52229	25.9379	7.96312	7.16044	42.1493	26.6529	32.1045	30.4639	21.7055	49.861	26.3763	35.5496	2.08757	3.44814	3.25725	1.1121	1.02757	1.05385	1.89037	1.62501	0.822917	1.79377	1.83966	0.506408
ENSDARG00000029621	sgms1	13.2247	13.3746	22.2383	14.2174	10.6307	17.7995	14.6869	11.0553	11.46	12.4192	11.1864	13.999	13.9708	1.68157	1.66273	1.56416	1.33739	0.660433	0.964686	0.799086	0.800398	0.887149	0.828338	1.20994	1.10838
ENSDARG00000096527	si:dkey-18j14.5	12.554	10.9348	22.1846	13.1397	8.49978	13.4693	15.0471	14.6559	14.0192	11.6885	6.88222	12.9931	11.1482	1.76713	2.02881	1.68836	1.54589	0.678268	1.04542	0.529683	0.607146	0.899593	0.506672	0.780934	1.48167
ENSDARG00000006896	lhx6	3.49277	0.345799	22.0023	6.84876	0	30.45	18.5395	26.0939	29.8783	8.50082	11.0064	15.4597	17.8717	6.29938	63.6274	3.2126	#DIV/0!	0.842616	0.87334	0.711941	1.38395	0.54987	0.815194	0.844917	0.39732
ENSDARG00000011600	epha4b	9.1264	3.30294	21.6034	17.6461	5.30783	10.2533	34.4064	32.6786	24.8764	29.273	2.79953	20.4857	25.5488	2.36713	6.54066	1.22426	3.32454	1.59264	1.31364	0.136658	0.474615	1.42895	0.10403	0.0858059	3.01075
ENSDARG00000060586	ctdspl2b	11.8502	8.21163	21.3697	16.5311	11.8212	26.2449	20.3408	12.9305	12.0233	20.6493	14.5284	13.4807	23.1523	1.80332	2.60237	1.2927	1.39843	0.951852	1.07545	1.07772	1.22814	1.53177	1.00211	1.13223	1.24723
ENSDARG00000011863	ptk7a	11.3425	11.5486	20.9564	6.81892	5.80854	16.4256	19.2847	15.0181	13.3606	15.0526	10.8963	14.4817	15.8652	1.8476	1.81463	3.07327	1.17395	0.92023	1.12406	0.752419	0.783799	1.03942	0.669377	0.817642	1.32613
ENSDARG00000014041	smarcad1	12.407	13.7007	20.8436	21.3495	17.648	26.2357	19.9127	17.0556	17.6691	22.009	20.0904	22.9074	24.1651	1.67999	1.52135	0.976304	1.20974	0.955339	0.965278	0.877027	1.25869	0.960781	0.908574	0.918027	0.763316
ENSDARG00000102855	neo1a	11.9592	6.76988	20.787	15.662	8.58338	24.1725	24.5219	23.2072	21.5715	16.147	16.7997	15.1319	21.2932	1.73816	3.07051	1.32723	1.82469	1.17967	1.07583	1.11022	1.16287	1.06708	1.03197	0.941122	0.917632
ENSDARG00000098711	si:ch1073-425j19.2	0.838711	0.810821	4.08976	0.16904	0.0849538	3.22565	0.0408819	0.529943	0.624402	0.0907399	0.315644	0.207667	0.0534731	4.87624	5.04397	24.194	1.98979	0.00999616	0.848721	1.51995	0.788714	0.436949	1.79087	152.054	0.554002
ENSDARG00000030756	dnmt1	13.1096	12.5692	20.6725	26.1384	18.7215	24.5113	17.0099	15.5525	15.2124	21.872	18.6209	20.0146	26.1591	1.5769	1.64469	0.790886	1.39617	0.822827	1.02236	0.930366	1.1857	1.0928	0.910021	1.13069	0.921655
ENSDARG00000002937	meis4.1a	9.19025	1.84367	20.6039	36.0022	8.86521	28.0639	27.0907	36.5368	35.1114	32.634	46.7216	30.6913	41.2006	2.24193	11.1755	0.572296	4.06107	1.31483	1.0406	1.52231	1.36207	1.0633	1.46292	1.15779	0.78065
ENSDARG00000060397	hhip	11.5681	11.4523	20.5814	13.3621	10.8871	19.6244	23.8368	18.9135	18.1176	13.7557	21.4702	17.8387	24.759	1.77915	1.79714	1.54028	1.22733	1.15817	1.04393	1.20357	0.953502	0.771116	1.15293	1.0392	0.80872
ENSDARG00000017004	myo10	8.86292	11.2293	20.4896	19.7086	11.9374	34.5428	26.2428	27.4249	18.7392	25.9946	21.2411	19.1754	27.3872	2.31183	1.82466	1.03963	1.651	1.28079	1.4635	1.10773	1.68587	1.35562	0.7569	0.86488	0.804108
ENSDARG00000101481	rbp5	24.8482	14.2741	45.7558	22.9544	5.4157	53.8359	25.132	18.2656	24.2243	24.9311	36.327	26.9158	24.3404	1.84141	3.20551	1.99333	4.23849	0.549264	0.75402	1.34965	1.17659	0.926263	1.78994	2.4572	0.787242
ENSDARG00000060610	pcdh7b	12.7307	6.89718	20.3949	9.52006	3.84792	10.3166	14.2769	10.4974	10.9141	9.79215	9.65596	12.0902	11.3536	1.60203	2.95699	2.14231	2.47408	0.700023	0.96182	0.79866	0.505842	0.809925	0.830363	1.14091	1.60114
ENSDARG00000005315	celf1	13.2259	12.1244	20.2397	20.0656	33.3343	31.6546	16.5231	16.5855	16.178	17.7856	14.5092	15.8383	25.1422	1.53031	1.66934	1.00868	0.601951	0.816371	1.02519	0.916083	1.56399	1.12295	0.893575	1.12214	0.718005
ENSDARG00000104687	slc16a9b	2.81614	2.99253	4.76732	11.4343	9.06152	11.4027	2.87412	3.16169	2.71842	4.32358	12.4623	6.04413	7.12203	1.69286	1.59307	0.416932	1.26185	0.60288	1.16306	2.06188	2.39185	0.715335	1.77281	3.42006	0.299072
ENSDARG00000062485	dock11	1.91419	3.19105	5.83606	2.8776	2.8849	1.84225	4.44519	2.88869	3.58347	9.85945	6.79132	4.76469	9.31425	3.04884	1.82888	2.0281	0.99747	0.761677	0.806115	1.42534	0.315667	2.06927	1.76816	1.87132	6.55525
ENSDARG00000037362	scube2	3.13665	2.55271	5.25739	7.94655	5.14252	5.22936	7.84057	7.31609	7.17925	8.65351	11.0977	6.18812	8.47103	1.67612	2.05953	0.661594	1.54526	1.49134	1.01906	1.79339	0.994668	1.39841	1.75984	1.20253	1.4059
ENSDARG00000026489	khsrp	10.811	11.8835	19.8195	43.2472	46.4686	23.4309	35.1717	35.8075	39.8959	39.1115	35.3161	45.6212	51.7351	1.83327	1.66782	0.458284	0.930676	1.7746	0.897523	0.774116	1.18221	0.85731	0.862502	0.43622	0.725173
ENSDARG00000036073	cebpg	12.4514	10.0787	19.7453	28.1937	26.7073	21.0401	32.9264	24.3114	25.0694	23.6497	25.3198	20.7891	23.3079	1.58579	1.95911	0.700344	1.05566	1.66756	0.969764	1.21794	1.06558	1.1376	1.25591	0.730372	1.06759
ENSDARG00000079699	FOXD4L1	11.9052	2.5873	19.6677	15.0523	13.5337	27.9208	15.1669	14.2707	15.1877	9.34199	5.32651	8.68957	11.1264	1.65203	7.60163	1.30662	1.11221	0.771158	0.939622	0.612977	1.41963	1.07508	0.652366	0.794879	0.757298
ENSDARG00000077840	meis2b	8.29502	3.97622	19.4324	20.5108	7.26015	51.5767	23.9616	26.3161	24.262	13.0878	19.4565	19.4092	24.311	2.34266	4.88715	0.947423	2.82512	1.23307	1.08466	1.00244	2.65416	0.674309	0.924192	0.812957	0.254057
ENSDARG00000105276	grb2a	4.7609	3.54762	7.7049	5.35413	3.21309	5.05917	5.91763	4.42408	5.74039	5.32444	5.8252	4.29887	6.47514	1.61837	2.17185	1.43906	1.66635	0.768035	0.770693	1.35505	0.656617	1.23857	1.75823	1.76431	1.88629
ENSDARG00000023031	hoxa2b	5.27317	2.50053	19.0537	19.1685	8.42858	27.2908	16.0948	19.3068	18.6887	11.9299	15.0296	15.0249	18.6042	3.61333	7.61986	0.994011	2.27423	0.844707	1.03307	1.00031	1.43231	0.794009	0.968288	1.18421	0.554355
ENSDARG00000018022	msh2	10.8178	9.01786	18.8903	22.9367	19.5674	25.0071	19.3691	18.2014	17.9753	25.3376	20.8684	22.0491	27.6763	1.74622	2.09477	0.823584	1.17219	1.02535	1.01258	0.946451	1.32381	1.14914	0.934694	0.923055	0.868061
ENSDARG00000053209	smad6a	12.2508	8.32439	18.5551	22.6053	6.5562	25.3879	28.8823	26.3904	25.7724	18.6713	17.9449	24.6148	25.7466	1.5146	2.229	0.82083	3.44793	1.55657	1.02398	0.729029	1.36824	0.75854	0.711957	0.468356	0.554389
ENSDARG00000067850	jund	12.3323	6.38047	18.5071	6.6724	5.10091	9.11606	33.5618	17.5316	23.0445	11.2755	9.39571	10.0178	12.5262	1.5007	2.90059	2.77368	1.30808	1.81346	0.760772	0.937902	0.492571	1.12555	1.23283	0.51719	2.28504
ENSDARG00000007198	MTA1	12.1832	8.89909	18.4862	15.4939	12.7144	21.1307	18.0651	16.7814	16.3	19.9705	16.4087	16.9835	21.4693	1.51735	2.07731	1.19313	1.21861	0.977221	1.02953	0.966155	1.14305	1.17588	0.93844	0.988677	1.02872
ENSDARG00000073810	thbs2b	8.35633	0.493058	18.2166	5.4105	0.949622	12.0989	10.8513	8.80466	6.94053	7.31457	5.33698	5.66923	9.21053	2.17998	36.9462	3.3669	5.69753	0.595682	1.26859	0.941394	0.664169	1.29022	0.742081	1.58036	1.94261
ENSDARG00000040917	cbfb	9.52499	5.38201	18.1757	28.9737	30.9157	25.647	33.5418	12.1224	14.3615	15.8282	9.86666	13.0471	24.716	1.90821	3.37712	0.627317	0.937184	1.84542	0.84409	0.756234	1.41106	1.21316	0.895916	0.40979	0.85975
ENSDARG00000036855	plagx	12.0918	9.94149	18.1682	20.8485	16.2123	22.7432	19.21	18.3523	19.2143	21.5049	22.0369	17.912	28.0614	1.50252	1.82751	0.871439	1.28597	1.05734	0.955138	1.23029	1.25181	1.20059	1.28807	1.16357	0.959077
ENSDARG00000045989	arf4a	3.62463	2.89627	5.58254	5.04721	6.71668	3.22985	4.96976	3.75023	4.17859	4.66629	6.36798	4.04381	4.94343	1.54017	1.92749	1.10606	0.751444	0.890233	0.897487	1.57475	0.578563	1.15393	1.75462	1.76892	1.99448
ENSDARG00000045444	fzd8a	9.65003	5.11078	18.0989	16.9555	6.43085	13.0991	33.5001	19.8552	20.739	19.2344	23.9178	18.5135	20.8132	1.87553	3.54132	1.06744	2.63659	1.85095	0.957385	1.29191	0.723751	1.03894	1.34942	0.697973	1.43549
ENSDARG00000076227	ror2	6.44773	3.16184	18.0114	19.6142	9.34149	27.0086	23.9068	22.1015	18.2848	17.6346	13.2028	15.5306	22.1831	2.79345	5.69649	0.918284	2.09969	1.32731	1.20874	0.850115	1.49953	1.13547	0.703309	0.640477	0.757221
ENSDARG00000063036	BX005008.2	8.85575	6.66051	17.9912	12.5959	7.95763	18.3153	13.0917	18.9475	16.3615	12.1852	11.0739	14.0541	15.7017	2.03158	2.70117	1.42834	1.58287	0.727672	1.15805	0.787948	1.01801	0.867021	0.680407	1.08283	0.851679
ENSDARG00000043796	ms4a17a.7	5.18324	1.893	17.9543	22.9701	3.17315	9.78489	26.4471	16.8214	18.2868	19.6269	24.6411	15.6562	16.2986	3.46391	9.48457	0.781638	7.2389	1.47302	0.919866	1.57389	0.544989	1.25362	1.711	1.06847	2.30027
ENSDARG00000026348	csad	3.14034	2.80377	5.75359	3.85129	5.20796	6.07566	4.88757	3.00997	3.58826	3.97486	5.44385	3.73955	4.73501	1.83216	2.05209	1.49394	0.739501	0.849482	0.838838	1.45575	1.05598	1.06292	1.73544	1.71369	1.00658
ENSDARG00000053561	ms4a17a.11	10.5365	1.72957	17.6877	29.5131	3.12819	14.6161	46.4583	41.8711	46.307	42.1588	56.2072	31.3554	29.7027	1.67871	10.2266	0.599317	9.43456	2.62659	0.904207	1.79258	0.826343	1.34455	1.98249	0.682476	1.62711
ENSDARG00000073673	GPR125	5.25047	5.3607	8.4861	8.43608	7.6731	11.2849	9.68678	9.75073	9.54369	10.5567	15.0792	8.54053	11.678	1.61626	1.58302	1.00593	1.09944	1.14149	1.02169	1.7656	1.32981	1.23607	1.72812	1.54676	0.929509
ENSDARG00000045660	hic1l	11.1237	9.58725	17.6581	16.3386	19.7323	17.4978	16.4089	13.6364	12.5815	16.0828	11.1528	15.372	17.5651	1.58743	1.84183	1.08076	0.828013	0.929256	1.08385	0.725527	0.990922	1.04624	0.669401	0.780761	1.05582
ENSDARG00000103064	MEX3D	11.2583	10.2522	17.5499	31.9253	33.3263	16.6698	31.277	35.1075	28.5347	33.144	20.6202	28.61	47.1878	1.55884	1.71182	0.549718	0.957961	1.78218	1.23034	0.720734	0.949852	1.15848	0.585799	0.404413	1.21964
ENSDARG00000010132	dacha	7.70619	10.3357	16.964	7.8622	3.28641	22.397	15.2447	9.19736	10.0785	4.04484	5.39035	7.44969	8.37844	2.20135	1.6413	2.15767	2.39234	0.89865	0.912572	0.723567	1.32027	0.542954	0.792887	0.805171	0.411246
ENSDARG00000052402	dnmt3b	11.0881	8.4461	16.9352	28.5981	33.5751	14.9991	16.7086	18.8488	17.0727	27.524	22.71	22.8525	40.2929	1.52733	2.00509	0.592179	0.851765	0.98662	1.10403	0.993764	0.885676	1.20442	0.900123	1.00724	1.35989
ENSDARG00000044691	ppp1r3b	7.04036	7.52809	16.9117	42.8233	22.7341	10.5762	37.2077	16.2901	12.4338	16.6269	6.28475	14.2017	21.9378	2.40211	2.24648	0.394918	1.88366	2.20012	1.31015	0.442535	0.625378	1.17077	0.337775	0.201142	1.8721
ENSDARG00000077121	cyp26b1	10.9679	2.53941	16.8917	9.2638	4.07373	31.5741	17.4507	13.8915	12.3187	8.06569	5.96875	8.42918	9.28727	1.5401	6.65182	1.82341	2.27403	1.03309	1.12768	0.708106	1.86921	0.956877	0.627934	0.685423	0.511916
ENSDARG00000101289	slc29a1a	11.2351	3.62901	16.8782	4.33429	3.87863	11.3783	10.16	3.85222	4.21498	5.78807	3.17525	6.77974	5.32318	1.50227	4.65091	3.89411	1.11748	0.60196	0.913936	0.468344	0.674142	0.85373	0.512447	0.778032	1.2664
ENSDARG00000069356	LPHN2 (3 of 4)	6.69998	3.5383	16.8357	13.7415	11.7853	13.4595	21.4644	20.8896	17.1292	18.8157	9.83193	13.8351	20.4174	2.5128	4.75813	1.22517	1.16599	1.27493	1.21953	0.710651	0.799462	1.36	0.582725	0.557402	1.70114
ENSDARG00000068572	slc16a1	9.83224	8.51074	16.8273	15.2366	15.1442	15.1023	14.0917	13.5924	12.3251	16.8276	11.0258	13.7443	18.816	1.71144	1.97718	1.1044	1.0061	0.837431	1.10282	0.802209	0.897488	1.22433	0.727414	0.95794	1.36418
ENSDARG00000022727	EPHA2 (1 of 2)	6.54085	2.2778	16.6999	26.2213	10.7283	21.0863	29.6339	29.7648	24.2409	31.1405	22.6421	23.5802	36.3122	2.55317	7.33159	0.636883	2.44412	1.7745	1.22788	0.960217	1.26266	1.32062	0.782015	0.541121	1.0459
ENSDARG00000062590	pleca	9.36956	7.26396	16.6836	12.2065	7.61862	9.15058	10.7426	16.2778	12.7652	14.6468	11.3299	15.3975	14.5564	1.78062	2.29676	1.36678	1.60219	0.643902	1.27517	0.735827	0.548478	0.951245	0.577042	1.14276	1.73434
ENSDARG00000045626	nek8	1.89881	1.74121	3.31458	3.43007	1.81219	4.42219	3.17435	3.52328	3.78918	2.5888	3.76486	2.35608	3.17546	1.74561	1.90361	0.96633	1.89278	0.957693	0.929827	1.59793	1.33416	1.09877	1.71853	1.66852	0.823568
ENSDARG00000098359	il17rd	6.73918	3.61077	16.6441	25.0557	12.856	22.3563	16.7847	14.9203	13.4348	16.2033	14.8867	17.6747	21.0365	2.46975	4.60957	0.664284	1.94895	1.00845	1.11057	0.84226	1.3432	0.916751	0.758403	0.835205	0.682514
ENSDARG00000096457	si:dkey-118j18.2	10.5871	9.22628	16.6339	15.9385	16.4913	14.9794	19.4561	15.8948	14.7223	15.7795	17.5008	15.3835	19.8816	1.57115	1.80288	1.04363	0.966479	1.16967	1.07964	1.13763	0.900534	1.02574	1.05372	0.972615	1.13904
ENSDARG00000007231	ryk	9.33146	8.78194	16.384	14.5635	9.21611	16.0002	19.9887	16.4313	14.9988	14.027	17.007	12.8552	15.5781	1.75578	1.86565	1.125	1.58022	1.22001	1.09551	1.32297	0.976575	1.09115	1.20763	1.08439	1.11733
ENSDARG00000060501	dpcd	9.91185	7.53484	16.2817	11.7048	7.50949	19.2337	10.6374	11.0286	13.624	12.0931	14.7989	14.8109	11.9017	1.64265	2.16086	1.39103	1.55867	0.653335	0.809498	0.99919	1.18131	0.8165	1.23433	1.52937	0.691183
ENSDARG00000019646	twist3	8.72185	0.756236	16.103	16.2103	7.03387	22.6899	18.1982	13.3207	15.0039	12.7755	10.2541	15.1868	16.1725	1.84628	21.2936	0.993381	2.30461	1.13011	0.887816	0.675198	1.40905	0.841224	0.760516	0.597461	0.597016
ENSDARG00000078114	CFP (2 of 2)	4.20235	2.2469	6.97464	5.89805	7.52695	12.5739	5.72836	5.35156	4.9636	5.97488	9.71723	5.28846	7.88059	1.6597	3.10412	1.18253	0.783591	0.821313	1.07816	1.83744	1.8028	1.1298	1.70424	2.2372	0.626689
ENSDARG00000040469	enpp6	9.2751	1.22042	16.007	2.69905	0.331709	16.2347	11.6137	5.76614	5.60581	6.47632	5.66022	6.93613	6.38698	1.7258	13.116	5.93061	8.1368	0.725539	1.0286	0.816049	1.01423	0.933708	0.793358	1.12475	0.920612
ENSDARG00000105225	KCTD15 (2 of 2)	2.42626	3.71873	7.73599	9.60469	6.94329	9.11082	7.47491	6.38373	7.8087	6.06707	9.46003	6.8063	7.60705	3.18844	2.08028	0.805439	1.38331	0.966251	0.817515	1.38989	1.17772	0.89139	1.70014	1.43844	0.756879
ENSDARG00000100327	CR812792.1	2.07689	2.08515	3.70971	2.88016	3.12103	4.58729	1.85498	2.13798	2.20395	2.21179	2.88358	1.76171	2.1492	1.78619	1.77911	1.28802	0.922824	0.500034	0.970067	1.63681	1.23656	1.25548	1.68731	3.27339	1.0153
ENSDARG00000055945	asph	51.3774	28.054	78.9798	71.543	115.879	109.78	64.5419	49.6002	54.4841	57.08	82.108	53.5314	66.8816	1.53725	2.81528	1.10395	0.617394	0.817195	0.910361	1.53383	1.38998	1.06629	1.68486	1.87694	0.767129
ENSDARG00000034174	mrrf	4.43594	5.83575	15.5689	8.15783	4.87327	15.0931	18.3263	20.463	17.5737	11.6824	7.09147	14.1099	17.0087	3.50972	2.66785	1.90846	1.674	1.17711	1.16441	0.502588	0.969439	0.827958	0.431625	0.426968	0.854058
ENSDARG00000011673	si:ch211-246m6.5	1.85521	0.0214415	3.77175	1.06613	0.161751	3.83849	3.30813	2.36198	2.57585	1.98682	4.14247	2.68539	2.08715	2.03306	175.909	3.5378	6.59118	0.877081	0.916971	1.5426	1.01769	0.739863	1.68227	1.75878	0.726999
ENSDARG00000015399	foxf1	4.9871	0.440164	15.3738	15.8628	4.35101	34.3202	26.1451	17.207	19.7488	12.3216	9.89108	12.3853	18.1618	3.08271	34.9274	0.969173	3.64577	1.70063	0.871293	0.798614	2.23238	0.994857	0.916585	0.4696	0.445648
ENSDARG00000091086	BX324132.5	4.87982	2.78888	15.3653	13.9723	8.08484	21.1461	22.2421	4.67758	8.05212	6.6076	11.1429	8.66027	13.5399	3.14874	5.50949	1.0997	1.72821	1.44755	0.580913	1.28667	1.37622	0.762979	2.21491	0.888857	0.5544
ENSDARG00000102464	wnt5b	6.19005	1.79528	15.3377	12.6044	13.4837	12.8246	15.7283	10.2877	13.4728	12.9465	8.59259	10.6353	14.8296	2.4778	8.54335	1.21685	0.934788	1.02547	0.76359	0.807931	0.836149	1.21731	1.05807	0.787867	1.45586
ENSDARG00000034268	slit3	8.96761	4.60866	15.2831	7.7951	1.51372	16.0014	18.5678	15.5809	13.6336	9.59918	8.40722	10.9341	12.6617	1.70426	3.31617	1.9606	5.14963	1.21492	1.14283	0.768899	1.047	0.877912	0.672802	0.632879	0.838503
ENSDARG00000099243	CR855389.1	7.81881	9.80049	15.0819	27.6886	18.2917	21.5387	26.8914	26.4803	29.2999	28.4889	34.4431	28.9097	37.7446	1.92893	1.53889	0.544697	1.51372	1.78302	0.903768	1.1914	1.42812	0.985444	1.31826	0.668192	0.690031
ENSDARG00000061201	acsf2	7.9285	3.51815	14.9751	13.7278	7.94181	13.7675	15.6467	10.0983	9.8998	11.5376	9.74897	10.8801	12.8033	1.88877	4.25653	1.09086	1.72855	1.04485	1.02005	0.896037	0.919359	1.06043	0.878424	0.857576	1.15345
ENSDARG00000008133	foxl1	4.67709	0.225349	14.9399	3.72088	0.148749	25.4311	16.1672	11.1107	13.536	3.38188	6.2937	5.18581	8.93481	3.19427	66.2967	4.01515	25.0145	1.08215	0.820826	1.21364	1.70223	0.652141	1.47856	1.12151	0.383111
ENSDARG00000002952	smo	9.19696	8.29581	14.9276	14.0471	13.7464	12.7689	15.7726	13.5056	13.8272	13.9679	16.7034	14.0413	17.4333	1.6231	1.79941	1.06268	1.02187	1.05661	0.976741	1.18959	0.855389	0.994773	1.21792	1.12586	1.16295
ENSDARG00000038858	setd7	1.80038	1.89803	3.03556	7.44485	3.82278	6.20753	3.12524	4.16031	4.65755	3.39629	6.45895	4.31788	3.83428	1.68607	1.59932	0.40774	1.9475	1.02954	0.89324	1.49586	2.04494	0.786564	1.67465	1.45294	0.38464
ENSDARG00000020541	ism1	9.88093	2.12673	14.8689	11.8975	1.28381	16.6497	23.2383	24.0476	17.8115	17.8231	4.04343	14.3953	21.552	1.50481	6.99144	1.24975	9.26734	1.56288	1.35012	0.280885	1.11977	1.23812	0.208045	0.179723	1.10569
ENSDARG00000070278	mettl14	9.4162	9.78531	14.8603	17.8434	17.8541	9.10715	13.5046	19.071	17.4402	19.6005	18.99	19.8929	21.8364	1.57816	1.51863	0.832818	0.999401	0.90877	1.09351	0.954612	0.612851	0.985301	0.872981	1.05044	1.60773
ENSDARG00000028431	adnp2b	9.09302	8.8624	14.7729	19.7865	18.5306	13.7109	13.7062	14.5955	16.2247	18.6749	16.7841	15.3003	23.9615	1.62464	1.66692	0.746615	1.06777	0.927793	0.899585	1.09698	0.928112	1.22056	1.21943	1.18235	1.3151
ENSDARG00000003570	hsp90b1	103.449	97.8934	162.303	84.1521	34.7187	232.133	199.332	214.61	223.218	93.3662	128.19	79.9089	97.1226	1.56892	1.65796	1.92869	2.42383	1.22815	0.961437	1.6042	1.43024	1.16841	1.66855	1.3062	0.816929
ENSDARG00000027397	vangl2	8.90026	7.44451	14.6333	18.5906	16.7038	15.5791	18.1559	18.7028	18.7306	15.5807	16.5082	12.9093	18.9344	1.64414	1.96565	0.787134	1.11296	1.24072	0.998516	1.27878	1.06463	1.20694	1.28068	1.03067	1.13366
ENSDARG00000014673	fzd9b	9.08415	4.09835	14.6111	5.53489	0.954957	36.336	25.5677	20.5928	21.0678	7.95131	3.14486	8.07957	9.35443	1.60842	3.56512	2.63982	5.79596	1.74988	0.977454	0.389236	2.48688	0.984125	0.398214	0.222436	0.395728
ENSDARG00000063649	TEAD3 (1 of 2)	8.23266	9.37484	14.4071	8.84394	8.65865	7.15716	9.21522	10.5801	11.5231	10.2776	8.4041	9.88073	11.4713	1.74999	1.53678	1.62904	1.0214	0.63963	0.918164	0.850555	0.49678	1.04017	0.926364	1.32976	2.09382
ENSDARG00000077318	C24H17orf96	5.40268	7.17749	13.7775	11.4613	7.19486	16.7014	10.1777	10.8456	13.6016	7.02364	10.7107	8.07805	12.1749	2.55012	1.91954	1.20209	1.59298	0.738719	0.797377	1.3259	1.21222	0.869472	1.66283	1.79487	0.717254
ENSDARG00000056499	ca6	77.5019	4.53843	130.323	47.4145	3.87348	167.9	77.1373	24.9474	37.5317	44.264	74.7288	67.6345	55.4661	1.68155	28.7154	2.74859	12.2408	0.591893	0.664702	1.10489	1.28834	0.654459	1.66224	1.86671	0.507987
ENSDARG00000031632	chst10	8.90522	8.43083	14.3202	8.85258	6.55941	19.148	14.2023	9.91226	9.21524	8.36468	11.8484	10.3606	10.7021	1.60807	1.69855	1.61763	1.3496	0.991767	1.07564	1.1436	1.33713	0.807355	1.06318	1.1531	0.603796
ENSDARG00000007641	msxe	5.28592	2.55849	14.2981	12.1287	2.86953	7.98072	12.4192	13.9718	10.8902	12.2013	3.08499	11.3036	11.8035	2.70494	5.58849	1.17887	4.22672	0.868591	1.28297	0.272921	0.558166	1.07942	0.212726	0.314211	1.93386
ENSDARG00000018162	ctnnal1	3.40321	2.20961	6.10591	2.52643	1.95338	7.08406	3.61122	4.24636	4.83357	4.17284	5.94442	4.072	4.54926	1.79416	2.76334	2.41681	1.29336	0.59143	0.878514	1.45983	1.1602	1.02476	1.6617	2.4683	0.883267
ENSDARG00000104106	CABZ01087953.1	3.20122	1.46142	5.02592	3.06616	1.50336	6.03749	3.42435	2.55763	3.04476	2.27481	3.644	2.61328	2.58648	1.57	3.43907	1.63916	2.03954	0.681338	0.84001	1.39442	1.20127	0.870481	1.66	2.04659	0.724633
ENSDARG00000054454	epha4a	7.57856	2.23126	14.1937	5.43837	4.0725	11.3403	16.4301	11.3776	12.0974	6.05548	5.78689	6.60418	8.05045	1.87288	6.36129	2.60992	1.33539	1.15756	0.9405	0.876247	0.798967	0.916916	0.931682	0.756975	1.14763
ENSDARG00000062824	alx1	7.13829	4.77371	14.142	4.92841	4.70704	33.5895	11.9885	4.17301	6.80847	3.2493	3.31667	5.92898	6.41722	1.98115	2.96248	2.86949	1.04703	0.847723	0.612915	0.5594	2.37516	0.548037	0.912688	0.659885	0.230737
ENSDARG00000100882	zgc:174563	1.57788	1.80958	3.38132	3.38767	2.504	3.53409	2.41725	2.80867	3.74583	3.40466	4.47679	3.61046	4.50817	2.14295	1.86857	0.998126	1.3529	0.714884	0.749812	1.23995	1.04518	0.942999	1.65368	1.73448	0.902235
ENSDARG00000041895	cad	7.41638	5.93683	14.0805	55.8036	69.0508	18.9271	23.1828	21.3876	19.2846	53.0423	31.1783	42.7175	53.7648	1.89857	2.37172	0.252322	0.808153	1.64645	1.10905	0.729872	1.34421	1.2417	0.658105	0.443301	0.923742
ENSDARG00000011257	enpp2	5.16716	0.693203	9.5602	2.77814	2.01179	12.7898	8.37412	5.64317	5.97056	5.19917	7.82171	5.04188	7.56582	1.85018	13.7913	3.44122	1.38093	0.875936	0.945166	1.55135	1.33782	1.0312	1.64135	1.77108	0.770805
ENSDARG00000016551	CR847934.1	8.03741	3.57429	13.9586	13.0467	2.01796	22.2324	17.7635	15.0221	11.0256	19.5727	9.0118	12.9051	15.6713	1.7367	3.90528	1.0699	6.46529	1.27258	1.36247	0.698313	1.59274	1.51666	0.512533	0.548736	0.952237
ENSDARG00000097737	si:dkey-188h10.3	4.5271	8.32086	13.9248	7.98373	12.6867	4.20394	6.96329	4.42072	4.71846	10.9113	8.16715	14.3437	8.46651	3.07588	1.67348	1.74415	0.629299	0.500064	0.936899	0.569389	0.301903	0.760703	0.607738	1.13863	2.51969
ENSDARG00000043680	ylpm1	8.17826	7.22096	13.8061	20.5966	17.3422	12.6971	14.3931	21.6488	20.2899	20.7916	17.1886	21.4685	24.3018	1.68815	1.91195	0.67031	1.18766	1.04252	1.06697	0.800643	0.919673	0.96847	0.750386	0.76799	1.05306
ENSDARG00000060127	ADAMTS3	1.46155	0.440202	3.51907	2.86749	1.17481	4.38825	2.92724	2.37768	2.54565	3.29879	4.3622	2.91859	4.62744	2.40777	7.99422	1.22723	2.44081	0.831822	0.934017	1.49463	1.24699	1.13027	1.60021	1.79681	0.906396
ENSDARG00000104292	ctgfb	5.17509	0.392094	13.7664	19.1754	0.860634	1.01285	25.104	21.7341	21.0305	173.743	4.52605	27.2151	32.2214	2.66013	35.1099	0.71792	22.2806	1.82357	1.03346	0.166307	0.0735741	6.38407	0.160923	0.0911983	86.7706
ENSDARG00000074908	col6a1	8.29161	0.286735	13.7597	4.85605	0.0105345	7.02029	21.3525	14.4965	11.4111	13.4761	1.62899	10.0287	11.3873	1.65947	47.9875	2.83352	460.966	1.55181	1.27039	0.162433	0.510207	1.34375	0.127861	0.104673	2.63374
ENSDARG00000013777	ppp1r13l	7.141	1.90333	13.7418	9.36863	4.61819	19.8832	13.5311	10.8641	10.3084	11.1135	8.5672	9.43067	13.7579	1.92435	7.21987	1.46679	2.02864	0.984667	1.05391	0.90844	1.44691	1.17844	0.861973	0.922586	0.814452
ENSDARG00000041072	mier1a	8.95308	5.72151	13.7241	16.9542	10.6987	7.62878	14.3429	11.0479	13.2274	12.7798	15.6045	13.7568	19.1186	1.53289	2.39868	0.809481	1.5847	1.04509	0.835228	1.13431	0.555867	0.928981	1.35809	1.08537	1.67123
ENSDARG00000039273	fbln5	7.02519	0.309966	13.7012	5.32144	2.34168	13.8477	14.4714	9.62347	9.31149	8.06435	6.60746	8.67924	11.842	1.9503	44.2023	2.57472	2.27249	1.05621	1.0335	0.761295	1.01069	0.929154	0.736615	0.720777	0.919324
ENSDARG00000042291	dlx6a	1.77673	3.07093	13.6915	18.5589	0.479247	1.10017	13.4106	17.4216	18.1322	25.8508	2.46183	16.3202	19.8779	7.70601	4.45842	0.737732	38.7251	0.979484	0.96081	0.150846	0.0803542	1.58398	0.156998	0.154005	19.7124
ENSDARG00000078324	prdm16	6.92422	3.84715	16.6594	16.5162	4.86495	31.5774	11.1103	19.3609	18.7294	13.6825	20.9754	12.698	22.0716	2.40596	4.33032	1.00867	3.39494	0.666909	1.03372	1.65187	1.89547	1.07753	1.59799	2.4769	0.568477
ENSDARG00000026166	emilin1b	8.14361	4.56338	15.6517	10.7305	4.73737	20.6573	17.5463	11.3505	10.5811	7.4593	21.0047	12.2945	15.1778	1.92196	3.42985	1.45862	2.26508	1.12105	1.07271	1.70846	1.31981	0.606718	1.59265	1.52399	0.459701
ENSDARG00000101762	fah	33.2441	31.7231	68.1503	26.5245	6.6996	46.8452	44.4265	33.468	43.2782	37.8726	54.7912	44.5867	49.6846	2.05	2.14829	2.56933	3.95912	0.65189	0.773322	1.22887	0.687381	0.849415	1.58908	1.88509	1.23573
ENSDARG00000052045	ggt5a	7.24269	4.74825	13.5352	4.71281	3.90547	18.6858	14.5057	9.69733	8.1771	6.20687	6.56168	7.0244	9.12399	1.86881	2.85057	2.872	1.20672	1.0717	1.18591	0.934127	1.38053	0.883616	0.787686	0.871629	0.640054
ENSDARG00000076299	EMILIN3 (2 of 2)	6.02034	0.946546	20.4815	3.68044	5.21561	22.8029	13.217	12.2172	11.7435	4.46816	9.53226	5.77741	7.51345	3.40205	21.6381	5.56496	0.705659	0.645314	1.04034	1.64992	1.11334	0.773385	1.58595	2.55677	0.694652
ENSDARG00000079350	znf654	8.05842	5.3242	13.3755	11.2683	8.47473	14.1124	12.3033	12.2036	10.9437	12.2143	10.0863	10.6401	14.6626	1.65982	2.51221	1.187	1.32964	0.919839	1.11513	0.947952	1.05509	1.14795	0.850085	1.03056	1.08801
ENSDARG00000008765	tmed5	8.11201	7.97588	12.9358	9.90414	9.45329	15.5001	8.75727	10.5867	13.1889	9.73374	12.3875	9.77696	13.3156	1.59465	1.62186	1.3061	1.04769	0.676979	0.802698	1.26701	1.19823	0.995579	1.57844	1.87156	0.830873
ENSDARG00000089159	si:dkeyp-89c11.2	6.76224	5.55356	13.3456	7.93403	9.44382	15.657	10.8966	9.99028	9.69641	9.78284	9.75687	10.8875	13.5327	1.97355	2.40307	1.68207	0.840129	0.816494	1.03031	0.896153	1.1732	0.898539	0.869793	1.09756	0.76589
ENSDARG00000010154	vstm4a	7.83719	2.01689	13.2575	11.1951	3.81991	27.1199	20.1193	13.5366	11.5738	9.68078	16.5647	9.38963	11.2894	1.69161	6.57324	1.18422	2.93072	1.51758	1.16959	1.76415	2.04563	1.03101	1.50835	1.16248	0.504006
ENSDARG00000058821	sema5a	4.22744	2.48474	13.1782	11.8767	1.69152	9.05126	21.7512	10.2466	10.5179	12.9103	10.5144	10.3773	13.593	3.1173	5.30365	1.10958	7.02132	1.65054	0.974206	1.01321	0.686836	1.24409	1.04004	0.613865	1.81134
ENSDARG00000004196	tnfsf10l	6.47737	3.84932	13.1709	11.0043	3.95195	14.4366	10.6949	9.44299	10.6225	10.0705	8.90727	10.7835	11.708	2.03337	3.42162	1.19689	2.78452	0.81201	0.888961	0.826009	1.0961	0.93388	0.929185	1.01724	0.852004
ENSDARG00000063321	rabl2	8.17948	7.86999	13.1563	13.3108	10.9097	18.5652	12.4265	11.8199	11.4724	12.9925	13.0793	12.6689	16.8261	1.60845	1.6717	0.988393	1.22009	0.944528	1.03029	1.03239	1.41113	1.02554	1.00204	1.09303	0.726755
ENSDARG00000007219	actn1	4.51567	2.24693	7.07882	3.21885	1.42451	5.93412	6.1891	3.79515	5.22262	4.56364	6.85743	6.00194	5.65048	1.56761	3.15044	2.19918	2.25962	0.874312	0.726676	1.14254	0.838292	0.760361	1.57228	1.30678	0.907035
ENSDARG00000055797	cnpy4	5.03472	4.21826	9.8947	6.92938	6.3046	7.89827	7.92907	7.16841	8.67445	7.00268	10.4647	8.10925	8.78777	1.96529	2.34568	1.42793	1.0991	0.801345	0.826382	1.29046	0.798232	0.863542	1.56158	1.61037	1.08182
ENSDARG00000100757	BNC1	5.28466	1.42966	12.8492	24.6197	13.2307	10.1467	18.7765	22.0681	20.2577	24.1515	7.65563	21.7375	27.1106	2.43141	8.98759	0.521907	1.8608	1.4613	1.08937	0.352185	0.789676	1.11105	0.323293	0.241009	1.40697
ENSDARG00000077588	PDGFC	6.04889	7.52723	12.7232	3.42357	0.534147	15.5559	13.9002	11.3242	11.0329	5.66138	6.04106	7.60826	9.28462	2.10339	1.69029	3.71635	6.40942	1.09251	1.0264	0.794013	1.22264	0.74411	0.773588	0.72678	0.608609
ENSDARG00000043130	notch2	5.7664	2.78006	12.6938	15.667	11.763	11.0671	17.1593	22.6534	16.4029	26.7889	13.013	17.0958	23.3934	2.20134	4.56602	0.810225	1.33189	1.35179	1.38106	0.761181	0.871851	1.56699	0.551157	0.563093	1.79731
ENSDARG00000089795	SERTAD4	6.39458	1.82417	12.6932	9.56348	4.4184	16.759	14.481	11.4753	11.1335	9.65537	3.34327	9.36472	12.351	1.98499	6.95834	1.32726	2.16447	1.14085	1.0307	0.357007	1.32031	1.03104	0.346373	0.312931	0.780903
ENSDARG00000055100	cxcl12b	21.5274	4.59092	43.5222	17.6436	34.5494	82.4107	38.7182	40.5037	46.6605	28.1676	41.3829	30.5847	53.0613	2.02171	9.48006	2.46674	0.510677	0.88962	0.868051	1.35306	1.89353	0.92097	1.55873	1.52094	0.486377
ENSDARG00000023002	dtl	7.77679	8.1022	12.5335	16.6494	14.6534	9.97332	10.1771	9.74617	8.13442	12.8301	10.7194	11.0818	14.0587	1.61165	1.54693	0.75279	1.13621	0.811992	1.19814	0.967298	0.795733	1.15776	0.807333	1.19127	1.45496
ENSDARG00000091627	si:dkey-271j15.3	4.86861	1.63136	12.4135	12.9765	17.5758	23.3868	15.2783	1.47098	2.09728	8.65011	7.27858	10.2594	12.3989	2.5497	7.6093	0.956614	0.738316	1.23078	0.701375	0.709455	1.88398	0.84314	1.01152	0.576426	0.447531
ENSDARG00000077732	alyref	8.1104	7.6406	12.3896	120.603	108.22	12.0246	138.438	106.375	116.614	103.381	101.569	133.532	122.753	1.52762	1.62155	0.10273	1.11442	11.1737	0.912198	0.760634	0.97054	0.774204	0.833848	0.0680735	0.797704
ENSDARG00000015176	ror1	7.17879	2.37966	12.1924	10.132	7.30339	15.4639	14.4685	14.1058	10.8687	7.55908	11.3705	8.24287	11.8994	1.69839	5.12359	1.20336	1.3873	1.18668	1.29784	1.37943	1.26832	0.917045	1.06287	1.16243	0.723037
ENSDARG00000060316	cish	5.81013	5.40713	12.1819	18.2343	13.9334	6.86846	28.2915	15.6737	14.2744	23.8961	10.6642	12.7397	18.0105	2.09667	2.25293	0.668076	1.30868	2.32242	1.09803	0.837084	0.563825	1.87572	0.762352	0.360436	3.32678
ENSDARG00000068710	nid1a	7.24908	3.53489	12.0482	3.93027	1.18602	12.7931	11.3411	2.76095	4.54586	2.44699	3.96838	4.374	4.82982	1.66203	3.40837	3.06549	3.31383	0.941311	0.607355	0.907266	1.06183	0.55944	1.4938	0.963832	0.526866
ENSDARG00000079752	col6a6	4.0396	0.778168	12.0179	6.4619	0.623351	8.8243	16.6405	20.5135	13.1975	12.9193	2.58777	8.04897	15.203	2.97502	15.4438	1.85981	10.3664	1.38464	1.55435	0.321503	0.734263	1.60509	0.206841	0.232192	2.18598
ENSDARG00000025891	shox	4.43952	5.34588	11.9833	1.01038	0.0553943	8.71034	4.40732	10.1996	14.6754	3.60928	0.313625	4.24302	3.76573	2.69923	2.2416	11.8602	18.2398	0.367789	0.695013	0.0739155	0.726873	0.850639	0.106351	0.200973	1.17027
ENSDARG00000005479	tenm3	6.22226	2.4928	11.9281	12.0612	4.09066	9.2864	15.9234	20.2589	15.5164	19.1365	9.35297	14.5821	19.7191	1.917	4.78502	0.988965	2.94847	1.33495	1.30564	0.641401	0.778531	1.31233	0.491252	0.480469	1.68565
ENSDARG00000018149	slc38a4	6.47915	4.94286	11.895	16.2976	10.5737	17.1984	18.9995	17.8876	16.2343	19.1044	13.3811	13.934	20.7352	1.83589	2.4065	0.729862	1.54133	1.59727	1.10184	0.96032	1.44585	1.37106	0.87156	0.601227	0.948274
ENSDARG00000037100	ankrd10a	5.56876	5.56591	11.8683	8.3106	6.76803	7.30197	12.3949	10.6476	10.9799	11.3276	7.75444	11.2837	12.5704	2.13123	2.13232	1.42809	1.22792	1.04437	0.969736	0.687225	0.61525	1.00389	0.708672	0.658028	1.63168
ENSDARG00000070069	pitx3	5.76467	0.383607	11.8271	1.42552	0.157249	10.5869	6.69624	2.65765	5.1131	1.83778	2.08489	4.31564	2.76582	2.05165	30.8313	8.29669	9.06537	0.566178	0.519773	0.483101	0.895139	0.425842	0.929447	0.853267	0.475727
ENSDARG00000061405	eva1a	5.48107	4.55555	11.8144	5.86418	4.0614	9.5751	13.3465	9.54137	10.4143	9.5303	5.95178	6.84977	8.77108	2.15549	2.59341	2.01467	1.44388	1.12968	0.91618	0.868902	0.81046	1.39133	0.948397	0.769157	1.71672
ENSDARG00000062650	rif1	6.52969	5.93277	11.8038	20.3062	15.1773	14.4591	10.0247	12.4563	11.8282	18.8616	12.7303	14.8041	21.7443	1.80771	1.98959	0.58129	1.33793	0.849277	1.0531	0.859917	1.22495	1.27408	0.816556	1.01253	1.0401
ENSDARG00000097001	si:ch73-233c7.1	3.40489	3.55125	6.56173	6.02825	3.88147	6.33318	5.10241	1.04569	1.61858	3.91802	3.24925	3.22858	3.40738	1.92715	1.84772	1.0885	1.55308	0.777601	0.646054	1.0064	0.965169	1.21354	1.55777	1.29424	1.25734
ENSDARG00000027584	ttpa	4.34681	4.0151	8.4805	5.39133	4.14955	10.4556	6.3987	4.36424	4.80138	5.13805	6.12827	4.32815	6.00066	1.95097	2.11215	1.57299	1.29926	0.754519	0.908955	1.41591	1.2329	1.18712	1.55773	1.87657	0.962872
ENSDARG00000045628	rab34a	5.96858	7.23666	11.6593	12.5841	11.6251	10.3545	12.5147	11.2526	11.4833	12.3562	11.5555	10.8156	14.1662	1.95345	1.61114	0.92651	1.08249	1.07337	0.97991	1.06841	0.888089	1.14244	1.09031	0.995383	1.2864
ENSDARG00000070864	bcl6a	6.40834	4.59921	11.6335	23.8633	11.6935	18.7132	19.9977	20.4808	19.0795	14.0249	17.1808	20.2761	17.1759	1.81537	2.52946	0.487506	2.04073	1.71898	1.07345	0.847342	1.60856	0.691696	0.789367	0.492935	0.430009
ENSDARG00000062109	shdb	5.47026	6.7387	11.5465	12.9084	7.73329	14.1198	12.6234	10.5704	9.67056	10.6644	8.57973	10.0171	11.9835	2.11078	1.71346	0.894495	1.6692	1.09327	1.09305	0.856508	1.22286	1.06462	0.783595	0.78344	0.870595
ENSDARG00000051762	DNAJA4	6.39156	7.03774	11.516	4.88653	3.81101	9.66757	10.4029	30.5548	30.7472	17.5806	13.0611	21.6434	16.6468	1.80175	1.63632	2.35668	1.28221	0.903343	0.993743	0.603468	0.83949	0.812285	0.607268	0.668039	0.967593
ENSDARG00000006514	her6	89.3148	112.945	196.391	334.854	210.6	168.944	30.0907	283.451	417.333	264.343	329.3	312.235	237.566	2.19886	1.73882	0.586497	1.59	0.153218	0.679196	1.05465	0.860243	0.846616	1.5528	6.88334	0.984158
ENSDARG00000071082	p4ha1b	6.39973	6.02912	11.4124	22.2265	6.50346	15.9591	8.34032	3.45608	4.42614	4.0216	3.46521	3.87065	4.81344	1.78326	1.89288	0.513459	3.41764	0.730812	0.780834	0.895253	1.3984	1.039	1.14653	1.22501	0.742991
ENSDARG00000044894	zgc:113307	5.89076	0.19258	11.4093	1.768	0.49291	10.8353	5.91753	2.16264	2.38981	1.99509	1.84516	3.66757	2.678	1.93681	59.2445	6.45322	3.58686	0.518658	0.904942	0.503102	0.94969	0.543981	0.555949	0.970005	0.572799
ENSDARG00000019815	fn1	9.82354	6.54885	16.1015	14.1338	12.8622	11.9853	18.0723	15.3835	15.7423	16.2498	23.0147	15.325	19.2889	1.63907	2.45868	1.13922	1.09886	1.1224	0.977208	1.50177	0.744359	1.06035	1.5368	1.33801	1.42451
ENSDARG00000104573	SLC12A2	5.75492	5.72336	11.3267	13.5892	11.8785	11.073	15.0588	15.7516	15.2253	23.6718	16.9301	14.7849	21.4741	1.96818	1.97903	0.833507	1.14402	1.3295	1.03457	1.14509	0.977602	1.60108	1.10683	0.861299	1.63776
ENSDARG00000004782	fgfr3	4.66185	1.55075	11.0245	5.33021	3.75981	4.59751	8.09612	8.25556	10.2862	4.31839	4.47928	6.30436	5.96381	2.36483	7.10914	2.06831	1.41768	0.734375	0.802586	0.710505	0.417027	0.684985	0.88527	0.967496	1.64254
ENSDARG00000013415	lmna	4.00164	2.39199	7.71146	1.66575	0.75009	6.96384	5.50557	3.56877	4.04838	2.51212	5.07269	3.75427	3.48073	1.92707	3.22387	4.62942	2.22073	0.713947	0.88153	1.35118	0.903051	0.669137	1.53276	1.89255	0.740974
ENSDARG00000016429	farp2	5.30352	5.17953	10.993	12.5182	8.67449	10.0953	13.3892	13.3945	12.7046	15.3855	12.9486	12.0195	15.3114	2.07277	2.12239	0.878161	1.44311	1.21798	1.0543	1.0773	0.918339	1.28004	1.02181	0.8845	1.39387
ENSDARG00000077409	cby1	5.41316	4.98458	10.8511	8.96824	5.46144	8.38761	11.4046	9.97155	11.4311	11.75	11.025	9.31052	16.2454	2.00458	2.17693	1.20995	1.6421	1.05101	0.872318	1.18414	0.772973	1.26201	1.35747	1.12667	1.63267
ENSDARG00000077547	tmlhe	2.223	1.93622	3.82651	1.15253	0.579221	7.00603	3.16304	2.7563	3.0726	2.74367	2.98083	2.17514	3.3288	1.72133	1.97628	3.3201	1.98979	0.826612	0.897058	1.37041	1.83092	1.26138	1.52767	1.65786	0.688931
ENSDARG00000060808	mecom	20.8693	3.62998	55.0273	28.2777	15.9885	75.9561	33.4392	39.0586	34.1235	22.9179	42.4552	24.3091	46.1611	2.63676	15.1591	1.94596	1.76863	0.607684	1.14462	1.74647	1.38033	0.94277	1.5258	2.87398	0.683001
ENSDARG00000043802	ms4a17a.9	46.1438	12.5776	86.7917	43.3081	13.5699	78.8333	102.735	87.8216	92.5311	69.0579	90.9382	62.8818	61.2998	1.8809	6.9005	2.00405	3.19148	1.1837	0.949104	1.44618	0.908305	1.09822	1.52373	1.22175	1.20909
ENSDARG00000104541	msh6	6.32292	6.83314	10.6668	23.6726	17.4258	8.92322	9.56882	11.2456	13.1189	16.5734	14.5885	17.457	21.1376	1.68701	1.56104	0.450597	1.35848	0.897066	0.857206	0.835682	0.836541	0.949384	0.97489	0.931573	1.13489
ENSDARG00000056184	dvl2	6.37383	5.82936	10.6156	13.9021	10.9774	12.7653	15.6641	14.0509	12.6854	12.9748	14.5822	12.5397	16.4743	1.6655	1.82106	0.763597	1.26643	1.47557	1.10764	1.16288	1.2025	1.0347	1.04987	0.788089	0.860453
ENSDARG00000058419	gcn1l1	6.77888	6.75027	10.5718	16.8407	20.75	14.1536	13.0541	13.2997	12.1258	17.0294	16.0065	15.6828	19.7847	1.55952	1.56613	0.627753	0.8116	1.2348	1.09681	1.02064	1.33881	1.08586	0.930553	0.826561	0.811069
ENSDARG00000052061	col4a6	5.60077	3.18221	10.5505	8.56678	11.913	8.63652	13.6821	8.38991	7.45421	8.8102	8.4929	8.3755	13.6164	1.88376	3.31546	1.23156	0.719112	1.29682	1.12553	1.01402	0.818589	1.0519	0.900927	0.781926	1.28502
ENSDARG00000073684	quo	5.57636	5.93676	10.5449	7.38156	4.9527	6.67789	9.09023	9.26028	8.61716	9.90179	7.88509	8.65411	11.5251	1.891	1.7762	1.42855	1.49041	0.86205	1.07463	0.911138	0.633281	1.14417	0.84786	1.05694	1.80674
ENSDARG00000103341	si:ch211-110e21.4	2.20297	1.82951	3.38968	2.05765	1.74536	3.96676	2.03909	1.92235	2.04817	1.65949	2.65606	1.85786	2.42581	1.53869	1.85278	1.64735	1.17893	0.601558	0.93857	1.42963	1.17025	0.893227	1.52321	2.37655	0.763281
ENSDARG00000000175	hoxb2a	2.88637	4.10201	12.6895	16.7478	4.70005	11.8499	9.71266	11.8256	14.0403	13.2371	17.7898	13.8838	16.1181	4.39635	3.09348	0.757682	3.56332	0.765409	0.842261	1.28134	0.933835	0.953421	1.5213	1.67405	1.02097
ENSDARG00000015472	gpc4	17.0367	19.4657	30.089	30.3822	27.1875	25.9416	29.6368	27.4691	26.3579	33.6489	44.993	28.5259	34.7644	1.76613	1.54574	0.99035	1.11751	0.984971	1.04216	1.57727	0.862162	1.17959	1.51346	1.60133	1.36818
ENSDARG00000007723	efnb1	6.22941	3.84635	10.4873	20.6721	8.43088	7.77609	9.95255	13.8947	10.6255	20.6272	7.80301	9.62071	16.9038	1.68351	2.72656	0.507317	2.45195	0.94901	1.30767	0.811064	0.741477	2.14404	0.620234	0.854642	2.89158
ENSDARG00000034896	ldb2b	7.5969	5.50286	23.2016	13.3453	10.6919	54.479	19.2335	18.1921	16.773	17.8058	18.634	11.3923	23.5644	3.05409	4.21628	1.73856	1.24817	0.828973	1.08461	1.63567	2.34807	1.56297	1.50807	1.97312	0.665639
ENSDARG00000043066	nog2	3.20852	1.8968	10.3149	36.1141	7.92962	2.24927	18.984	19.9596	22.4461	64.5628	33.1648	25.8693	31.7736	3.21485	5.43805	0.28562	4.55433	1.84044	0.889224	1.28201	0.21806	2.49573	1.44172	0.696578	11.4451
ENSDARG00000055659	gpr161	4.35873	2.66436	6.84742	4.15062	4.82178	3.98656	5.81795	4.01381	4.55372	4.3236	4.94034	3.77355	4.35016	1.57097	2.57001	1.64973	0.860807	0.849656	0.881435	1.3092	0.582199	1.14576	1.48531	1.54086	1.968
ENSDARG00000028676	NUAK1 (1 of 2)	5.84737	2.1183	10.2072	1.46575	1.91917	12.1083	7.4841	5.44343	4.95434	2.12068	0.841153	3.12757	2.61701	1.74561	4.81858	6.96381	0.763742	0.733218	1.09872	0.268948	1.18625	0.67806	0.244783	0.366805	0.571599
ENSDARG00000052846	fsta	2.18349	1.95005	4.88625	9.43946	1.51736	2.03325	3.80906	3.97542	5.75053	14.6788	13.095	12.7545	11.7464	2.23782	2.5057	0.517641	6.22098	0.779547	0.691314	1.0267	0.416117	1.15087	1.48514	1.31704	2.76574
ENSDARG00000076529	mn1a	5.88925	2.97279	10.1752	11.9951	9.73675	12.8845	12.64	16.3058	14.7133	10.353	14.5621	10.9877	15.8306	1.72776	3.42278	0.84828	1.23194	1.24224	1.10824	1.32531	1.26627	0.942235	1.19587	1.06687	0.744106
ENSDARG00000002330	lhx8a	3.29504	0.51596	10.1069	5.61407	0	15.4812	15.3554	16.4332	15.7431	3.44393	5.08584	6.34417	6.90583	3.06731	19.5885	1.80028	#DIV/0!	1.5193	1.04384	0.801656	1.53175	0.54285	0.767991	0.527649	0.354399
ENSDARG00000077826	CU467888.2	5.96816	1.18237	10.0639	8.18273	2.35107	15.3501	15.4118	14.8905	12.8107	10.0189	8.10495	10.5199	12.9373	1.68627	8.51163	1.2299	3.48043	1.53139	1.16235	0.77044	1.52526	0.952376	0.66283	0.503097	0.624401
ENSDARG00000099911	lrrc8c	5.5771	3.61918	10.0456	15.9346	6.27003	5.83003	14.6052	13.3046	11.488	20.2268	12.0483	9.62944	17.1652	1.80122	2.77566	0.630427	2.54139	1.45389	1.15813	1.25119	0.580357	2.10052	1.08036	0.860584	3.61936
ENSDARG00000035978	ube3c	5.1162	3.89254	8.34435	5.68962	5.42624	10.6585	5.43219	7.37902	7.39758	7.02286	8.85467	6.00783	9.43582	1.63097	2.14368	1.46659	1.04854	0.651002	0.997491	1.47385	1.27733	1.16895	1.47756	2.26398	0.915151
ENSDARG00000044627	alg8	6.18496	5.21185	9.91517	6.4431	7.37981	7.61945	7.69129	6.09929	6.87868	7.15254	7.0456	8.04604	7.01509	1.60311	1.90243	1.53888	0.873071	0.775709	0.886695	0.875661	0.768464	0.888952	0.987556	1.12885	1.15679
ENSDARG00000090847	si:ch211-209l18.4	5.82894	6.59373	9.90235	8.2147	9.8575	13.1149	10.3822	8.81955	8.64554	8.52015	8.52402	8.10531	9.46995	1.69883	1.50178	1.20544	0.833345	1.04846	1.02013	1.05166	1.32442	1.05118	1.03091	1.00305	0.79369
ENSDARG00000100691	sgcd	8.64737	5.58806	26.0323	5.0903	0.152983	22.6016	12.2208	3.01715	4.24776	4.35738	10.2042	9.72993	9.31902	3.01043	4.65856	5.1141	33.2736	0.469448	0.710292	1.04874	0.868214	0.447833	1.4765	2.23399	0.515809
ENSDARG00000018393	kank2	6.01141	3.42014	9.85377	5.53393	6.4195	9.74965	6.59991	9.60043	9.54154	9.32475	6.52788	7.66395	10.3451	1.63918	2.8811	1.78061	0.86205	0.669785	1.00617	0.851764	0.989433	1.2167	0.84654	1.2717	1.2297
ENSDARG00000078717	itga8	3.71518	2.12706	9.75161	18.5724	12.0872	10.1338	11.242	9.73345	8.21242	13.9641	10.1796	9.67218	14.488	2.6248	4.58455	0.525059	1.53653	1.15284	1.18521	1.05246	1.03919	1.44374	0.887995	0.912933	1.38929
ENSDARG00000062266	edc4	6.2794	5.90753	9.74509	11.8955	12.8696	11.029	9.07572	13.3702	11.5361	12.7893	10.1298	10.0372	16.6883	1.55191	1.6496	0.819225	0.92431	0.931312	1.15899	1.00923	1.13175	1.27419	0.870782	1.08366	1.12586
ENSDARG00000075916	zgc:66472	6.17279	4.06623	9.70915	10.6982	12.425	6.90651	7.28641	6.34248	8.02276	8.43117	8.48909	9.62849	11.9916	1.57289	2.38775	0.90755	0.861022	0.750468	0.790561	0.881664	0.71134	0.875648	1.11524	1.17482	1.23098
ENSDARG00000036194	pitx2	31.1128	33.478	76.4818	24.4019	1.33173	115.254	41.9461	20.3144	29.2942	18.0405	38.9668	38.1527	30.7535	2.45821	2.28454	3.13426	18.3235	0.548446	0.693462	1.02134	1.50695	0.47285	1.47281	1.86224	0.31378
ENSDARG00000079148	nckap5l	5.86302	5.94818	9.69208	7.13568	5.91673	6.60638	4.95926	8.4164	6.55523	9.54648	5.15297	6.01433	9.63697	1.65309	1.62942	1.35826	1.20602	0.511682	1.28392	0.856782	0.681627	1.58729	0.667317	1.67444	2.32868
ENSDARG00000025953	rhoq	5.5329	2.85722	9.57364	4.21239	0.942321	17.3366	11.3154	5.90066	5.59876	3.52967	5.12259	5.95065	6.0201	1.73031	3.35068	2.27273	4.47023	1.18193	1.05392	0.860845	1.81087	0.593157	0.816801	0.728337	0.327554
ENSDARG00000073856	AL929115.2	4.32663	3.75674	6.61136	5.57732	3.61555	10.7067	5.413	4.59776	4.9211	4.5737	5.37921	3.91318	6.83879	1.52806	1.75987	1.1854	1.54259	0.818742	0.934295	1.37464	1.61944	1.16879	1.47131	1.67896	0.721727
ENSDARG00000076994	gpr124	6.10447	5.99591	9.49322	9.00178	4.01106	10.5862	17.4165	17.7845	11.2781	12.9444	8.68116	7.42837	12.7013	1.55513	1.58328	1.05459	2.24424	1.83463	1.57691	1.16865	1.11513	1.74256	0.741103	0.636996	1.56265
ENSDARG00000097530	XKR5 (1 of 2)	4.78136	2.35326	9.48099	6.96426	6.08032	9.26416	9.68778	6.27715	7.50581	8.01011	5.58381	6.29608	9.18825	1.98291	4.02887	1.36138	1.14538	1.02181	0.836305	0.886871	0.97713	1.27224	1.06046	0.86794	1.30201
ENSDARG00000091187	UIMC1 (1 of 2)	6.08595	5.85057	9.45562	10.7269	9.27678	8.47981	8.58293	8.2144	8.9862	7.96455	6.83268	7.90277	10.2195	1.55368	1.61619	0.881487	1.15632	0.907707	0.914113	0.864593	0.896801	1.00782	0.945828	0.952503	1.12379
ENSDARG00000045694	prickle1b	12.2822	5.22542	22.7268	17.4124	7.52034	50.3286	22.2599	23.745	25.9203	13.7459	23.3357	17.4818	24.9621	1.85039	4.34928	1.30521	2.31537	0.979456	0.916077	1.33486	2.2145	0.786298	1.45714	1.36286	0.355067
ENSDARG00000026109	slc48a1b	5.02361	5.16663	9.36164	4.7656	4.02717	10.7367	6.17168	5.87522	7.91156	5.16334	4.96899	5.99886	6.03034	1.86353	1.81194	1.96442	1.18336	0.659252	0.742612	0.828322	1.14688	0.86072	1.11542	1.25646	0.750487
ENSDARG00000012013	cpa6	1.81661	0.641463	9.35091	3.16561	0.98957	8.16334	6.42237	5.38532	6.6985	12.7601	4.57234	7.29225	9.8651	5.14745	14.5775	2.9539	3.19898	0.686818	0.803959	0.627014	0.873	1.74982	0.779907	0.912926	2.00437
ENSDARG00000032653	fam60a	5.43084	3.54183	9.1781	13.5571	7.59262	13.1365	13.0292	12.652	12.0011	11.1776	13.071	8.2912	12.5573	1.69	2.59134	0.676996	1.78556	1.4196	1.05424	1.57649	1.43129	1.34813	1.49539	1.11052	0.941899
ENSDARG00000030583	foxk2	4.99036	5.68918	9.12215	26.5339	15.1091	5.85798	38.308	31.2835	30.8769	25.9133	29.4316	29.7261	31.699	1.82795	1.60342	0.343792	1.75615	4.19945	1.01317	0.990093	0.642171	0.871736	0.977224	0.235767	1.35748
ENSDARG00000016763	znf292a	5.94655	5.8677	9.11472	9.83728	8.13451	10.1774	6.7471	11.1016	10.2748	11.8049	8.38525	9.77671	12.9984	1.53277	1.55337	0.926549	1.20933	0.740242	1.08047	0.857676	1.11659	1.20745	0.7938	1.15864	1.08137
ENSDARG00000054533	araf	5.95794	4.69774	9.10955	10.1443	9.94287	16.212	8.45177	10.0317	10.1018	8.13258	4.57334	5.9801	7.66219	1.52898	1.93913	0.897997	1.02026	0.927792	0.993061	0.76476	1.77967	1.35994	0.770104	0.824279	0.764153
ENSDARG00000078359	si:dkey-103i16.2	7.26721	8.23639	17.8633	7.6125	4.10727	16.0323	15.6521	13.2931	11.8621	15.9217	26.3781	16.2227	18.266	2.45807	2.16883	2.34657	1.85342	0.876215	1.12064	1.626	0.897499	0.981446	1.45096	1.85571	1.09353
ENSDARG00000095339	COL23A1 (1 of 2)	2.77269	0.324898	9.00787	14.0913	0.105324	11.7911	17.6985	13.8733	14.5194	15.8711	18.819	15.6311	22.5419	3.24878	27.7252	0.63925	133.79	1.96478	0.955501	1.20395	1.30898	1.01535	1.26002	0.612763	0.775685
ENSDARG00000056624	figf	3.46337	0.851517	8.97804	2.78964	0.235412	7.22513	7.68584	8.30008	6.4763	7.4285	1.3257	5.12035	7.62475	2.59228	10.5436	3.21835	11.85	0.856071	1.28161	0.258908	0.804756	1.45078	0.202018	0.302438	1.80276
ENSDARG00000078272	CABP7 (2 of 2)	4.12244	0.0361918	8.93357	6.14564	3.68582	8.42283	8.57293	6.65768	9.59871	5.13979	5.47058	9.84415	5.88592	2.16706	246.84	1.45364	1.66737	0.959631	0.693602	0.555719	0.942829	0.522116	0.801208	0.579096	0.553776
ENSDARG00000098782	cratb	5.18409	5.7556	8.86516	10.12	8.26907	8.88999	7.44687	8.20812	8.26866	8.12699	7.90701	8.17629	10.6195	1.71007	1.54027	0.876004	1.22384	0.840015	0.992678	0.967066	1.0028	0.99397	0.974198	1.15125	0.991194
ENSDARG00000056713	pskh1	5.13228	3.57398	8.80442	7.91388	3.76385	18.7249	11.7245	10.4615	8.79404	9.7813	8.36998	6.61642	11.6904	1.7155	2.46348	1.11253	2.1026	1.33166	1.18961	1.26503	2.12676	1.47834	1.0634	0.949965	0.695112
ENSDARG00000003811	plxnb2a	5.82806	3.46642	14.3252	15.7635	12.2497	13.3373	17.2083	17.279	14.303	18.4899	29.7692	17.0303	23.6633	2.45797	4.13256	0.908758	1.28685	1.20126	1.20807	1.74801	0.931038	1.08571	1.44695	1.45515	1.16612
ENSDARG00000054746	uggt1	5.42801	5.14108	8.75865	3.3695	3.81752	6.52468	4.01287	4.22121	4.2129	3.99634	3.53252	3.73916	4.36632	1.6136	1.70366	2.59939	0.882641	0.458161	1.00197	0.944736	0.744941	1.06878	0.942876	2.06202	1.43472
ENSDARG00000074518	TMEM17	4.90755	4.96639	8.74674	8.59377	5.16191	5.41052	9.83599	6.25587	5.99689	6.20266	5.28083	4.79964	5.18808	1.7823	1.76119	1.0178	1.66484	1.12453	1.04319	1.10026	0.618576	1.29232	1.05471	0.978412	2.08918
ENSDARG00000056793	jazf1b	2.91943	2.56304	5.01763	3.48659	2.56189	4.87074	3.58223	3.75542	3.24486	2.81382	3.15577	1.89056	3.40766	1.7187	1.95769	1.43912	1.36094	0.713929	1.15734	1.66922	0.970725	1.48835	1.44229	2.33808	1.53324
ENSDARG00000009046	nphp1	1.73455	1.04956	3.34123	2.01441	0.857161	2.63258	2.27081	2.11474	2.03507	2.00098	2.97369	1.9873	2.76996	1.92628	3.18346	1.65866	2.3501	0.679633	1.03915	1.49635	0.787907	1.00688	1.43997	2.2017	1.27792
ENSDARG00000042094	eef2a.1	4.82339	3.93016	8.68417	12.8943	14.8039	6.93848	10.7779	13.2253	14.7555	10.1434	6.38291	14.792	12.7833	1.80043	2.20962	0.673489	0.871007	1.2411	0.896296	0.431511	0.79898	0.685736	0.481438	0.347685	0.858263
ENSDARG00000003835	stom	5.36943	5.54366	8.6779	43.0658	44.1877	6.664	61.7094	46.1299	45.4518	50.9813	54.9469	40.5732	50.813	1.61617	1.56537	0.201503	0.974611	7.1111	1.01492	1.35427	0.767928	1.25653	1.33436	0.190444	1.63626
ENSDARG00000061764	ahnak	5.10173	4.71591	8.63222	7.20659	7.48754	6.37824	7.97895	11.2138	8.24904	10.9018	8.27656	9.44467	9.16813	1.69202	1.83045	1.19782	0.962478	0.924322	1.35941	0.876321	0.738888	1.15428	0.644635	0.948069	1.56219
ENSDARG00000060004	fzd7a	77.2313	66.8698	126.677	108.37	75.9185	197.777	150.464	145.017	145.963	101.031	170.323	119.303	141.559	1.64023	1.89438	1.16893	1.42745	1.18778	0.993519	1.42765	1.56127	0.846844	1.43696	1.20195	0.542407
ENSDARG00000021408	kdelc2	8.34953	9.40363	14.1079	5.69843	7.01775	23.0505	5.37795	5.00659	5.62065	5.37068	6.66603	5.21163	6.71146	1.68966	1.50026	2.47575	0.812002	0.381201	0.890749	1.27907	1.63387	1.03052	1.43595	3.35536	0.630722
ENSDARG00000024365	crlf1a	4.81733	3.48602	8.40644	7.15614	8.93987	9.68191	9.4136	7.13265	7.78682	6.44606	5.23831	7.17079	6.5978	1.74504	2.41147	1.17472	0.800475	1.11981	0.91599	0.730507	1.15173	0.898933	0.797505	0.65235	0.78051
ENSDARG00000036687	bcl9	4.66971	3.97127	8.38999	13.9091	9.22973	9.85708	9.6056	14.0086	9.37774	12.4567	12.5341	9.60211	15.4924	1.79668	2.11267	0.603202	1.50699	1.14489	1.49381	1.30535	1.17486	1.29729	0.873836	1.14015	1.1042
ENSDARG00000021022	ift57	3.46454	2.51119	6.10135	5.89626	3.82017	8.69308	5.1877	6.33595	7.97466	6.55371	8.40238	7.40892	8.25126	1.76109	2.42966	1.03478	1.54345	0.850254	0.79451	1.13409	1.42478	0.88457	1.42741	1.33382	0.620847
ENSDARG00000013207	zeb1b	4.6467	3.89402	8.3583	12.1861	6.19714	10.1193	8.30132	10.435	10.0303	9.81112	9.48136	9.42954	11.0461	1.79876	2.14645	0.685888	1.96641	0.993183	1.04035	1.0055	1.21069	1.04047	0.966499	1.0124	0.8594
ENSDARG00000078227	cspg4	1.18334	0.290886	3.03456	1.66802	0.814497	1.03822	1.91533	2.70788	2.22727	2.48136	2.42159	1.40033	2.76598	2.5644	10.4321	1.81926	2.04791	0.631172	1.21578	1.7293	0.342132	1.77198	1.42237	2.73982	5.17924
ENSDARG00000024642	pip5k1ab	2.46638	2.07333	3.79972	3.93678	3.62957	5.65567	3.31321	3.53306	3.40108	4.02665	4.54815	3.07942	5.35818	1.54061	1.83267	0.965185	1.08464	0.871962	1.03881	1.47695	1.48844	1.3076	1.42178	1.69382	0.878501
ENSDARG00000019601	col12a1b	4.62456	0.340089	8.27537	4.54102	0.32607	4.96561	10.9272	14.4364	10.749	3.97895	3.11145	4.46006	6.3044	1.78944	24.333	1.82236	13.9265	1.32045	1.34305	0.697625	0.600047	0.892129	0.519435	0.528324	1.48677
ENSDARG00000090054	CU571336.2	5.39656	5.18855	8.2387	8.68657	7.26438	6.85122	6.51487	9.06062	9.2245	10.1878	7.6442	9.77199	11.2048	1.52666	1.58786	0.948441	1.19578	0.790764	0.982234	0.782256	0.83159	1.04255	0.796405	0.989241	1.25368
ENSDARG00000097452	si:zfos-1451h6.1	4.76188	5.29024	8.22905	10.0424	11.3129	3.23905	6.64287	3.33071	4.75504	5.84257	6.07289	7.55493	4.64399	1.72811	1.55552	0.819431	0.887695	0.807246	0.700459	0.803831	0.393612	0.773345	1.14758	0.99577	1.96474
ENSDARG00000071626	PTGDS (1 of 3)	1.75374	2.13658	8.18511	2.20817	2.77125	1.12821	3.18139	3.35946	4.38968	7.55782	2.87769	8.1791	7.65159	4.66723	3.83094	3.70674	0.796814	0.38868	0.765309	0.351835	0.137837	0.924041	0.459729	0.905203	6.70387
ENSDARG00000086269	ndst2a	4.90022	5.14407	8.1688	12.1649	8.31751	7.59262	12.6927	7.53294	8.76688	8.63404	8.63592	8.14045	11.719	1.66703	1.588	0.671506	1.46257	1.5538	0.85925	1.06087	0.929466	1.06063	1.23464	0.682754	1.14112
ENSDARG00000041199	alg12	4.7426	4.45161	8.16716	7.31759	5.26333	7.25386	8.54843	8.71858	7.85184	5.47786	6.21042	6.07721	6.08785	1.72208	1.83465	1.1161	1.3903	1.04668	1.11039	1.02192	0.888174	0.901377	0.920328	0.976341	1.01487
ENSDARG00000099355	si:ch211-238e22.1	3.89037	4.35661	8.15859	44.9662	23.3177	4.54836	49.1088	28.4021	27.0268	31.5825	38.002	35.4406	37.4044	2.09712	1.87269	0.181438	1.92841	6.01928	1.05089	1.07227	0.557493	0.891139	1.02035	0.17814	1.59847
ENSDARG00000075487	si:ch211-267e7.3	4.24564	1.04647	8.08249	6.3128	4.94458	9.08808	10.6207	6.08343	5.08999	3.50195	6.26274	6.46277	5.57677	1.90372	7.72358	1.28033	1.27671	1.31404	1.19518	0.969049	1.12442	0.541865	0.810801	0.737459	0.481908
ENSDARG00000003680	runx1t1	4.9664	5.31739	8.06379	7.93292	7.49938	6.26173	9.38345	13.0932	14.4185	7.77529	8.59969	8.05812	8.41823	1.62367	1.51649	1.0165	1.05781	1.16365	0.908083	1.06721	0.776524	0.964901	1.17523	0.917119	1.24259
ENSDARG00000088507	CR382385.1	2.20715	1.9089	3.65977	2.27403	2.47088	3.56713	2.12782	2.74532	2.60095	2.8684	3.81358	2.54408	3.26809	1.65814	1.91721	1.60938	0.920332	0.581408	1.05551	1.499	0.974687	1.12748	1.42017	2.57823	1.15676
ENSDARG00000059474	mlxip	1.89915	1.28962	3.21224	2.91244	3.07976	2.46488	2.51287	3.39663	3.22201	3.63067	3.27558	2.20384	4.75867	1.69141	2.49084	1.10294	0.945671	0.78228	1.0542	1.48631	0.76734	1.64743	1.4099	1.89997	2.14694
ENSDARG00000016999	lin28a	23.206	6.35746	43.9455	80.1352	69.9354	32.584	41.8016	32.4343	35.4292	56.1557	74.4423	57.6939	56.3778	1.89371	6.91243	0.548392	1.14585	0.951215	0.915468	1.2903	0.741464	0.973339	1.40944	1.35647	1.31273
ENSDARG00000057010	si:dkey-154b15.1	3.861	5.13778	7.96132	10.7822	8.82783	6.72417	5.73376	6.47946	7.56516	6.5926	6.42204	7.18288	4.06053	2.06198	1.54956	0.738376	1.22139	0.720202	0.856487	0.894076	0.844605	0.917821	1.04389	1.24142	1.08669
ENSDARG00000086764	MDC1	4.20064	3.96749	7.95253	9.10429	6.60416	10.2081	6.10169	6.89745	6.40051	7.91095	9.06911	9.34596	10.8543	1.89317	2.00442	0.873493	1.37857	0.767264	1.07764	0.970378	1.28363	0.846457	0.900465	1.26472	0.659425
ENSDARG00000078751	TPP2	4.04928	4.07909	6.36461	4.29266	4.31829	3.12421	4.99498	6.5235	8.46373	8.44022	6.82455	6.28602	10.2122	1.57179	1.5603	1.48267	0.994065	0.784805	0.770759	1.08567	0.490872	1.3427	1.40857	1.38336	2.73533
ENSDARG00000036772	pygo2	4.54349	4.60742	7.89987	10.3814	7.74348	4.04258	7.46814	8.34354	9.07584	7.48649	8.26707	10.8597	11.1878	1.73872	1.7146	0.760964	1.34066	0.94535	0.919313	0.761261	0.511727	0.689383	0.828076	0.80527	1.34717
ENSDARG00000045544	hgfa	1.61205	0.252029	5.80002	5.78084	0.374515	9.08071	5.77784	4.56627	5.06812	5.25324	5.89342	4.65376	7.48802	3.59792	23.0133	1.00332	15.4355	0.996176	0.900979	1.26638	1.56563	1.12882	1.40556	1.27124	0.720996
ENSDARG00000056741	senp3b	5.01725	5.15591	7.85359	9.16127	8.85275	8.50199	4.77343	5.90745	7.0206	6.91139	6.96339	7.69868	9.32065	1.56532	1.52322	0.85726	1.03485	0.607802	0.841445	0.904491	1.08256	0.897737	1.07493	1.48813	0.829272
ENSDARG00000037960	lrrc17	42.1654	3.15852	68.525	18.0272	2.92727	80.8773	53.3636	40.7904	46.1558	18.5551	38.4161	31.039	36.7059	1.62515	21.6953	3.8012	6.15837	0.778746	0.883755	1.23767	1.18026	0.5978	1.40047	1.58931	0.506498
ENSDARG00000097770	si:ch211-167j9.4	3.35636	3.68638	7.78106	18.7662	13.5892	7.61156	18.9269	22.7944	19.9187	18.7193	10.9198	14.866	19.5751	2.3183	2.11076	0.414632	1.38096	2.43243	1.14437	0.734549	0.978216	1.2592	0.641879	0.301981	1.28724
ENSDARG00000098237	FBN3	9.56567	4.7626	14.7183	14.6305	14.8035	12.8064	17.3578	19.7158	13.5045	17.7233	29.3147	14.4257	19.5029	1.53866	3.09039	1.006	0.988314	1.17933	1.45994	2.03212	0.8701	1.22859	1.39191	1.7231	1.41201
ENSDARG00000070081	rspo3	6.15522	6.92666	17.6605	6.10268	5.52085	22.0102	14.5321	10.4841	9.14236	3.84695	8.783	5.51071	6.45861	2.86919	2.54964	2.89389	1.10539	0.822859	1.14676	1.59381	1.2463	0.698086	1.38983	1.93691	0.560129
ENSDARG00000058302	SH3BGRL	17.7699	16.1382	27.2382	17.8809	16.4149	28.9715	22.0751	25.2147	23.1603	26.4786	37.2597	24.7566	37.2524	1.53283	1.68781	1.52331	1.08931	0.810446	1.0887	1.50504	1.06363	1.06956	1.38242	1.85705	1.00557
ENSDARG00000001785	irx2a	3.64255	2.15622	7.62882	0.568577	0.0948804	6.8919	6.26791	1.96719	2.96736	1.1884	1.01631	2.66879	1.95644	2.09436	3.53805	13.4174	5.99257	0.821609	0.662943	0.380813	0.903403	0.445295	0.574428	0.463496	0.492909
ENSDARG00000054162	NFATC4	2.67316	0.540237	7.58361	8.80797	4.92127	11.224	11.4557	9.07734	8.59043	9.06636	8.51633	8.31277	9.72457	2.83695	14.0376	0.860994	1.78978	1.51059	1.05668	1.02449	1.48003	1.09065	0.969534	0.678205	0.736912
ENSDARG00000005453	foxp2	3.75525	1.77049	7.57845	1.52433	0.423308	5.60352	5.29033	6.0637	3.91387	3.24842	0.62028	2.25151	3.25355	2.01809	4.28043	4.97166	3.601	0.698075	1.54928	0.275495	0.739402	1.44277	0.177821	0.394649	1.95127
ENSDARG00000056427	auts2	4.79486	3.77296	7.54783	8.0934	4.31826	15.7538	11.7016	9.06883	9.52097	5.85495	5.01907	8.0086	7.88031	1.57415	2.00051	0.932591	1.87423	1.55033	0.952511	0.62671	2.0872	0.731083	0.657956	0.404244	0.35027
ENSDARG00000097000	si:ch211-66i8.3	3.15913	4.04542	6.24338	2.42764	2.33475	4.54574	2.12518	1.91316	2.34172	2.70739	2.88913	2.57853	2.72002	1.9763	1.54332	2.57179	1.03979	0.340389	0.816989	1.12046	0.72809	1.04997	1.37145	3.29169	1.44209
ENSDARG00000062765	whsc1l1	4.6704	4.94814	7.50843	6.54951	7.24506	7.10017	6.00646	8.0151	6.8327	8.2205	5.87986	6.22017	9.74238	1.60766	1.51742	1.14641	0.903997	0.799962	1.17305	0.945289	0.945626	1.32159	0.805839	1.18167	1.39758
ENSDARG00000017369	sema3d	3.55739	4.41675	7.49747	10.5335	7.47925	4.28013	8.63409	5.16345	8.68211	4.16324	7.62728	5.69344	8.53173	2.10758	1.69751	0.711774	1.40836	1.1516	0.594723	1.33966	0.570877	0.731235	2.25258	1.1633	1.2809
ENSDARG00000042969	BX539313.1	4.26199	4.23322	7.4338	9.26262	10.944	7.05403	6.80471	7.55089	6.40625	10.089	7.01709	7.78941	11.3118	1.74421	1.75606	0.802559	0.846365	0.915374	1.17868	0.90085	0.948913	1.29522	0.76429	0.984133	1.36495
ENSDARG00000002332	frmd6	6.88405	4.00032	10.7192	9.5676	8.26243	16.2308	12.6128	9.14846	8.71231	11.2332	11.3857	7.91017	11.4299	1.55711	2.67959	1.12036	1.15796	1.17665	1.05006	1.43937	1.51418	1.4201	1.37075	1.22328	0.937865
ENSDARG00000061165	slc6a4a	3.65759	0.193826	5.85293	2.36474	0.201215	3.02628	2.11395	1.82422	2.08668	1.82531	1.6104	1.35524	1.78318	1.60021	30.1968	2.47508	11.7523	0.361178	0.874221	1.18828	0.517054	1.34685	1.35924	3.29	2.60486
ENSDARG00000021789	myoc	3.61214	2.79323	7.37601	2.19427	0.0952028	8.93271	9.66674	3.50927	7.70482	1.76257	3.50354	5.11339	2.63667	2.04201	2.64067	3.36149	23.0484	1.31056	0.455464	0.68517	1.21105	0.344697	1.50433	0.522805	0.284627
ENSDARG00000042272	tmem231	5.48199	4.84033	10.4978	10.4081	7.5412	15.2645	10.3073	8.87258	9.86566	9.60252	9.99778	8.19871	11.2699	1.91496	2.16882	1.00862	1.38016	0.981853	0.89934	1.21943	1.45407	1.17122	1.35592	1.24197	0.805481
ENSDARG00000075450	mkxa	4.11147	1.24536	7.34723	1.34986	1.47605	8.55334	9.14659	3.85032	3.70201	1.15854	3.67673	2.98119	1.78877	1.78701	5.89968	5.44296	0.914508	1.2449	1.04006	1.23331	1.16416	0.388617	1.1858	0.990687	0.333818
ENSDARG00000104762	BX530097.1	2.54232	2.88336	4.78827	5.2376	4.30362	6.26653	3.72813	3.16401	3.18984	3.92117	4.09228	3.05049	5.29442	1.88343	1.66066	0.914211	1.21702	0.778596	0.991902	1.34152	1.30873	1.28542	1.35247	1.72299	0.982195
ENSDARG00000006553	rras	16.6079	17.9888	31.0539	22.3446	22.5125	31.8294	29.5955	22.8059	24.49	24.0286	30.1985	23.9978	30.0585	1.86983	1.72629	1.38977	0.992542	0.953036	0.931233	1.25839	1.02497	1.00128	1.35131	1.3204	0.976888
ENSDARG00000103542	vegfaa	3.42637	1.40574	7.32709	8.32814	1.46707	9.52724	11.6977	10.4582	11.5427	11.0646	10.7352	10.2309	13.1631	2.13844	5.21227	0.879799	5.67672	1.5965	0.906045	1.04929	1.30028	1.08149	1.1581	0.657245	0.831738
ENSDARG00000028295	mkrn4	12.2529	13.8431	20.7858	14.5088	14.7041	23.9523	18.1737	14.514	17.4219	9.28691	12.975	11.5266	11.9519	1.6964	1.50153	1.43263	0.986718	0.874332	0.833089	1.12566	1.15234	0.805694	1.35118	1.28745	0.699181
ENSDARG00000060021	mettl21d	2.25571	2.64895	4.93236	3.77526	3.79402	6.60241	3.14885	3.0521	2.89802	4.34045	5.27573	3.71263	4.02243	2.18661	1.86201	1.3065	0.995055	0.638406	1.05317	1.42102	1.33859	1.1691	1.34928	2.22589	0.873384
ENSDARG00000100836	lrrc8c	3.293	2.51013	7.27834	16.0703	7.07495	5.43189	15.9467	10.4434	9.91572	20.6145	11.5419	13.861	15.5863	2.21025	2.89959	0.452906	2.27144	2.19098	1.05322	0.832689	0.746309	1.48723	0.790615	0.380053	1.99278
ENSDARG00000053479	gdf6a	4.66928	2.69424	7.27696	3.08519	1.82325	4.76869	10.3777	8.15296	8.52374	4.6451	4.54525	4.60911	5.86041	1.55848	2.70093	2.35867	1.69214	1.4261	0.9565	0.986145	0.655313	1.00781	1.03099	0.691496	1.5379
ENSDARG00000105045	bmpr1ab	10.3944	5.32835	27.5667	17.1666	11.7319	43.5465	27.7987	26.2954	21.6249	18.8127	24.0764	14.7328	23.167	2.65207	5.17359	1.60583	1.46324	1.00842	1.21598	1.6342	1.57968	1.27693	1.34394	1.62057	0.808346
ENSDARG00000103717	si:dkey-204g14.4	1.91108	1.59745	4.00518	5.6273	5.79682	5.31315	2.62404	2.4401	3.0494	3.69105	4.12759	3.84637	3.67321	2.09577	2.50723	0.711741	0.970756	0.655162	0.80019	1.07311	1.32657	0.959619	1.34107	1.63794	0.723384
ENSDARG00000079374	TJP1 (2 of 2)	4.14972	4.45822	7.19056	9.88225	8.06548	9.66376	7.78293	8.00448	7.78378	7.60051	8.42534	7.82311	10.4476	1.73278	1.61288	0.727624	1.22525	1.08238	1.02835	1.07698	1.34395	0.971546	1.04729	0.99501	0.722903
ENSDARG00000056594	irx1b	3.53785	1.37075	7.18977	0.632885	0.43895	6.6666	6.78596	4.41734	4.10752	0.820187	0.460471	2.23409	1.62853	2.03224	5.24514	11.3603	1.44182	0.943835	1.07543	0.206111	0.927234	0.367124	0.191655	0.218376	0.395934
ENSDARG00000011570	pou6f1	4.68243	4.46	7.16918	6.44724	6.13186	8.18436	8.1607	4.89076	4.46773	6.06358	6.07266	5.93888	8.7367	1.53108	1.60744	1.11198	1.05143	1.1383	1.09469	1.02253	1.1416	1.021	0.934082	0.89829	0.894354
ENSDARG00000054799	rfc1	3.99296	4.13618	7.148	11.4551	8.11457	5.36688	7.38204	6.33291	8.25479	9.90064	9.66937	10.029	11.8075	1.79015	1.72816	0.624002	1.41167	1.03274	0.76718	0.964141	0.750823	0.987201	1.25673	0.933574	1.31483
ENSDARG00000040046	snai2	24.8424	10.9306	56.9296	51.0496	23.7901	114.342	48.6462	72.6334	69.5401	74.917	71.4451	51.071	81.2183	2.29163	5.20828	1.11518	2.14583	0.854497	1.04448	1.39894	2.00848	1.46692	1.33936	1.63715	0.730362
ENSDARG00000093535	si:ch211-265m20.8	4.01404	4.37635	7.96489	3.33393	2.04686	7.89473	4.40645	5.21693	6.01314	3.62665	5.52236	4.75257	5.09287	1.98426	1.81998	2.38904	1.6288	0.553234	0.867588	1.16197	0.991191	0.763092	1.33931	2.10033	0.769874
ENSDARG00000095236	si:ch73-110p20.1	3.2834	4.09003	7.02823	18.146	9.79228	3.80118	21.8036	16.8339	15.3009	17.5346	19.159	18.6203	18.3652	2.14053	1.71838	0.387316	1.85309	3.10229	1.10019	1.02893	0.540845	0.941693	0.93523	0.331668	1.74115
ENSDARG00000027310	BX004812.1	10.1122	6.40022	23.6436	16.7118	17.7286	23.9085	22.5778	19.5356	20.9672	14.4776	24.1717	19.4927	19.113	2.33813	3.69419	1.41478	0.942646	0.954922	0.931722	1.24004	1.0112	0.742719	1.33091	1.29858	0.73449
ENSDARG00000052063	col4a5	4.18824	1.68461	6.97058	17.0747	13.1719	6.39347	23.7087	10.5763	10.9985	13.6368	14.0687	16.1688	19.5661	1.66432	4.1378	0.40824	1.2963	3.40125	0.961613	0.870114	0.917208	0.843402	0.904849	0.255822	0.919532
ENSDARG00000023040	zbtb1	2.7851	2.57866	4.40835	2.77139	2.86146	8.24677	3.30968	1.99314	1.82128	2.30914	2.44263	1.67916	2.63668	1.58283	1.70955	1.59066	0.968523	0.750775	1.09436	1.45467	1.87072	1.37518	1.32924	1.93756	0.735107
ENSDARG00000079145	CABZ01077217.1	3.81545	4.30991	6.92721	9.02954	11.845	8.36451	9.40388	8.58605	9.2141	8.04086	8.68456	9.96041	10.4578	1.81557	1.60727	0.767172	0.762308	1.35753	0.931838	0.871908	1.20749	0.807282	0.935686	0.642276	0.668564
ENSDARG00000044626	ccdc90b	3.79242	4.06607	6.87564	7.13053	3.8342	6.8656	6.83279	5.45507	5.60301	4.52948	6.01189	6.29256	3.53054	1.813	1.69098	0.964254	1.85972	0.993768	0.973596	0.955397	0.99854	0.719815	0.981307	0.961388	0.720868
ENSDARG00000103606	NDST1 (2 of 2)	4.20733	3.85395	6.72993	6.92897	5.5782	8.25414	6.99471	6.07095	5.4497	5.13002	7.24406	4.89908	6.86448	1.59957	1.74624	0.971274	1.24215	1.03934	1.114	1.47866	1.22648	1.04714	1.32734	1.42268	0.853775
ENSDARG00000013615	pbx3b	2.81484	3.87911	6.84654	2.41175	0.314446	7.55392	12.221	12.7188	12.4758	4.60164	9.88634	6.17186	6.85277	2.4323	1.76498	2.83883	7.66984	1.78499	1.01948	1.60184	1.10332	0.745584	1.57124	0.897395	0.675764
ENSDARG00000031494	prrc2a	4.49168	4.45178	6.7904	7.63506	7.90909	5.15603	7.33345	8.8369	8.81896	8.76592	9.10444	9.05657	10.8581	1.51177	1.52532	0.889371	0.965353	1.07997	1.00203	1.00529	0.759312	0.967907	1.00324	0.930843	1.27472
ENSDARG00000005104	limk2	3.75555	4.42441	6.77653	3.56106	1.92009	9.23502	6.1998	4.57593	4.94053	5.24013	3.87276	4.50123	6.63227	1.8044	1.53162	1.90295	1.85463	0.914893	0.926202	0.860378	1.36279	1.16416	0.928931	0.940414	0.854241
ENSDARG00000075188	adamts10	3.07517	2.32546	7.96632	4.34022	1.73204	7.05296	7.82664	6.18254	5.33199	5.95062	7.52353	4.94422	7.30093	2.59053	3.4257	1.83546	2.50584	0.982466	1.15952	1.52168	0.885347	1.20355	1.31234	1.54884	1.35941
ENSDARG00000104294	BX510909.3	1.99546	2.41781	4.44294	5.0741	3.71663	4.93551	2.4521	4.11416	4.04258	2.83002	3.61126	2.70681	3.65485	2.22652	1.83759	0.875611	1.36524	0.551909	1.01771	1.33414	1.11087	1.04552	1.31093	2.41732	0.941174
ENSDARG00000062268	jarid2b	6.69621	3.58391	10.7739	15.0809	9.29902	9.42501	10.1191	9.37496	8.67161	9.86837	10.8311	7.65979	13.4046	1.60895	3.00619	0.714407	1.62177	0.939223	1.08111	1.41402	0.8748	1.28833	1.30793	1.50552	1.47272
ENSDARG00000026236	zgc:56585	3.32797	0.522738	6.67613	6.91873	5.03296	3.08433	11.5232	7.8335	7.07755	5.87488	2.33625	5.54052	8.00976	2.00607	12.7715	0.964936	1.37468	1.72603	1.10681	0.421666	0.461994	1.06035	0.380974	0.244298	2.29516
ENSDARG00000020702	ODF2 (2 of 2)	4.33584	2.56427	6.67433	10.1331	4.07853	10.6119	6.93922	7.87718	8.64519	8.51153	8.40082	10.2236	12.0397	1.53934	2.60282	0.658666	2.4845	1.03969	0.911163	0.821709	1.58996	0.832537	0.901824	0.790342	0.523623
ENSDARG00000091061	CU929431.1	2.94793	1.67289	6.65002	6.51715	6.07944	3.3401	9.8523	6.77476	9.1696	8.8173	7.27398	8.37079	10.408	2.25583	3.97517	1.02039	1.072	1.48154	0.738828	0.868972	0.502269	1.05334	1.17615	0.586531	2.09717
ENSDARG00000101890	pigr	3.63048	0.0534984	6.61503	3.17694	0.36752	6.55684	6.1733	3.521	3.65163	2.33911	2.81463	3.0401	2.97555	1.82208	123.649	2.0822	8.64426	0.933223	0.964227	0.925835	0.991203	0.769419	0.960183	0.992083	0.776247
ENSDARG00000036252	rras2	5.63426	5.89592	10.2497	16.1717	33.7529	11.4598	9.64394	7.16735	7.91063	10.4896	11.0786	9.37506	12.8653	1.81917	1.73844	0.633805	0.47912	0.9409	0.90604	1.18171	1.11806	1.11888	1.30426	1.25594	1.00073
ENSDARG00000054609	slco2b1	2.81267	0.0827545	6.59269	4.37915	1.46426	4.3932	5.73477	2.96786	3.41159	1.5029	2.71222	3.07528	1.90378	2.34393	79.6656	1.50547	2.99069	0.869868	0.869935	0.881942	0.666374	0.488703	1.0138	1.01388	0.733377
ENSDARG00000007175	recql	3.61057	4.37197	6.57284	7.29082	7.01526	9.61027	5.72173	7.23599	7.28047	6.20501	7.16386	7.83626	8.21762	1.82044	1.5034	0.901523	1.03928	0.870511	0.993891	0.914194	1.46212	0.791833	0.919813	1.05018	0.541566
ENSDARG00000098986	BX548067.1	2.05361	2.07099	3.60327	3.88078	3.94162	6.38169	2.01691	1.59192	2.01549	3.95182	3.80009	3.72239	3.94606	1.7546	1.73988	0.928491	0.984565	0.559744	0.789843	1.02087	1.77108	1.06164	1.2925	1.82382	0.599427
ENSDARG00000060438	tbl1x	4.33171	3.7138	6.55884	9.42464	11.5913	5.70938	11.4798	10.8247	12.0466	11.3735	9.55815	11.4219	14.8187	1.51415	1.76607	0.695925	0.813079	1.75028	0.898569	0.836827	0.870486	0.995763	0.931288	0.47811	1.14392
ENSDARG00000006921	lrp5	3.79542	1.89715	6.54532	4.95375	2.75863	5.18202	7.95065	6.50879	5.34392	5.24079	5.86578	5.16936	5.81146	1.72453	3.45008	1.32129	1.79573	1.21471	1.21798	1.13472	0.791714	1.01382	0.931641	0.934151	1.28054
ENSDARG00000060900	znf362	3.77264	3.16488	6.53393	2.86329	2.12379	5.67594	8.51905	6.86944	7.48173	2.80712	4.64169	3.87575	3.89679	1.73193	2.06451	2.28197	1.3482	1.30382	0.918162	1.19762	0.868687	0.724278	1.30437	0.918552	0.833762
ENSDARG00000004328	CABZ01041200.1	4.31109	2.71051	6.51929	12.8896	18.5112	5.28285	5.93851	8.54122	6.57092	12.5138	4.00448	8.00312	11.1629	1.51221	2.40519	0.505779	0.696314	0.910914	1.29985	0.500365	0.810341	1.56362	0.38494	0.5493	1.92958
ENSDARG00000078179	fndc3ba	6.7855	6.27054	10.5056	5.67894	4.20621	17.4048	7.84005	7.95034	7.59925	6.42206	7.95859	5.91196	7.78469	1.54824	1.67539	1.84992	1.35013	0.746273	1.0462	1.34618	1.65672	1.08628	1.28674	1.80388	0.655684
ENSDARG00000054087	irs1	3.03706	1.68458	6.4567	6.69293	4.42823	4.88068	4.407	6.72912	7.25377	6.38565	5.61257	5.87726	7.07439	2.12597	3.83282	0.964705	1.51142	0.682547	0.927672	0.954964	0.755909	1.0865	1.02942	1.39912	1.43734
ENSDARG00000099164	NACC1 (2 of 2)	3.155	2.86079	6.4496	4.51451	4.26323	7.77891	4.99461	2.67409	2.57949	2.67819	2.67171	2.71652	3.3646	2.04425	2.25448	1.42864	1.05894	0.774406	1.03667	0.983505	1.20611	0.98589	0.948712	1.27001	0.817415
ENSDARG00000075119	NINL	3.74311	1.60088	6.3793	4.60689	3.88422	6.71271	4.58725	6.02138	4.48799	5.88798	3.24106	4.94783	5.48762	1.70428	3.98487	1.38473	1.18605	0.719084	1.34167	0.655047	1.05226	1.19001	0.488234	0.910947	1.13091
ENSDARG00000026784	robo1	4.15299	3.51535	6.37694	7.54718	5.03273	5.96408	8.5707	8.0007	8.25304	6.59834	8.21515	7.54145	9.22815	1.53551	1.81403	0.844943	1.49962	1.34401	0.969425	1.08933	0.935257	0.874943	1.12369	0.810507	0.935511
ENSDARG00000071240	aars2	2.10869	1.1699	3.36985	2.64667	2.76111	3.19447	2.26306	2.04484	2.32283	2.84143	3.47983	3.07681	3.12671	1.59808	2.88046	1.27324	0.958553	0.671561	0.880323	1.13099	0.947956	0.923499	1.28474	1.68412	0.9742
ENSDARG00000077546	ZDHHC1	3.62554	3.75163	6.35077	3.76611	2.19496	9.05914	6.83832	4.816	5.25861	4.6889	4.37088	3.73042	6.0004	1.75168	1.6928	1.68629	1.7158	1.07677	0.915831	1.17169	1.42646	1.25694	1.27937	1.08815	0.881156
ENSDARG00000099372	si:dkeyp-3b12.12	3.43537	3.3779	6.27518	1.96895	5.77986	1.99357	23.3133	3.85088	3.78944	2.91617	1.01907	4.62473	1.20841	1.82664	1.85772	3.18707	0.340657	3.71516	1.01621	0.220352	0.317691	0.63056	0.216837	0.0593117	1.98482
ENSDARG00000025641	gli2a	8.94267	8.95405	14.2277	15.9561	8.627	24.4264	13.4735	16.781	12.1387	15.3203	20.9015	11.7755	17.3303	1.59099	1.58897	0.891678	1.84955	0.946991	1.38244	1.775	1.71682	1.30103	1.28396	1.87436	0.757815
ENSDARG00000012574	slkb	3.91026	4.07879	6.23655	7.07674	5.12075	7.33245	4.94705	6.72049	5.2296	7.32936	5.96218	5.98734	9.15298	1.59492	1.52902	0.881274	1.38197	0.793235	1.28509	0.995798	1.17572	1.22414	0.774888	1.25536	1.04118
ENSDARG00000044485	sall4	2.54753	0.744777	6.1822	11.9696	6.98525	8.4811	3.84763	2.66536	3.19772	12.0426	6.56651	11.8589	8.65074	2.42674	8.30074	0.516492	1.71355	0.622372	0.833519	0.55372	1.37186	1.01549	0.664316	0.889693	0.74023
ENSDARG00000063244	lix1l	3.58877	3.28934	6.15909	5.81382	5.41107	5.85473	9.72807	7.50826	7.64569	6.03125	8.58554	7.79849	8.81993	1.71621	1.87244	1.05939	1.07443	1.57947	0.982025	1.10092	0.950584	0.773387	1.12107	0.697023	0.813592
ENSDARG00000017591	fat1	2.95572	3.42507	6.72963	4.17592	3.26068	4.45535	3.74415	5.10914	4.03052	5.47839	8.28973	5.10583	5.07411	2.27682	1.96482	1.61153	1.28069	0.556368	1.26761	1.62358	0.66205	1.07297	1.28082	2.91818	1.62068
ENSDARG00000023542	cdh7	1.31263	1.40775	6.14765	6.71835	8.58581	10.391	5.07439	6.22636	5.87953	5.49053	3.78805	4.4814	4.93496	4.68346	4.367	0.915054	0.782495	0.825419	1.05899	0.845283	1.69024	1.22518	0.798198	1.02406	0.724857
ENSDARG00000089016	mapkapk3	3.88459	3.90195	6.13274	8.1283	9.36516	5.16179	8.44413	7.2425	7.82224	7.6782	4.19325	8.05592	8.12221	1.57874	1.57171	0.754492	0.86793	1.37689	0.925886	0.520518	0.841678	0.953113	0.562184	0.378038	1.1324
ENSDARG00000057830	dnmt3	3.4578	4.06585	6.11877	16.189	16.5823	7.27592	5.11617	7.43034	7.17159	12.3866	9.29185	11.6408	16.6168	1.76956	1.50492	0.377958	0.976282	0.836144	1.03608	0.798214	1.18911	1.06407	0.770417	0.954638	0.89484
ENSDARG00000002872	zgc:113210	1.5523	1.86179	3.11705	4.6971	2.25384	3.82267	2.40516	3.22	2.90623	3.15066	4.4242	3.1188	4.2012	2.00802	1.67422	0.663612	2.08404	0.771614	1.10796	1.41856	1.22637	1.01022	1.28033	1.83843	0.823742
ENSDARG00000071643	zgc:171490	2.33284	2.82038	4.32057	2.0396	1.5237	2.16447	1.22651	4.36752	3.89591	1.58309	2.47037	1.72688	1.55196	1.85206	1.53191	2.11834	1.33858	0.283877	1.12105	1.43054	0.500969	0.916734	1.27607	5.0393	1.82992
ENSDARG00000062401	znf319	3.76204	3.8279	6.08392	7.5632	5.27823	4.11726	8.54109	4.67794	5.18183	6.68359	8.89584	5.70105	8.75155	1.61719	1.58936	0.804411	1.4329	1.40388	0.902758	1.56039	0.676745	1.17234	1.72847	1.11148	1.73233
ENSDARG00000026473	six1b	3.01334	3.36744	6.07984	5.13049	3.73349	5.33097	8.98156	4.77499	6.36866	4.3323	7.92416	6.38977	5.92596	2.01764	1.80548	1.18504	1.37418	1.47727	0.749764	1.24013	0.876827	0.678006	1.65403	0.839476	0.773249
ENSDARG00000014929	P2RY11	2.59571	1.44337	6.06694	4.63074	2.16762	2.60112	3.59025	3.14457	2.84879	2.01014	1.30215	2.16329	1.86148	2.33729	4.20332	1.31014	2.13632	0.591773	1.10383	0.60193	0.428737	0.929205	0.545312	1.01716	2.16731
ENSDARG00000069745	slc35f2	3.38164	3.92006	6.0195	8.67015	9.13198	4.58561	4.81056	4.83493	4.1776	8.48031	4.38822	6.29932	6.50482	1.78005	1.53556	0.694279	0.949427	0.799163	1.15735	0.696618	0.761793	1.34623	0.60191	0.871685	1.76718
ENSDARG00000041616	b3gnt9	4.07122	1.80076	7.28419	3.66199	2.84852	8.69981	4.81756	3.12496	2.79805	3.42435	3.71054	2.61423	4.42253	1.78919	4.04506	1.98913	1.28558	0.661372	1.11683	1.41936	1.19434	1.30989	1.27088	2.14609	1.09675
ENSDARG00000070786	znf770	3.91518	3.42607	5.98831	5.92864	4.79507	6.62053	3.00597	4.74775	4.45649	4.92497	5.02076	5.39478	6.26736	1.52951	1.74787	1.01006	1.2364	0.501973	1.06536	0.93067	1.10558	0.912914	0.873576	1.85402	0.825736
ENSDARG00000014727	acox1	3.80547	2.79256	5.98042	4.32971	2.4238	7.13951	4.31416	4.77679	4.84275	4.6904	4.82492	4.90191	5.44725	1.57153	2.14155	1.38125	1.78633	0.721381	0.98638	0.984294	1.19381	0.956852	0.997885	1.36446	0.801508
ENSDARG00000012039	ttc26	3.59903	3.46187	5.9719	3.49851	3.49157	7.29121	5.87098	5.00895	5.76901	4.9901	4.71047	5.13528	6.50819	1.65931	1.72505	1.70698	1.00199	0.983101	0.868251	0.917276	1.22092	0.971729	1.05646	0.933044	0.795899
ENSDARG00000100666	ep300a	3.84354	3.28548	5.94082	5.39783	5.3351	5.29841	5.1318	7.53128	6.13005	7.39436	5.38121	6.48039	8.33662	1.54566	1.8082	1.10059	1.01176	0.86382	1.22858	0.830384	0.891865	1.14104	0.675887	0.961292	1.27938
ENSDARG00000102728	si:ch73-353n11.1	3.01338	1.76383	5.93101	4.46671	1.01848	2.77745	4.89915	3.62181	2.94502	3.84249	1.98711	7.9327	3.53833	1.96823	3.36257	1.32783	4.38566	0.826023	1.22981	0.250496	0.468293	0.484386	0.203687	0.303256	1.03437
ENSDARG00000044982	dhrs3a	3.52264	3.60616	5.9223	5.49764	0.930548	11.5929	5.26306	2.33233	3.56889	1.32523	3.32937	3.36056	1.96687	1.68121	1.64227	1.07724	5.90796	0.888685	0.653517	0.990719	1.9575	0.394348	1.51598	1.11481	0.201455
ENSDARG00000039069	slx4ip	3.10455	2.39163	4.66643	6.82347	4.65621	6.7537	2.21066	4.44321	4.69588	6.06487	6.37054	5.30237	7.51638	1.50309	1.95115	0.683879	1.46546	0.473737	0.946193	1.20145	1.44729	1.1438	1.26977	2.53612	0.790305
ENSDARG00000097615	si:ch211-108d22.2	2.15017	2.14464	3.252	0.42696	1.51746	5.60358	1.35789	1.15799	0.615725	5.89602	6.4167	2.70376	8.23436	1.51244	1.51634	7.61664	0.281365	0.417555	1.88069	2.37325	1.72312	2.18067	1.2619	5.68368	1.26554
ENSDARG00000009953	med14	3.85626	3.78745	5.85986	9.53429	8.78915	7.31757	6.20037	7.7502	7.12725	7.46217	8.43912	7.75199	9.68799	1.51957	1.54718	0.614609	1.08478	1.05811	1.0874	1.08864	1.24876	0.962613	1.00114	1.02885	0.770854
ENSDARG00000068892	sostdc1a	3.87285	1.04762	5.85849	0.190489	0.11869	4.8938	5.91373	2.37262	2.5551	0.725135	0.297057	1.46418	1.20532	1.51271	5.59219	30.755	1.60493	1.00943	0.928582	0.202883	0.835335	0.49525	0.218487	0.200988	0.592876
ENSDARG00000002339	ccdc101	4.8582	4.57278	7.33392	8.69542	6.3303	4.69336	5.67459	4.54915	5.50453	4.22921	6.2447	6.01408	5.70178	1.5096	1.60382	0.843423	1.37362	0.773746	0.826437	1.03835	0.639952	0.703218	1.25641	1.34197	1.09886
ENSDARG00000061478	igf2bp1	66.2995	60.6973	108.458	123.379	132.614	115.795	99.1599	93.0344	96.9806	126.06	133.131	110.892	146.859	1.63588	1.78687	0.879064	0.930362	0.91427	0.959309	1.20055	1.06765	1.13678	1.25147	1.31312	1.06475
ENSDARG00000099176	si:dkey-66l17.4	3.43638	3.39595	5.83613	0.608608	0.815051	4.98745	0.991309	1.0097	0.877134	1.24963	1.12686	2.02941	1.42727	1.69834	1.71856	9.58931	0.746712	0.169857	1.15114	0.555265	0.854582	0.61576	0.482363	3.26901	0.72054
ENSDARG00000087780	TIAM2 (2 of 2)	2.88852	2.84204	6.74334	7.26211	5.97829	5.95829	5.80633	4.71027	4.12793	5.74231	5.47616	3.83487	6.51615	2.33453	2.37271	0.928565	1.21475	0.861047	1.14107	1.42799	0.883581	1.49739	1.25145	1.65844	1.69469
ENSDARG00000061108	ep300b	3.80299	3.25597	5.80049	6.79049	5.5202	5.36804	6.4534	8.99475	8.07858	7.95998	7.42572	8.12695	9.58621	1.52524	1.78149	0.854208	1.23012	1.11256	1.11341	0.913715	0.925446	0.979455	0.820648	0.821272	1.05836
ENSDARG00000057114	C1H4orf27	17.2583	18.0101	27.2507	32.1211	22.003	27.5023	18.2474	17.4161	21.1484	21.7519	23.2903	22.7078	26.4218	1.57899	1.51308	0.848374	1.45985	0.669612	0.823519	1.02565	1.00923	0.957904	1.24545	1.53171	0.949141
ENSDARG00000017126	ilvbl	3.68319	3.76038	5.78963	3.77053	3.25442	7.04659	5.74137	3.23225	4.23295	3.45065	4.28015	3.63105	4.35156	1.57191	1.53964	1.5355	1.15859	0.991664	0.763593	1.17876	1.21711	0.950317	1.54371	1.18867	0.780801
ENSDARG00000093714	artnb	1.94973	1.18679	5.78735	2.85308	0.594527	6.28186	3.33224	2.89553	3.22159	2.35331	3.56402	5.07232	2.72959	2.96828	4.87647	2.02846	4.79891	0.57578	0.898789	0.702641	1.08545	0.463951	0.781764	1.22033	0.427429
ENSDARG00000021896	asap3	2.57051	0.894689	5.78467	15.1928	3.60003	5.96305	21.4557	16.2977	12.5641	15.9655	6.22479	9.38715	10.6696	2.2504	6.46557	0.380751	4.22019	3.70906	1.29716	0.663118	1.03084	1.70078	0.511206	0.178783	1.6499
ENSDARG00000052336	ociad2	1.76731	0.778503	5.78305	1.24825	0.226906	10.8571	7.41223	4.93514	4.43423	1.38288	2.43709	2.3383	2.06674	3.27223	7.42842	4.63293	5.50118	1.28172	1.11296	1.04225	1.8774	0.591404	0.936462	0.813166	0.315012
ENSDARG00000063333	nup210	8.55409	6.99609	13.5489	16.294	17.2634	13.9873	13.2347	15.4942	15.3801	22.1035	26.031	20.904	24.568	1.58391	1.93664	0.831527	0.943847	0.97681	1.00742	1.24526	1.03236	1.05738	1.23609	1.27483	1.02424
ENSDARG00000062040	atp8b5a	2.30601	0.725006	5.74638	4.46335	2.05414	5.78829	5.9184	4.02537	4.28437	5.9346	3.71116	3.30677	6.87846	2.49191	7.92598	1.28746	2.17286	1.02994	0.939548	1.12229	1.00729	1.79468	1.1945	1.08967	1.78169
ENSDARG00000079363	LRIG3	2.35139	1.15309	5.72375	9.54478	6.59608	5.09706	14.732	9.15727	7.74747	9.77234	6.64503	6.05015	8.99939	2.4342	4.96384	0.599673	1.44704	2.57384	1.18197	1.09832	0.890511	1.61522	0.929233	0.426727	1.81382
ENSDARG00000089790	efna5a	3.05059	1.68673	5.70517	22.6534	20.7228	6.63309	11.3654	7.88918	11.5247	12.9964	23.1677	15.7835	24.1542	1.87019	3.38238	0.251846	1.09316	1.99212	0.684545	1.46784	1.16265	0.823417	2.14426	0.736824	0.708227
ENSDARG00000029463	asap1a	3.69598	3.0217	5.7017	7.19645	9.0867	5.1326	6.55508	6.68688	5.83387	7.71421	5.57986	7.27674	8.99364	1.54268	1.88692	0.792293	0.791976	1.14967	1.14622	0.766808	0.900188	1.06012	0.66899	0.66698	1.17766
ENSDARG00000042785	pitx1	1.67943	0.0209804	5.69834	0.344452	0.00989197	7.0985	5.68916	8.7684	10.6466	1.39175	0.679149	2.68391	2.48378	3.39302	271.603	16.5432	34.8214	0.998389	0.823587	0.253045	1.24571	0.518553	0.307247	0.253453	0.41627
ENSDARG00000077643	lypd6b	0.779945	2.43576	4.07994	3.00521	1.80059	7.64767	2.74466	3.1175	2.42079	2.14006	3.40854	2.14318	4.4231	5.23106	1.67502	1.35762	1.66901	0.672721	1.2878	1.59041	1.87446	0.998544	1.23498	2.36415	0.532711
ENSDARG00000068369	angptl2b	2.19599	0.739373	5.64981	18.959	16.6063	6.8061	10.4046	7.41249	6.34763	19.8097	17.7448	14.0842	17.3641	2.57278	7.64135	0.298001	1.14168	1.84158	1.16776	1.25991	1.20466	1.40652	1.07891	0.684144	1.16757
ENSDARG00000044114	cyb561d2	7.00327	6.95941	11.3617	7.34708	7.81111	14.4311	7.53246	8.75562	8.04275	8.76596	7.95255	5.93045	8.85565	1.62234	1.63257	1.54642	0.940594	0.662969	1.08864	1.34097	1.27015	1.47813	1.23179	2.02267	1.16374
ENSDARG00000071005	ppp1r3ca	2.99831	3.56948	5.58977	9.18411	4.75244	10.6302	8.36662	6.04193	7.7503	2.93265	3.30202	6.23599	5.82197	1.86431	1.56599	0.608635	1.9325	1.49677	0.779574	0.52951	1.90172	0.470278	0.67923	0.353768	0.24729
ENSDARG00000070059	wu:fc28f08	2.79237	2.76808	5.8673	5.85443	4.53356	5.68438	3.5149	4.21998	4.27454	5.35591	6.67209	5.50377	7.42222	2.10119	2.11963	1.0022	1.29135	0.599066	0.987236	1.21228	0.968824	0.973135	1.22795	2.02361	1.00445
ENSDARG00000101446	PCP4L1 (2 of 2)	1.65677	2.32624	5.56219	3.53794	0.607332	4.02617	5.34534	6.64355	7.7843	3.58917	1.78995	3.73757	5.96052	3.35725	2.39106	1.57215	5.82538	0.961014	0.853455	0.478907	0.723846	0.960295	0.56114	0.498336	1.32666
ENSDARG00000076657	plagl2	3.5414	2.32418	5.55578	4.63728	3.99689	4.41843	6.22637	6.37867	5.52625	5.83294	4.35834	4.98107	6.71891	1.56881	2.39043	1.19807	1.16022	1.1207	1.15425	0.874981	0.795285	1.17102	0.758052	0.780744	1.47245
ENSDARG00000056213	THAP6 (1 of 2)	2.87595	2.41222	4.3907	2.50089	1.73768	5.21528	3.0185	3.39709	3.84938	3.05121	4.11245	3.7964	2.69001	1.5267	1.82019	1.75565	1.43921	0.687476	0.882503	1.08325	1.1878	0.803711	1.22747	1.57569	0.676638
ENSDARG00000093232	si:dkey-202p8.1	2.81576	1.80228	4.23618	2.68544	0.27492	2.00741	3.17516	2.40944	2.40027	1.73517	3.60827	2.93252	1.51021	1.50445	2.35046	1.57746	9.76808	0.749534	1.00382	1.23043	0.473873	0.591699	1.22575	1.6416	1.24865
ENSDARG00000061885	satb2	0.788175	0.0712071	5.49693	1.84824	0.0139889	2.99486	8.9102	13.7939	11.7184	4.02228	0.258426	4.25619	6.22346	6.97425	77.1964	2.97414	132.122	1.62094	1.17711	0.0607177	0.544824	0.945042	0.0515818	0.0374583	1.73458
ENSDARG00000003971	isl2a	2.74954	1.75955	5.49041	1.87154	0.348751	5.10846	8.49309	4.50684	7.23933	2.6301	1.52576	5.16674	5.00232	1.99685	3.12035	2.93363	5.36641	1.5469	0.622549	0.295304	0.930433	0.509044	0.474347	0.190901	0.547105
ENSDARG00000041621	bbs2	2.88162	2.27263	5.46961	4.38646	2.3197	6.8425	5.98069	5.30549	5.32187	4.36467	5.4061	4.88184	5.66637	1.8981	2.40673	1.24693	1.89096	1.09344	0.996922	1.10739	1.251	0.894062	1.11081	1.01276	0.714676
ENSDARG00000090160	si:dkey-156k2.3	3.1845	3.25552	5.46246	3.57824	4.00197	7.77854	1.63939	2.87156	3.80187	4.62383	3.8976	4.15729	5.49354	1.71533	1.67791	1.52658	0.89412	0.300119	0.755302	0.937534	1.424	1.11222	1.24127	3.12387	0.781055
ENSDARG00000075625	lrig1	2.00137	2.24721	5.44139	2.9771	2.95704	4.37694	4.71684	7.17915	6.82348	6.74514	3.07208	4.57128	6.58053	2.71883	2.4214	1.82775	1.00678	0.866845	1.05212	0.672039	0.804379	1.47555	0.638745	0.775271	1.83439
ENSDARG00000055445	SLC22A15	3.14593	3.39008	5.43236	3.64436	1.62115	5.88665	6.65875	4.67967	4.94398	4.56725	4.6449	5.1911	5.08283	1.72679	1.60243	1.49062	2.24801	1.22576	0.946539	0.894781	1.08363	0.879823	0.945319	0.729983	0.811925
ENSDARG00000091398	COL13A1	1.92051	0.655002	5.42768	4.44218	3.38	4.17225	5.92561	5.04426	7.49416	11.2131	6.93749	7.65411	11.1074	2.82617	8.28651	1.22185	1.31425	1.09174	0.673092	0.906374	0.768699	1.46498	1.34658	0.830212	1.90579
ENSDARG00000052020	cmtm4	3.56272	3.5668	5.39996	5.38366	2.70899	5.18548	5.5262	6.47517	4.99723	5.10443	4.25717	5.21979	6.09186	1.51568	1.51395	1.00303	1.98733	1.02338	1.29575	0.815583	0.960281	0.977899	0.629428	0.796952	1.01835
ENSDARG00000034528	chodl	2.41218	2.85554	5.35813	3.22045	2.33463	6.1704	5.29347	5.03589	3.18623	5.58392	1.74854	4.78497	7.96959	2.22128	1.8764	1.66378	1.37943	0.987932	1.58052	0.365423	1.1516	1.16697	0.231205	0.369887	1.01335
ENSDARG00000006368	crlf1b	2.98336	0.529937	5.34856	3.02519	0.985738	6.40461	6.43792	5.85302	4.9328	1.86105	4.01864	3.04529	3.4633	1.7928	10.0928	1.76801	3.06896	1.20367	1.18655	1.31962	1.19745	0.611124	1.11215	1.09633	0.510356
ENSDARG00000006862	kifap3b	3.44458	2.74561	5.3208	6.24428	3.78394	9.77761	5.68823	4.87488	4.8057	5.22479	4.94022	6.44045	6.91367	1.54469	1.93793	0.852108	1.65021	1.06906	1.0144	0.767061	1.83762	0.811246	0.756176	0.717513	0.441466
ENSDARG00000020279	efcab7	3.43094	2.78234	5.31467	6.07151	3.8278	7.2215	4.70912	4.63562	4.63468	4.21693	5.16047	4.95232	6.8887	1.54904	1.91014	0.875346	1.58616	0.886061	1.0002	1.04203	1.35879	0.851506	1.04182	1.17603	0.626667
ENSDARG00000053956	sptbn2	3.31532	2.71157	5.30302	9.24306	7.55711	5.73145	5.70647	9.66014	6.41185	9.48517	6.15191	7.71198	12.29	1.59955	1.9557	0.57373	1.22309	1.07608	1.50661	0.797708	1.08079	1.22993	0.529473	0.74131	1.13799
ENSDARG00000020884	gli2b	2.26119	0.809819	5.28852	8.95773	5.95819	5.76108	8.56974	8.77746	7.23214	10.4874	9.61567	7.92669	10.9622	2.33882	6.5305	0.590386	1.50343	1.62044	1.21367	1.21308	1.08936	1.32305	0.999507	0.748608	1.21452
ENSDARG00000014050	ngf	3.34027	1.90397	5.28173	2.42429	0.167361	4.77591	7.79554	3.88326	2.86198	1.61058	0.920624	1.82284	1.6855	1.58123	2.77406	2.17867	14.4854	1.47594	1.35684	0.505049	0.904232	0.883555	0.372224	0.342187	0.977133
ENSDARG00000088398	tmem107l	2.8306	1.99259	5.26163	5.60812	2.43707	7.17235	5.74752	4.97958	4.72191	4.45103	5.15447	4.94173	4.59025	1.85884	2.6406	0.938216	2.30117	1.09235	1.05457	1.04305	1.36314	0.900703	0.989077	0.954871	0.660755
ENSDARG00000056150	rbms2b	14.8024	12.6875	27.3959	25.0261	16.8611	28.9694	22.3197	21.0982	21.2303	23.1394	28.2781	23.3547	20.9777	1.85077	2.15928	1.09469	1.48425	0.814709	0.993778	1.21081	1.05744	0.990781	1.21839	1.48619	0.936966
ENSDARG00000079939	JMJD1C (2 of 2)	7.3978	7.28804	11.6691	10.2006	8.70807	10.816	8.92889	9.64969	9.18664	8.13775	12.1309	9.50058	10.8342	1.57737	1.60113	1.14396	1.1714	0.765174	1.0504	1.27686	0.926892	0.856553	1.21559	1.66872	0.924113
ENSDARG00000078953	BX682552.2	3.17183	2.62056	5.20641	5.60971	5.26692	6.02158	6.13158	6.15368	6.5933	4.82418	5.12396	4.35334	6.971	1.64145	1.98675	0.928107	1.06508	1.1777	0.933323	1.17702	1.15657	1.10816	1.2611	0.999422	0.95814
ENSDARG00000002732	spon2b	2.11299	0.128617	5.17659	1.73829	0.0242428	2.01799	8.95041	10.6169	12.8537	4.92376	3.22739	4.63015	4.12251	2.44989	40.2481	2.97798	71.7034	1.72902	0.82598	0.697038	0.38983	1.06341	0.843892	0.403141	2.72789
ENSDARG00000054103	ripply1	3.16815	0.687618	5.16411	2.70483	0.489722	2.26086	5.82022	2.52437	3.47862	3.56111	1.18961	5.14301	2.25763	1.63001	7.51014	1.90922	5.52319	1.12705	0.725681	0.231306	0.437802	0.692417	0.318743	0.205231	1.58158
ENSDARG00000099849	ebf1a	11.1564	3.1182	18.1211	11.2953	5.51321	13.0352	11.1761	11.9266	12.329	10.9022	12.4317	10.6087	13.4875	1.62428	5.8114	1.6043	2.04877	0.616745	0.967362	1.17184	0.719338	1.02767	1.21138	1.90004	1.42863
ENSDARG00000068637	CR388129.1	3.04633	3.17008	5.12103	6.4179	3.57562	5.56144	4.3849	9.11468	8.78207	6.97237	6.83943	7.25407	9.04399	1.68105	1.61543	0.797929	1.79491	0.856254	1.03787	0.94284	1.086	0.961167	0.908435	1.10112	0.885052
ENSDARG00000071644	si:dkey-19a16.7	2.49322	3.08221	5.11234	7.86216	4.52747	9.48763	5.06441	6.33435	6.62737	2.70536	4.21467	4.88612	2.55084	2.0505	1.65866	0.650246	1.73655	0.990625	0.955786	0.86258	1.85583	0.553683	0.902482	0.870744	0.298348
ENSDARG00000021869	rcan2	2.62224	2.05279	5.10005	1.7157	0.0741357	6.87218	3.5831	3.35225	3.76067	4.47373	1.62279	3.27718	3.48282	1.94492	2.48445	2.97258	23.1427	0.702562	0.891397	0.495179	1.34747	1.36512	0.555509	0.704819	1.01309
ENSDARG00000077166	CABZ01005777.1	3.0331	1.91723	5.09869	3.64347	3.18315	5.55118	3.21234	2.36596	2.19572	2.78928	1.50912	1.82567	2.84004	1.68102	2.6594	1.3994	1.14461	0.630032	1.07753	0.826612	1.08875	1.52781	0.767134	1.31201	1.40328
ENSDARG00000097368	si:dkey-244a7.1	2.36395	3.08944	5.08487	8.62064	4.90865	8.45056	9.83849	9.05816	8.10147	6.88411	8.8574	9.79082	3.62689	2.15101	1.64589	0.589848	1.75621	1.93486	1.11809	0.904664	1.6619	0.703119	0.809116	0.467561	0.423081
ENSDARG00000078801	BX324131.3	1.9584	3.12288	5.04944	7.05269	3.88285	7.92465	5.56558	7.25898	7.36592	9.51217	7.56311	7.92412	9.23793	2.57835	1.61692	0.715959	1.81637	1.10222	0.985482	0.954442	1.56941	1.20041	0.968503	0.865929	0.764877
ENSDARG00000104244	twsg1a	3.17095	1.72429	5.03774	5.9574	2.49035	3.11999	10.502	4.30345	4.26735	4.642	1.07851	1.52506	5.17252	1.58872	2.92163	0.845627	2.39219	2.08466	1.00846	0.707192	0.619323	3.04381	0.701259	0.339235	4.91474
ENSDARG00000093997	si:dkey-9i23.15	16.5069	14.9098	25.3121	22.8353	15.4863	41.226	20.9574	18.7112	16.9954	15.5646	26.9094	20.2372	16.6704	1.53343	1.69768	1.10846	1.47455	0.82796	1.10096	1.3297	1.62871	0.769108	1.20777	1.606	0.47222
ENSDARG00000001634	kirrela	4.31972	4.0288	8.38568	3.87505	3.32767	5.83386	5.55821	5.46419	5.60216	4.20714	5.06768	4.31947	4.29976	1.94126	2.08143	2.16402	1.16449	0.662822	0.975372	1.17322	0.695693	0.973994	1.20284	1.77004	1.40003
ENSDARG00000013575	rfx2	2.7577	2.12518	4.98958	5.17979	3.33006	6.26619	8.43858	6.33858	5.55076	7.11373	5.74048	4.43902	6.69348	1.80933	2.34784	0.963278	1.55546	1.69124	1.14193	1.29319	1.25586	1.60255	1.13246	0.764638	1.27606
ENSDARG00000025226	znf668	4.81237	4.67347	7.22178	6.33294	5.186	8.90813	6.23898	5.44769	5.04732	5.94266	6.54971	5.09243	6.43134	1.50067	1.54527	1.14035	1.22116	0.863912	1.07932	1.28617	1.23351	1.16696	1.19164	1.48877	0.946049
ENSDARG00000097102	si:ch73-281n10.2	526.616	569.18	898.523	698.49	511.664	634.695	678.663	618.772	701.492	612.706	643.785	615.821	749.539	1.70622	1.57863	1.28638	1.36513	0.75531	0.88208	1.04541	0.706376	0.994942	1.18516	1.38408	1.40852
ENSDARG00000070416	zgc:162816	8.48562	9.27199	14.2072	11.3068	8.25133	15.736	11.4995	9.70247	9.64025	8.76264	11.1754	9.45312	11.4254	1.67427	1.53227	1.25652	1.3703	0.809414	1.00645	1.18219	1.10761	0.926957	1.17461	1.46055	0.836901
ENSDARG00000009194	col16a1	2.78958	1.41091	4.83651	4.46991	4.50932	2.87067	10.5835	4.94208	4.60584	5.63051	8.99241	7.82413	6.05736	1.73378	3.42794	1.08202	0.99126	2.18825	1.073	1.14932	0.593542	0.719634	1.07112	0.525222	1.21244
ENSDARG00000017901	tln2a	2.18156	2.86825	4.82941	4.22343	4.40317	5.0329	3.76331	2.99783	3.47849	3.43636	3.37408	4.32694	3.97238	2.21374	1.68375	1.14348	0.959179	0.779248	0.861819	0.779784	1.04214	0.794178	0.904812	1.00069	0.762068
ENSDARG00000045094	si:dkey-222b8.1	3.13927	0.975498	4.8065	4.99393	2.63469	5.77141	6.72191	5.13924	4.5073	5.14305	5.09951	3.88646	5.50408	1.53109	4.92723	0.962468	1.89545	1.3985	1.1402	1.31212	1.20075	1.32333	1.15078	0.938233	1.10208
ENSDARG00000075158	igdcc3	2.31633	1.11769	3.53268	1.21222	0.346101	3.58993	2.75796	4.19367	3.31777	2.87968	2.55023	1.71855	2.96727	1.52512	3.1607	2.91422	3.5025	0.780699	1.264	1.48394	1.01621	1.67565	1.174	1.90079	1.64892
ENSDARG00000099417	CT027611.1	2.58523	2.73322	4.78757	6.45061	3.63971	6.14839	5.39399	5.85386	5.66344	6.71831	6.70309	5.22938	7.11545	1.85189	1.75162	0.742189	1.77229	1.12667	1.03362	1.28181	1.28424	1.28472	1.24012	1.13771	1.00038
ENSDARG00000074750	qser1	2.31527	2.47827	4.17794	4.05899	3.79351	6.61129	3.73717	3.50697	2.68648	4.37297	4.98062	3.25143	5.19004	1.80452	1.68583	1.02931	1.06998	0.894501	1.30541	1.53182	1.58243	1.34494	1.17344	1.71249	0.84992
ENSDARG00000037121	mat2ab	2.64795	3.12877	4.72098	9.68642	15.1003	6.22785	6.2968	6.89021	6.92599	10.2423	4.78363	6.3617	10.114	1.78288	1.50889	0.487381	0.641472	1.33379	0.994834	0.751942	1.31919	1.60999	0.755847	0.563763	1.22045
ENSDARG00000016404	ptch1	2.35241	0.846866	4.71061	5.73462	2.89498	1.28752	7.67875	10.0131	7.97686	5.04775	7.31561	4.72537	7.8417	2.00246	5.5624	0.821434	1.98088	1.6301	1.25527	1.54816	0.273323	1.06822	1.23333	0.949733	3.90828
ENSDARG00000058292	sephs1	26.4179	26.8108	41.0577	43.6943	43.0452	63.9441	32.1159	34.3608	39.382	38.7527	39.7623	38.9404	46.2991	1.55416	1.53139	0.939658	1.01508	0.782214	0.8725	1.02111	1.55742	0.99518	1.17032	1.30541	0.638992
ENSDARG00000042637	tert	3.03223	2.07693	4.70331	11.7937	10.213	3.19509	8.36874	8.1473	6.2225	10.0655	9.61668	12.4423	11.2316	1.55111	2.26455	0.398799	1.15477	1.77933	1.30933	0.772902	0.679328	0.808974	0.590304	0.434378	1.19084
ENSDARG00000102765	lonp1	2.7942	2.71005	4.69176	7.31914	9.37267	4.70069	6.86742	10.5267	10.2507	10.7511	7.47248	10.0835	10.951	1.67911	1.73124	0.641026	0.780902	1.46372	1.02692	0.74106	1.0019	1.06621	0.72163	0.506286	1.06418
ENSDARG00000056186	eif5a2	325.586	303.971	508.375	482.228	528.509	542.415	425.006	354.202	401.421	417.338	441.1	429.577	508.432	1.56142	1.67245	1.05422	0.912431	0.836009	0.88237	1.02682	1.06696	0.971509	1.16371	1.22825	0.910541
ENSDARG00000099005	palm2	2.83057	0.89019	4.68473	3.87937	1.3133	2.57037	2.91889	4.48392	3.05168	5.84236	3.43507	3.9936	5.01097	1.65505	5.26262	1.2076	2.95391	0.623065	1.46933	0.860144	0.54867	1.46293	0.585399	1.3805	2.66632
ENSDARG00000020822	rabl5	3.16607	2.35707	5.55194	3.06663	3.22915	4.01143	3.69314	3.37706	3.5344	3.56106	4.49639	4.04929	3.77473	1.75357	2.35544	1.81044	0.949671	0.665198	0.955483	1.11041	0.722528	0.879428	1.16215	1.6693	1.21716
ENSDARG00000079740	EFNA2 (2 of 2)	3.07424	2.90369	4.65701	2.93979	1.32342	5.09825	5.10588	5.48642	4.14795	3.8629	3.50012	3.70917	3.59056	1.51485	1.60382	1.58413	2.22136	1.09639	1.32268	0.94364	1.09475	1.04145	0.713429	0.860682	0.951312
ENSDARG00000011072	ddx11	3.08694	2.70527	4.63969	4.85178	4.97924	7.98986	3.8623	4.28115	4.13677	4.62003	4.34792	4.83496	5.47364	1.50301	1.71506	0.956286	0.974402	0.832448	1.0349	0.899267	1.72207	0.955547	0.86894	1.08027	0.554883
ENSDARG00000063416	ptprk	7.04775	2.83638	15.3979	15.1237	10.4762	21.0853	16.1688	16.3144	12.3963	15.2556	24.4475	16.23	20.2534	2.1848	5.42872	1.01813	1.44362	1.05007	1.31607	1.50632	1.36936	0.939963	1.14456	1.4345	0.686424
ENSDARG00000099633	si:dkey-186o21.1	2.74803	2.11434	4.61703	2.34008	2.34398	4.74787	3.08603	2.83089	2.62666	2.72438	1.80947	2.51645	3.05391	1.68012	2.18367	1.97302	0.998336	0.668402	1.07775	0.719057	1.02834	1.08263	0.667181	1.07579	1.05279
ENSDARG00000040649	prickle1a	2.98409	1.41777	4.60553	4.29488	1.3873	3.6954	4.35621	3.77102	3.80139	3.31126	3.29508	3.24913	4.63929	1.54336	3.24843	1.07233	3.09586	0.945865	0.992011	1.01414	0.802383	1.01912	1.02231	1.07218	1.27012
ENSDARG00000074498	chd9	2.85739	2.00489	4.55964	5.88593	2.64041	5.34926	5.24954	8.68266	6.4848	5.93234	4.5041	6.01491	6.68268	1.59574	2.27426	0.774668	2.22917	1.15131	1.33892	0.748823	1.17318	0.986272	0.559271	0.650411	0.840686
ENSDARG00000078473	nucks1a	75.8047	59.8157	123.96	66.3467	114.798	136.323	106.048	78.2041	80.9036	81.411	134.052	121.31	108.817	1.63525	2.07237	1.86837	0.577943	0.855502	0.966633	1.10504	1.09973	0.671099	1.14318	1.29168	0.610238
ENSDARG00000003293	sox9a	2.78361	0.647152	4.55136	3.19021	2.46318	3.3865	2.99006	2.70561	3.77306	3.43682	1.11896	2.70321	2.29071	1.63506	7.03291	1.42666	1.29516	0.65696	0.717086	0.413938	0.744063	1.27138	0.577249	0.630081	1.70871
ENSDARG00000014358	optc	1.96555	0.0294201	4.54921	6.16879	2.23327	3.58549	2.61667	1.65191	1.4953	4.87445	3.23954	3.65075	4.08614	2.31447	154.629	0.737456	2.76222	0.575192	1.10473	0.887363	0.788157	1.33519	0.803236	1.54272	1.69407
ENSDARG00000003145	CLMP	2.17844	0.287841	4.53694	0.75141	0.125878	3.97525	3.37708	1.44553	1.51114	1.27728	0.534508	1.00004	1.30733	2.08266	15.762	6.0379	5.96935	0.744352	0.956582	0.534487	0.876196	1.27723	0.558746	0.718056	1.4577
ENSDARG00000054537	NHSL1 (1 of 2)	1.90629	0.777695	4.52157	3.12866	1.72755	6.77995	4.8162	4.504	4.92855	3.56937	2.5786	2.75403	4.132	2.37192	5.81407	1.44521	1.81104	1.06516	0.913859	0.936301	1.49947	1.29605	1.02456	0.879023	0.864342
ENSDARG00000093188	si:dkey-75a21.2	2.7934	2.93692	4.51722	5.97467	4.91212	2.92686	5.77281	4.84384	6.97075	4.01674	6.13519	5.32679	4.27541	1.6171	1.53808	0.756062	1.21631	1.27796	0.694881	1.15176	0.647934	0.754064	1.65749	0.901252	1.1638
ENSDARG00000059175	cep19	2.50109	2.32514	4.50499	4.81425	1.32234	5.09855	3.97222	2.7042	4.27593	2.97149	3.54525	3.45006	4.96117	1.80121	1.93751	0.935762	3.64071	0.881738	0.632424	1.02759	1.13176	0.861286	1.62485	1.16542	0.761018
ENSDARG00000021250	slc25a48	2.55052	2.79936	4.48778	6.94281	5.04634	6.70187	13.5027	6.34664	4.89627	6.56968	3.94604	3.71124	7.10049	1.75955	1.60315	0.646392	1.37581	3.00877	1.29622	1.06327	1.49336	1.77021	0.820283	0.353389	1.18539
ENSDARG00000092687	si:ch211-211i20.1	2.06545	2.28396	4.47629	5.1293	2.99304	2.00349	4.46701	4.34249	4.67808	4.31935	5.36542	5.5692	4.94855	2.16722	1.95988	0.87269	1.71374	0.997927	0.928263	0.963409	0.447578	0.775578	1.03786	0.965411	1.73283
ENSDARG00000100440	fastkd3	2.91822	2.66444	4.45124	4.70334	4.09109	7.32626	3.1977	5.27746	4.76246	4.2991	5.78182	4.57264	5.26461	1.52533	1.67061	0.9464	1.14965	0.718384	1.10814	1.26444	1.64589	0.940179	1.14105	1.76011	0.571228
ENSDARG00000073866	tdp1	3.41947	3.51745	5.88082	10.9988	9.16122	7.3275	5.05118	5.50946	5.84444	7.08309	7.98258	7.42854	7.68456	1.7198	1.6719	0.534678	1.20058	0.858924	0.942684	1.07458	1.246	0.953497	1.13992	1.25108	0.765247
ENSDARG00000059498	arl16	1.81346	1.96801	4.42546	2.22654	1.10788	5.28114	2.80917	2.89758	2.33999	2.92575	3.38124	3.40247	2.63635	2.44034	2.2487	1.9876	2.00973	0.634775	1.23829	0.99376	1.19335	0.85989	0.802528	1.56553	0.720566
ENSDARG00000033993	CABZ01008011.1	2.02176	2.40481	4.42054	5.23113	2.47927	5.13652	4.84535	3.8353	3.52906	5.17686	4.92475	4.19324	7.38809	2.18648	1.83821	0.845045	2.10995	1.0961	1.08678	1.17445	1.16197	1.23457	1.08067	1.07148	1.06249
ENSDARG00000044954	slit1a	2.40893	1.17857	3.64456	1.35832	0.530714	2.69192	1.11687	1.48459	1.25033	1.96103	2.27454	1.69784	2.03763	1.51294	3.09236	2.68314	2.55942	0.306449	1.18736	1.33967	0.738613	1.15501	1.12827	4.37159	1.56376
ENSDARG00000063149	tmtc1	2.34544	0.349336	4.40133	3.22122	1.9246	3.52562	6.0977	3.8718	4.78043	5.22234	5.04184	4.39209	5.82274	1.87655	12.5991	1.36635	1.67371	1.38542	0.809927	1.14794	0.801035	1.18903	1.41733	0.828582	1.48437
ENSDARG00000062173	camsap2	2.60817	2.73315	4.3967	4.08184	2.21259	5.13784	4.41705	5.70985	4.58279	5.50383	4.13382	4.73339	6.37517	1.68574	1.60866	1.07714	1.84482	1.00463	1.24593	0.873332	1.16857	1.16277	0.700946	0.869308	0.995036
ENSDARG00000044924	gdf11	2.51602	2.15073	7.26668	5.18086	3.13605	7.08012	5.00798	8.03081	7.27562	4.18138	6.10448	4.90626	6.44305	2.88816	3.3787	1.4026	1.65203	0.68917	1.1038	1.24422	0.974327	0.852254	1.12722	1.80539	0.874711
ENSDARG00000097367	slc29a1a	2.80995	2.20234	4.38771	6.75162	3.06173	7.14506	5.80569	5.76763	5.55913	4.85121	6.06758	7.31182	7.18715	1.56149	1.99229	0.649875	2.20517	1.32317	1.03751	0.829832	1.62843	0.663475	0.799833	0.627154	0.407433
ENSDARG00000029124	adamts15a	1.43042	0.218887	4.36794	0.273802	0.00688017	2.59226	4.41675	4.34648	4.35564	2.18993	1.84784	2.16397	2.59838	3.05361	19.9552	15.9529	39.7958	1.01117	0.997897	0.853912	0.593474	1.012	0.855712	0.844475	1.70521
ENSDARG00000025703	dmgdh	1.77925	0.575311	4.35629	1.91505	0.15108	4.16905	8.67163	6.24922	4.18146	2.38154	1.79782	2.50049	3.57459	2.44839	7.57206	2.27477	12.6757	1.9906	1.49451	0.718987	0.957018	0.952429	0.481087	0.361191	0.995205
ENSDARG00000078640	FAM117A (1 of 2)	2.85878	1.91971	4.35553	4.97605	2.53039	4.42211	6.07263	3.91844	4.03717	5.11569	2.99831	5.90815	4.86199	1.52356	2.26885	0.875299	1.96652	1.39423	0.970591	0.507487	1.01529	0.86587	0.522864	0.36399	0.852833
ENSDARG00000104283	cdc42bpaa	2.39146	2.02221	4.34126	1.24661	1.22856	1.79901	1.24981	2.4016	2.912	2.44913	1.68898	1.92558	2.40055	1.81532	2.14679	3.48245	1.01469	0.287891	0.824725	0.877128	0.414398	1.27189	1.06354	3.04674	3.06925
ENSDARG00000096689	si:dkey-66i24.9	5.69379	5.02764	10.7389	9.77039	6.28094	16.0842	5.2458	7.7273	8.56519	8.68948	10.4251	10.2752	12.0989	1.88607	2.13597	1.09913	1.55556	0.488486	0.902175	1.01459	1.49775	0.845675	1.1246	2.07701	0.56463
ENSDARG00000045747	cped1	3.85066	0.720521	7.42065	4.64839	1.15728	7.73061	7.10852	5.17407	5.05195	4.01522	4.892	4.25267	5.45407	1.92711	10.299	1.59639	4.01665	0.957938	1.02417	1.15034	1.04177	0.944164	1.12319	1.20085	0.906308
ENSDARG00000007671	ghrb	2.65415	1.54783	4.32054	5.1022	2.63842	6.64439	5.18832	4.54363	4.44988	4.44345	2.48332	3.45229	5.0955	1.62784	2.79135	0.846799	1.93381	1.20085	1.02107	0.719325	1.53786	1.2871	0.704483	0.599014	0.836943
ENSDARG00000059483	tead1b	2.39075	2.69225	4.3134	5.80661	3.69775	3.605	6.4974	5.26234	5.55553	5.47156	3.80168	5.74446	7.22766	1.8042	1.60215	0.742843	1.57031	1.50633	0.947226	0.661799	0.835768	0.952493	0.698671	0.439346	1.13966
ENSDARG00000088595	CRISPLD2	1.67313	0.0681977	4.29554	0.115165	0	1.76559	2.48814	1.31288	0.592405	0.412132	0.177496	0.503044	0.453358	2.56737	62.9866	37.299	#DIV/0!	0.579238	2.21619	0.352844	0.411029	0.819276	0.159212	0.609152	1.99323
ENSDARG00000103699	ptpn13	2.53378	2.21016	4.29001	4.82834	2.74848	3.85409	4.70838	5.5489	4.3033	5.46282	4.90288	4.885	5.96456	1.69313	1.94104	0.888506	1.75673	1.09752	1.28945	1.00366	0.898387	1.11828	0.778362	0.914478	1.24477
ENSDARG00000101032	iqcb1	2.67683	2.15645	4.27154	4.39453	2.51837	4.27707	3.76018	4.0882	5.56678	4.1964	3.38275	4.39456	4.9794	1.59575	1.98082	0.972013	1.74499	0.880287	0.734392	0.769759	1.00129	0.954908	1.04816	0.874441	0.953673
ENSDARG00000101648	Evf1/2	0.397913	0.874636	4.25045	3.68616	0.0507545	0.11118	8.41417	16.6938	9.38818	13.8374	0.134698	4.94204	8.30616	10.6819	4.85968	1.15308	72.6273	1.9796	1.77817	0.0272555	0.0261572	2.79994	0.0153278	0.0137682	107.043
ENSDARG00000078561	lrig2	4.73806	4.37981	8.70245	10.3379	9.02893	9.20116	9.14556	6.82392	5.87378	8.52233	10.3532	7.94735	11.2312	1.83671	1.98695	0.841801	1.14498	1.05092	1.16176	1.30272	1.05731	1.07235	1.12134	1.23961	1.01423
ENSDARG00000105285	FAT4	2.53906	0.287277	4.23121	3.75019	1.01428	5.2318	4.64046	5.91387	4.66122	4.02616	3.67602	4.41977	4.72938	1.66645	14.7287	1.12827	3.69739	1.09672	1.26874	0.831722	1.23648	0.910943	0.65555	0.758371	0.736724
ENSDARG00000078447	tctn1	2.68011	2.77178	4.22274	5.0049	3.30269	3.91279	5.81002	7.26844	7.80211	5.41993	5.3635	6.33569	7.26904	1.57558	1.52348	0.843721	1.5154	1.37589	0.931599	0.846553	0.9266	0.85546	0.90871	0.615278	0.923225
ENSDARG00000091793	CABZ01071911.3	2.35187	2.6417	4.21242	2.90436	2.42853	4.11642	2.08961	1.61092	2.13837	2.50336	2.7478	2.76212	3.32654	1.79109	1.59459	1.45038	1.19593	0.496059	0.75334	0.994816	0.97721	0.906318	1.32054	2.00544	0.927455
ENSDARG00000091748	tbx22	1.02573	0.117616	4.20107	0.233062	0.0201476	2.13414	4.5534	6.89549	5.65376	1.50021	0.0178074	0.923247	1.33131	4.09569	35.7185	18.0255	11.5677	1.08387	1.21963	0.0192878	0.507999	1.62493	0.0158145	0.0177954	3.19868
ENSDARG00000027572	as3mt	3.22354	3.42835	5.50585	3.56529	1.38768	16.8133	3.28757	7.60978	8.17432	8.02984	8.952	8.59843	8.81141	1.70801	1.60598	1.54429	2.56925	0.597105	0.930937	1.04112	3.05372	0.933873	1.11836	1.74361	0.305815
ENSDARG00000061590	CACHD1	13.2232	9.09205	25.1622	21.1309	15.7046	23.5637	27.7755	22.3203	18.6806	19.8646	19.9609	14.9671	22.3727	1.90288	2.76749	1.19078	1.34552	1.10386	1.19484	1.33365	0.936472	1.32722	1.11618	1.20817	1.41725
ENSDARG00000099280	utp20	2.70913	2.25813	4.1439	5.35912	9.09606	3.91457	2.91856	4.20447	3.155	5.77005	4.44586	4.92707	5.91098	1.52961	1.8351	0.773243	0.589169	0.704303	1.33264	0.902333	0.944658	1.17109	0.677104	1.28117	1.2397
ENSDARG00000078828	npb	2.65144	2.09288	4.13591	10.7551	25.2877	3.89295	3.40196	0.36749	0.64949	1.16409	3.04874	5.7363	1.01973	1.55987	1.97618	0.384553	0.42531	0.822542	0.565813	0.531482	0.941256	0.202934	0.939324	0.646146	0.215599
ENSDARG00000038024	flr	2.7026	2.72043	4.12477	4.94891	3.66793	4.54642	5.23937	3.92838	4.44283	4.97735	5.82804	4.49207	5.97399	1.52622	1.51622	0.83347	1.34924	1.27022	0.884207	1.29741	1.10222	1.10803	1.46731	1.0214	1.00527
ENSDARG00000095322	FKBPL	2.45126	2.67763	4.11702	3.84173	3.33963	5.43594	1.7522	4.07709	3.68189	3.6414	3.36058	5.72588	4.45234	1.67955	1.53756	1.07166	1.15035	0.425599	1.10734	0.586911	1.32036	0.635955	0.53002	1.37902	0.481653
ENSDARG00000076104	SEMA4B (1 of 2)	1.80892	1.31581	3.8564	4.85097	5.05357	5.52088	3.72871	4.26578	3.6035	3.55479	4.1127	3.13046	4.9056	2.13188	2.93082	0.794975	0.95991	0.966889	1.18379	1.31377	1.43161	1.13555	1.1098	1.35876	0.793194
ENSDARG00000097202	si:ch211-141i4.3	1.45402	2.25631	4.08803	3.88414	2.57431	2.92857	4.01074	2.47879	2.28432	4.11762	2.41308	2.24537	4.00196	2.81154	1.81182	1.05249	1.50881	0.981094	1.08513	1.07469	0.716377	1.83383	0.990378	1.0954	2.55986
ENSDARG00000103923	tfap4	13.2946	10.8185	20.1509	29.6004	26.5592	22.8606	15.8346	16.2508	14.8502	19.0325	18.7435	15.4674	24.118	1.51572	1.86263	0.680764	1.11451	0.785801	1.09432	1.21181	1.13447	1.23049	1.10737	1.54213	1.08464
ENSDARG00000078722	clip1a	2.00323	2.08009	3.17199	2.89777	3.5088	4.24919	2.43872	2.70403	2.40197	3.00351	3.67651	2.96371	3.45216	1.58344	1.52493	1.09463	0.825858	0.76883	1.12576	1.24051	1.3396	1.01343	1.10194	1.6135	0.756518
ENSDARG00000078135	MRC2	7.87821	0.724425	14.3553	4.76938	4.33979	10.6684	5.84755	7.14162	5.57213	7.05605	9.79405	7.00029	8.26063	1.82215	19.8161	3.00989	1.09899	0.407344	1.28167	1.39909	0.743168	1.00797	1.09162	3.43467	1.35631
ENSDARG00000012671	inhbaa	1.07498	0.338851	4.07214	1.33188	0.275456	5.78457	7.82081	5.54228	4.7132	0.912071	1.19305	2.17266	2.10139	3.78811	12.0175	3.05744	4.83518	1.92057	1.17591	0.54912	1.42052	0.419795	0.466976	0.285916	0.295521
ENSDARG00000071084	wipf1	2.70208	2.61042	4.06767	3.69342	6.36226	4.38733	5.2839	4.1768	4.65364	3.20888	2.71084	3.92462	4.1663	1.50538	1.55824	1.10133	0.58052	1.299	0.897534	0.690727	1.07859	0.817628	0.769583	0.531738	0.758056
ENSDARG00000074321	tead3a	2.08887	1.65845	4.06682	5.53454	3.10542	4.02933	6.21414	7.55101	6.73241	5.52423	6.5339	5.24278	6.01869	1.9469	2.45218	0.734807	1.78222	1.52801	1.12159	1.24627	0.990781	1.05368	1.11116	0.815614	1.06349
ENSDARG00000079327	hmcn2	2.05968	0.694432	4.06504	9.40964	7.30028	4.09473	10.2924	10.2195	7.78357	7.57299	5.09202	7.74989	8.10927	1.97363	5.85376	0.432008	1.28894	2.53193	1.31296	0.657044	1.0073	0.977174	0.50043	0.259503	0.970089
ENSDARG00000100240	si:dkey-193i10.3	2.08359	1.81593	4.02772	0.851817	0.795031	2.35184	1.33416	1.13292	0.998872	0.84918	1.38499	1.61122	1.1035	1.93307	2.21799	4.72839	1.07143	0.331244	1.1342	0.859591	0.583913	0.527042	0.757883	2.59503	0.902602
ENSDARG00000093799	setbp1	2.65084	2.00361	4.02296	2.40103	0.835612	2.56315	2.67274	5.32278	4.40795	3.63994	3.20264	3.22484	3.79429	1.51762	2.00786	1.67551	2.87338	0.664372	1.20754	0.993116	0.63713	1.12872	0.822428	1.49482	1.77157
ENSDARG00000045873	frs2a	3.78523	3.0033	5.85144	5.11235	3.56891	4.8644	5.06614	2.38396	2.15221	4.43363	3.98781	3.3015	4.16986	1.54586	1.94834	1.14457	1.43247	0.865794	1.10768	1.20788	0.831317	1.34291	1.09046	1.39511	1.61541
ENSDARG00000102369	st3gal2	1.98414	2.05215	4.00247	4.2031	2.09107	2.72246	5.13029	3.72631	3.1815	4.46697	3.00613	3.10159	6.24189	2.01723	1.95038	0.952266	2.01002	1.28178	1.17124	0.969222	0.680195	1.44022	0.827516	0.756153	2.11736
ENSDARG00000039964	fgfbp2	0.921465	0.0981556	3.99169	4.90686	0.119003	0.849631	6.18488	9.95792	7.72296	10.1687	0.0421099	4.40661	4.17805	4.3319	40.667	0.813492	41.2331	1.54944	1.28939	0.00955608	0.21285	2.3076	0.00741131	0.00616744	10.8414
ENSDARG00000079278	zgc:174877	2.53752	2.61554	3.97083	2.80214	4.31777	6.27975	2.47611	3.82893	2.94189	2.54599	2.65269	3.29808	4.02138	1.56485	1.51817	1.41707	0.648979	0.623575	1.30152	0.804313	1.58147	0.771961	0.61798	1.28984	0.488129
ENSDARG00000079967	PRKD3	2.3166	1.93992	4.68977	4.14864	2.31729	5.53582	4.17028	4.08589	3.64247	3.54255	4.06839	3.34718	3.85193	2.02442	2.41751	1.13044	1.7903	0.889229	1.12174	1.21547	1.1804	1.05837	1.08356	1.36688	0.896616
ENSDARG00000092172	si:dkey-96n2.1	0.249285	0.203765	3.9379	5.54575	4.3096	3.87701	15.879	9.70967	10.1483	7.51353	7.45496	9.07915	10.281	15.7968	19.3257	0.710075	1.28684	4.03235	0.956778	0.821108	0.984537	0.827559	0.858201	0.20363	0.840556
ENSDARG00000054420	rpe65c	1.77878	0.278787	3.93301	1.40533	0.601323	4.13703	1.21863	2.20079	1.87803	2.61727	2.55488	2.70508	3.9842	2.21107	14.1076	2.79864	2.33706	0.309847	1.17186	0.944475	1.05187	0.967539	0.805962	3.0482	0.919824
ENSDARG00000036888	C25HXorf38 (2 of 2)	2.13883	2.20897	3.91967	4.72353	5.10816	5.93444	5.12606	5.22349	4.86144	6.46979	6.24207	7.87847	8.30691	1.83262	1.77443	0.829818	0.924703	1.30778	1.07447	0.792295	1.51402	0.821199	0.737379	0.605833	0.542398
ENSDARG00000058660	ilf3a	31.8748	31.0009	49.1362	45.8123	40.9824	61.901	37.3979	38.018	38.4035	37.9525	44.4469	41.6932	47.3329	1.54154	1.58499	1.07255	1.11785	0.761107	0.989962	1.06605	1.25978	0.91028	1.07686	1.40065	0.722569
ENSDARG00000098414	CABZ01067722.1	2.54293	0.970584	3.91468	4.93669	3.311	5.34631	4.3439	4.65086	3.8251	6.42131	4.10541	5.29342	6.12231	1.53944	4.03332	0.792977	1.491	1.10964	1.21588	0.775569	1.36571	1.21307	0.637866	0.698935	0.888238
ENSDARG00000102069	neo1b	1.76877	2.15125	3.91399	0.0839011	0.00585988	0.0204899	0.453396	1.31301	0.811736	0.898742	1.53467	1.5799	0.0405858	2.21283	1.8194	46.65	14.3179	0.11584	1.61753	0.971372	0.00523504	0.56886	0.600527	8.38547	108.664
ENSDARG00000039099	zgc:113413	1.49296	1.3707	3.86323	1.89773	0.0861729	1.6579	2.99291	0.715918	2.30806	0.789805	1.26966	2.55105	1.16823	2.58763	2.81844	2.03571	22.0224	0.774717	0.310182	0.497701	0.429149	0.3096	1.60455	0.642429	0.721428
ENSDARG00000015161	zgc:92664	9.86143	8.87955	14.9145	15.5946	10.8349	15.8474	11.5241	13.8083	13.1946	13.0754	15.9463	14.3686	17.2448	1.51241	1.67965	0.956389	1.43929	0.772678	1.04651	1.1098	1.06255	0.909998	1.06048	1.43631	0.856429
ENSDARG00000089885	slc16a12b	1.6436	0.406807	3.83026	2.95144	0.511479	2.39022	1.9773	2.26243	2.98239	2.37647	0.959243	2.81317	4.30332	2.33041	9.41542	1.29776	5.7704	0.516231	0.758596	0.340983	0.624036	0.844766	0.449492	0.660524	1.35371
ENSDARG00000043011	chst14	8.67365	3.68915	13.3745	5.57224	4.17453	13.395	7.41057	7.43083	7.07968	6.45295	9.24467	8.3526	7.78064	1.54197	3.62536	2.4002	1.33482	0.554082	1.0496	1.1068	1.00153	0.772568	1.0545	1.99754	0.771385
ENSDARG00000099220	si:dkey-240a24.1	2.20973	2.04618	3.80267	1.78541	0.971497	3.29068	3.15568	3.30557	3.17351	2.26268	1.91937	2.89154	2.12325	1.72088	1.85842	2.12986	1.83779	0.829859	1.04161	0.663788	0.86536	0.782517	0.637269	0.799881	0.904267
ENSDARG00000092499	si:ch211-183d21.1	12.5746	10.9022	19.9892	24.4064	12.7239	18.9991	15.4609	12.3971	10.3423	31.5123	20.2333	16.0441	22.4561	1.58965	1.8335	0.819015	1.91815	0.773463	1.19868	1.26111	0.950468	1.96411	1.05208	1.63047	2.06646
ENSDARG00000062664	oxnad1	5.16013	5.69878	8.80143	7.43943	6.49387	13.8754	5.35568	10.3802	9.55875	10.5251	8.1769	7.25223	11.3462	1.70566	1.54444	1.18308	1.14561	0.608501	1.08594	1.1275	1.57649	1.45129	1.03828	1.85292	0.920582
ENSDARG00000101361	znf644a	2.4549	1.70367	3.77155	3.79042	2.52196	3.98443	2.44022	3.04359	4.03706	3.36476	3.66808	4.1355	4.72835	1.53634	2.21378	0.995022	1.50297	0.647007	0.753913	0.886974	1.05644	0.813628	1.17649	1.37089	0.770158
ENSDARG00000013057	hoxb5a	1.70824	2.11085	3.74866	1.2322	0.807251	8.49439	4.2572	5.66902	7.67254	1.46461	1.83129	3.78442	2.96516	2.19446	1.7759	3.04225	1.52641	1.13566	0.738871	0.483902	2.26598	0.38701	0.654921	0.426098	0.170792
ENSDARG00000089230	wu:fd44f01	2.33018	2.25526	3.70725	2.4499	2.21823	5.93557	1.52389	2.30416	1.92375	1.95534	2.35413	1.89303	2.19559	1.59097	1.64382	1.51323	1.10444	0.411057	1.19774	1.24358	1.60107	1.03292	1.03827	3.02532	0.64514
ENSDARG00000034178	cpsf1	17.2783	15.4266	26.5733	25.315	26.3876	36.7373	22.4248	25.0464	24.016	31.2462	28.3119	26.2127	35.1514	1.53796	1.72256	1.04971	0.959352	0.843885	1.0429	1.08008	1.38249	1.19203	1.03565	1.27989	0.862231
ENSDARG00000061294	arhgap5	6.86898	5.73657	11.6705	7.88269	7.41513	9.30731	8.32213	9.24413	9.23341	9.9648	8.69763	8.40224	11.3628	1.69901	2.0344	1.48052	1.06305	0.713091	1.00116	1.03516	0.797507	1.18597	1.03396	1.45165	1.4871
ENSDARG00000042126	ELMO3	2.42022	1.37455	3.6677	3.0044	1.12338	2.59861	4.97754	4.03947	3.86634	3.91678	2.01404	2.8531	4.36311	1.51544	2.66829	1.22078	2.67443	1.35713	1.04478	0.705913	0.708512	1.37282	0.675658	0.520152	1.9376
ENSDARG00000058953	abcc4	2.14685	0.916692	3.66151	3.73736	5.51756	3.96838	4.85014	4.06244	3.23978	4.96515	3.72911	3.55921	6.08347	1.70553	3.99426	0.979705	0.677357	1.32463	1.25392	1.04774	1.08381	1.39501	0.835565	0.790965	1.28714
ENSDARG00000077089	blm	2.49453	2.45445	4.0791	7.63805	5.04722	6.61272	2.9666	4.57552	3.96178	5.73666	5.85867	4.91702	6.86879	1.63522	1.66192	0.53405	1.51332	0.727268	1.15492	1.19151	1.62112	1.16669	1.03168	1.63833	0.719683
ENSDARG00000054814	si:ch211-251p5.5	28.3204	29.8499	49.1672	40.6325	40.1777	64.9398	40.3801	46.081	44.3049	45.2492	42.9305	40.1026	63.2316	1.73611	1.64715	1.21005	1.01132	0.821281	1.04009	1.07052	1.3208	1.12834	1.02926	1.30347	0.854285
ENSDARG00000060515	zdhhc9	1.69319	2.12623	3.62711	1.81134	1.37133	4.67993	3.78197	3.07747	3.25705	3.05721	3.25464	3.43687	4.03024	2.14218	1.70589	2.00245	1.32086	1.0427	0.944864	0.946978	1.29026	0.889533	1.00224	0.908202	0.689419
ENSDARG00000057062	si:dkey-157g16.6	10.5656	6.11168	20.0893	26.864	22.8596	30.2948	15.1473	16.1512	13.158	14.9463	16.7592	13.3215	20.5824	1.90139	3.28703	0.747815	1.17517	0.753998	1.22748	1.25806	1.50801	1.12197	1.02491	1.66851	0.744007
ENSDARG00000062198	pcm1	2.27472	2.18626	3.60249	4.43835	3.21057	4.84313	4.47026	5.12686	4.28169	4.79243	4.12963	4.85955	6.02218	1.58371	1.64779	0.811673	1.38242	1.24088	1.19739	0.849797	1.34438	0.986188	0.709707	0.684834	0.733561
ENSDARG00000003973	CHORDC1 (1 of 2)	2.1975	2.21921	3.59384	3.52225	2.70899	3.93517	3.04871	6.73022	6.4754	8.49676	3.27137	4.29791	6.15293	1.63542	1.61942	1.02033	1.30021	0.848315	1.03935	0.761154	1.09498	1.97695	0.732335	0.897253	1.80547
ENSDARG00000058719	SMC6	2.017	1.85589	3.58003	4.65794	6.43441	1.6019	3.76349	4.25294	3.26095	4.47375	4.11946	4.00036	4.7469	1.77493	1.92901	0.768587	0.723911	1.05125	1.3042	1.02977	0.447454	1.11834	0.78958	0.979574	2.49933
ENSDARG00000100803	zgc:113443	2.3294	1.83627	3.54862	3.76038	1.82715	7.58312	3.44427	3.70911	2.47352	3.59579	2.33526	2.13333	3.21549	1.52341	1.93252	0.943687	2.05806	0.970594	1.49953	1.09465	2.13692	1.68553	0.73	1.12782	0.788765
ENSDARG00000087910	si:ch211-242f23.7	1.60293	0.788103	3.53737	6.23178	5.32013	1.89469	8.68462	5.85999	5.34067	4.48528	4.98388	3.46028	6.37064	2.20682	4.48846	0.567634	1.17136	2.45511	1.09724	1.44031	0.535621	1.29622	1.31267	0.586659	2.42003
ENSDARG00000063555	MAZ (1 of 2)	5.11659	5.10901	7.97028	3.76028	4.37717	6.14071	4.04132	7.90437	7.39397	7.0104	5.56646	5.09203	8.60709	1.55773	1.56004	2.1196	0.859066	0.507049	1.06903	1.09317	0.770451	1.37674	1.02258	2.15595	1.78693
ENSDARG00000101430	si:dkeyp-3b12.7	0.676157	1.31188	3.53137	0.0210456	0.00753941	3.8624	0.00237471	0.001746	0.222542	0.0275202	1.77e-05	0.141635	0.00405034	5.22271	2.69184	167.796	2.79141	0.000672461	0.00784571	0.000124809	1.09374	0.194304	0.0159079	0.1856	0.177651
ENSDARG00000057128	hadhaa	13.9597	13.9991	22.3986	8.07227	5.32237	31.0945	17.8291	18.2663	16.2692	14.0775	18.7876	16.3649	22.1766	1.60452	1.6	2.77476	1.51667	0.795992	1.12275	1.14804	1.38823	0.860225	1.02252	1.44228	0.619654
ENSDARG00000053186	vstm4b	7.79832	0.677138	13.9851	4.33997	2.28942	17.9525	6.32632	5.88221	5.67614	4.72644	4.75349	4.51095	5.24856	1.79335	20.6532	3.2224	1.89566	0.452361	1.0363	1.05377	1.28369	1.04777	1.01685	2.32948	0.816219
ENSDARG00000079570	rspo2	1.86565	1.80824	3.46983	1.2047	0.225427	6.56808	4.8995	4.09207	5.10179	1.5661	2.15987	2.12769	2.31245	1.85985	1.9189	2.88024	5.34408	1.41203	0.802085	1.01512	1.89291	0.736056	1.26561	0.718912	0.388849
ENSDARG00000075881	si:ch211-39k3.2	1.4714	1.76327	3.46755	10.8969	8.18162	7.2845	7.34097	1.22728	1.16389	4.42581	3.89438	1.99998	4.585	2.35663	1.96655	0.318214	1.33188	2.11705	1.05446	1.94721	2.10076	2.21293	1.84663	0.919776	1.05339
ENSDARG00000102581	si:dkeyp-44b5.5	2.1607	1.42531	3.46469	2.54602	1.72373	3.99309	0.904323	0.920025	1.28452	2.22695	1.69372	1.95302	1.77014	1.6035	2.43083	1.36083	1.47704	0.261011	0.71624	0.867231	1.15251	1.14026	1.21081	3.32258	0.989371
ENSDARG00000059738	ptprsa	2.10373	1.82477	3.4423	0.99306	1.2347	2.33553	0.647237	1.09972	0.663238	1.29718	0.921818	1.0314	1.21345	1.63628	1.88643	3.46636	0.804293	0.188025	1.65811	0.893754	0.67848	1.25769	0.539021	4.75339	1.85369
ENSDARG00000103580	TWSG1 (1 of 2)	1.45607	1.46939	3.44108	7.41777	3.95885	2.98703	4.19121	3.36755	2.55408	4.89799	3.88738	4.89241	4.8591	2.36327	2.34184	0.463897	1.87372	1.21799	1.3185	0.794574	0.86805	1.00114	0.602635	0.652363	1.15332
ENSDARG00000020328	PLEKHA6	0.997766	1.18731	3.42858	5.42462	3.34566	5.73916	4.65674	4.72466	4.30814	4.46287	3.70413	4.27433	5.35316	3.43626	2.88769	0.632041	1.62139	1.35821	1.09668	0.866599	1.67392	1.04411	0.790201	0.638044	0.623752
ENSDARG00000054451	loxl1	1.13354	1.18381	3.42503	0.497725	0.150241	2.57679	2.33458	2.10298	2.12563	0.781065	0.631355	0.932744	1.45439	3.02153	2.89323	6.88137	3.31284	0.681623	0.989344	0.676879	0.752341	0.837384	0.684169	0.99304	1.11304
ENSDARG00000062248	ptpn21	2.03751	2.18609	3.42458	2.69497	2.55647	4.11153	2.38473	3.46962	3.83633	4.78056	2.89981	3.3987	3.91499	1.68077	1.56653	1.27073	1.05418	0.696357	0.904411	0.853212	1.20059	1.40658	0.943389	1.22525	1.17157
ENSDARG00000063634	hpse	3.34018	3.10726	7.34669	2.60201	1.85571	7.87646	5.30586	4.12328	3.81794	4.47421	4.63112	4.24443	4.97277	2.19949	2.36436	2.82347	1.40216	0.722211	1.07998	1.09111	1.07211	1.05414	1.01031	1.51078	0.983236
ENSDARG00000077155	TMEM116	1.39228	1.62976	3.40635	2.04883	2.3667	2.96249	3.19488	2.3531	2.66573	3.33223	2.0556	2.12881	2.53441	2.4466	2.09009	1.66258	0.865691	0.937919	0.882723	0.96561	0.869696	1.5653	1.0939	1.02952	1.79983
ENSDARG00000034300	sema3c	1.03087	0.401981	3.403	0.44151	0	2.99734	5.49906	3.32403	2.79057	0.612251	0.39258	0.941665	1.05912	3.3011	8.46557	7.70764	#DIV/0!	1.61594	1.19117	0.4169	0.880793	0.650179	0.349993	0.257991	0.738174
ENSDARG00000069269	wdr35	1.61321	2.18347	3.39243	2.75958	1.43546	5.91122	4.93433	3.98521	3.67051	3.3536	3.24552	4.22035	5.03211	2.10291	1.55369	1.22933	1.92244	1.45451	1.08574	0.769017	1.74247	0.794626	0.70829	0.528711	0.456033
ENSDARG00000075855	si:ch73-341p18.7	2.14774	1.51232	3.39071	0.554542	0.648054	4.04751	4.16055	5.0876	7.15046	2.14981	1.74306	5.04043	3.0187	1.57873	2.24206	6.11443	0.855703	1.22704	0.711507	0.345816	1.19371	0.426513	0.486033	0.281828	0.357302
ENSDARG00000025299	tspan9a	4.22577	1.44449	7.37421	2.22017	0.231851	4.69788	4.07238	3.61571	3.06734	2.94074	3.84568	3.23521	3.94026	1.74506	5.10506	3.32146	9.57585	0.552246	1.17878	1.1887	0.637069	0.90898	1.00841	2.15247	1.42682
ENSDARG00000070794	greb1	1.69288	1.95297	3.38808	7.34025	10.1176	4.3365	4.51524	3.2378	3.95941	5.91712	9.12587	6.08536	7.04196	2.00137	1.73483	0.461576	0.725493	1.33268	0.817748	1.49964	1.27993	0.972353	1.83387	1.12528	0.759693
ENSDARG00000074544	BX000999.3	2.24426	2.04627	3.91595	2.41028	2.85174	3.59242	1.83917	3.19812	2.96182	3.45589	2.96505	2.72325	3.90536	1.74487	1.9137	1.62469	0.845196	0.469661	1.07978	1.08879	0.917381	1.26903	1.00834	2.31825	1.38332
ENSDARG00000098625	efna5	4.57702	3.38942	7.54026	3.5231	1.48911	3.36804	4.99869	4.34589	3.82623	5.58625	4.68451	4.18758	4.86939	1.64742	2.22465	2.14023	2.36591	0.662933	1.13582	1.11867	0.446674	1.334	0.984903	1.68745	2.98653
ENSDARG00000098206	ptrh1	1.76922	2.13983	3.37128	3.54886	3.13541	3.60685	1.93495	3.13628	3.48287	3.70776	2.88991	3.61152	4.54594	1.90552	1.57549	0.949961	1.13186	0.573951	0.900487	0.800192	1.06988	1.02665	0.888621	1.39418	0.959596
ENSDARG00000014775	zgc:113220	6.2927	5.221	9.69509	5.84873	5.19313	12.8037	6.57755	6.64203	6.15762	6.76047	6.74177	6.35776	8.94292	1.54069	1.85694	1.65764	1.12624	0.678441	1.07867	1.0604	1.32064	1.06334	0.983064	1.56299	0.805173
ENSDARG00000078520	arfgap3	2.17718	2.17004	3.36364	3.76365	2.91522	2.74123	5.1294	3.18077	3.36351	2.28822	4.92286	3.19744	3.32585	1.54495	1.55004	0.893718	1.29103	1.52496	0.94567	1.53963	0.814959	0.715641	1.62808	1.00962	0.878131
ENSDARG00000099149	hs3st3b1a	1.38396	1.88348	3.35518	2.14352	0.170233	2.73498	3.09563	2.01325	2.49476	2.09799	3.29831	3.84681	3.43467	2.42433	1.78137	1.56527	12.5917	0.922642	0.806991	0.857414	0.815151	0.545384	1.06248	0.929303	0.669059
ENSDARG00000071790	zgc:171318	2.19954	2.06786	3.35247	4.082	2.60223	1.76141	2.51542	3.13208	3.00575	2.86192	3.11015	3.65074	3.71488	1.52417	1.62123	0.821281	1.56865	0.750318	1.04203	0.851923	0.525407	0.783929	0.817562	1.13542	1.49204
ENSDARG00000100249	si:ch211-266k2.1	0.97038	0.136307	3.3517	2.70675	0.0428447	2.34633	3.50505	2.52687	2.6452	3.6839	3.70681	3.73547	2.83165	3.45401	24.5893	1.23827	63.1758	1.04575	0.955266	0.992328	0.700042	0.986195	1.0388	0.948912	1.40877
ENSDARG00000079457	C12H17orf70	2.16449	2.22984	3.3468	3.90662	2.69106	3.62852	2.50922	3.20837	3.66402	3.92258	3.81427	4.4546	5.31612	1.54623	1.50091	0.8567	1.4517	0.749737	0.875642	0.856254	1.08418	0.880568	0.977859	1.14207	0.812201
ENSDARG00000000943	dzip1	6.96019	6.28675	11.4648	10.4611	9.27952	17.6233	10.9724	11.6635	9.48932	9.67505	11.9079	9.88913	11.2905	1.6472	1.82364	1.09595	1.12733	0.957051	1.22912	1.20414	1.53717	0.978352	0.979678	1.25818	0.636465
ENSDARG00000037260	toporsa	1.93875	1.80577	3.33239	2.17329	2.11782	3.51714	2.49514	2.38892	2.72548	2.00712	2.20524	3.07866	3.24172	1.71883	1.84541	1.53334	1.02619	0.748754	0.876513	0.716299	1.05544	0.651946	0.817213	0.956654	0.6177
ENSDARG00000027689	pold1	32.1067	27.7054	48.2066	49.2524	43.6129	83.3758	36.3472	41.4458	37.4071	51.9565	47.7613	44.8854	62.6636	1.50145	1.73997	0.978767	1.12931	0.753988	1.10797	1.06407	1.72955	1.15754	0.960383	1.41126	0.66927
ENSDARG00000101126	atad5b	2.19448	1.97439	3.32549	5.51407	4.24864	5.19884	3.30553	4.56048	4.59397	5.14354	4.46833	4.49752	5.5337	1.51539	1.68431	0.603092	1.29784	0.993998	0.99271	0.99351	1.56333	1.14364	1.00081	0.999509	0.73154
ENSDARG00000041870	ift172	1.69532	1.21011	3.31751	4.60379	2.07918	4.65166	4.96571	4.86721	4.35299	5.03604	3.54116	3.85324	5.72398	1.95686	2.74149	0.720604	2.21423	1.49682	1.11813	0.919008	1.40215	1.30696	0.821915	0.613975	0.93211
ENSDARG00000045070	itgb3b	1.57832	0.141977	3.31656	0.665986	0.321313	5.67968	2.68015	1.67789	1.44321	0.886593	0.44058	1.05271	1.79494	2.10132	23.3598	4.97992	2.0727	0.808111	1.16261	0.41852	1.71252	0.842201	0.359983	0.517899	0.49179
ENSDARG00000069795	zgc:154058	3.19814	2.08208	5.62317	2.17821	2.02065	7.09152	3.67611	3.41977	2.55881	2.30163	2.59516	2.05263	3.20797	1.75826	2.70075	2.58156	1.07797	0.653743	1.33647	1.26431	1.26112	1.12131	0.946008	1.93395	0.889133
ENSDARG00000059858	pappab	2.09889	0.131865	3.3158	0.866678	0.180051	2.25112	0.750549	0.859783	0.611248	0.98839	1.85617	1.39828	1.42268	1.57979	25.1454	3.82587	4.81351	0.226355	1.4066	1.32747	0.678907	0.706861	0.94374	5.86453	1.04118
ENSDARG00000058323	tmbim1	1.89331	2.03103	3.31002	1.5513	0.937126	2.1093	1.40819	1.60115	1.81767	1.54277	1.31477	1.64557	1.67363	1.74827	1.62972	2.13371	1.65538	0.425432	0.88088	0.798975	0.637247	0.937529	0.907019	1.87803	1.47122
ENSDARG00000103816	BX537263.1	0.396389	0.241279	3.30873	0.226359	0.45504	0.498392	0.875906	0.25805	0.111483	0	0	0.278083	0.286419	8.34718	13.7133	14.6172	0.497449	0.264726	2.3147	0	0.150629	0	0	0	0
ENSDARG00000104308	BX537263.2	0.396389	0.241279	3.30873	0.226359	0.45504	0.498392	0.875906	0.25805	0.111483	0	0	0.278083	0.286419	8.34718	13.7133	14.6172	0.497449	0.264726	2.3147	0	0.150629	0	0	0	0
ENSDARG00000036987	has2	2.19101	0.442618	3.30873	1.66031	1.20979	3.40817	5.37498	4.88516	4.1243	4.00487	1.71691	3.3628	4.74175	1.51014	7.47536	1.99284	1.3724	1.62448	1.18448	0.51056	1.03005	1.19093	0.43104	0.31429	1.15619
ENSDARG00000101635	dact1	1.95862	1.91222	3.30232	3.13475	1.04453	4.92983	4.82506	4.58076	6.02846	2.6693	3.55853	4.74253	4.89488	1.68604	1.72696	1.05346	3.00111	1.46111	0.759856	0.750344	1.49284	0.562843	0.987482	0.513543	0.377029
ENSDARG00000011493	DCUN1D3	2.05338	1.99058	3.281	2.76898	2.18613	1.38368	3.17083	3.09542	2.60773	2.81511	2.19573	2.80614	2.90558	1.59785	1.64826	1.18491	1.26661	0.966422	1.18702	0.782473	0.421725	1.0032	0.659193	0.80966	2.37879
ENSDARG00000086158	CABZ01031170.1	2.14188	0.801945	3.25994	1.02954	0.0398008	4.51426	2.87297	2.54296	2.57428	1.28952	1.39428	2.36744	2.00417	1.522	4.06504	3.1664	25.8673	0.881295	0.987833	0.58894	1.38477	0.54469	0.596194	0.668266	0.393344
ENSDARG00000020057	bmpr2b	8.09667	5.67891	13.495	6.68397	3.4391	14.5685	9.49377	12.5267	9.59187	7.37654	7.30529	5.96204	9.13868	1.66673	2.37634	2.01901	1.94352	0.703503	1.30597	1.2253	1.07955	1.23725	0.93823	1.74171	1.14608
ENSDARG00000099930	col27a1b	1.51053	0.830878	3.23893	0.720145	0.274423	1.81212	3.57899	2.53508	2.31904	0.85753	0.515083	1.1634	1.13152	2.14423	3.8982	4.49761	2.62422	1.10499	1.09316	0.442739	0.559481	0.73709	0.405009	0.400672	1.31745
ENSDARG00000091618	CLTC (5 of 5)	2.1065	0.904626	3.23618	3.1549	2.47753	4.51719	2.91993	2.81838	2.52244	3.29991	2.92534	2.92537	3.84726	1.53628	3.57737	1.02576	1.27341	0.902277	1.11732	0.99999	1.39584	1.12803	0.894987	1.1083	0.808138
ENSDARG00000102516	ulk4	1.55179	1.74907	3.23307	2.52472	1.58144	1.94017	1.85686	2.4495	2.5039	1.9965	2.55387	3.06383	2.28899	2.08345	1.84845	1.28057	1.59647	0.574333	0.978274	0.833555	0.600101	0.651635	0.852067	1.45134	1.08588
ENSDARG00000100342	SHF	0.96856	1.85555	3.22658	5.31571	3.67357	4.4067	3.93975	2.91403	2.67663	3.26277	4.20865	2.93354	4.33107	3.33132	1.73888	0.606989	1.44701	1.22103	1.08869	1.43467	1.36575	1.11223	1.31779	1.17496	0.814373
ENSDARG00000057863	dnmt5	4.97045	5.57204	9.03201	12.357	7.78821	10.1241	7.43972	6.82449	6.25874	10.312	9.67523	9.49169	11.2093	1.81714	1.62095	0.730923	1.58663	0.823706	1.09039	1.01934	1.12091	1.08642	0.934834	1.2375	0.969231
ENSDARG00000004447	BX957297.1	2.9492	1.22269	5.12789	0.902992	0.794985	6.38035	1.33347	2.28835	2.02899	1.47743	2.15991	2.05262	1.66055	1.73874	4.19394	5.67878	1.13586	0.260043	1.12783	1.05227	1.24424	0.719778	0.933006	4.04653	0.578486
ENSDARG00000100925	CU104709.1	1.59746	1.64377	3.704	3.63978	2.62178	3.12492	3.22298	3.19767	2.68091	3.51946	2.40321	2.17134	4.20201	2.31868	2.25336	1.01764	1.38829	0.870135	1.19276	1.10679	0.843661	1.62087	0.927924	1.27197	1.92123
ENSDARG00000101244	gli1	1.57694	1.69339	3.20303	5.26033	3.74364	4.4272	4.85608	4.77333	3.66351	3.88509	5.11642	3.93154	5.51886	2.03117	1.89149	0.608903	1.40514	1.51609	1.30294	1.30138	1.38219	0.988185	0.998802	0.858378	0.714941
ENSDARG00000039935	SIM2 (2 of 2)	0.35066	0.0967146	3.17979	2.19141	0.244727	3.91601	9.00091	6.86264	6.26424	1.86034	1.63143	2.10569	3.19595	9.06801	32.8781	1.45102	8.95451	2.83066	1.09553	0.774772	1.23153	0.883482	0.707215	0.273707	0.717385
ENSDARG00000079248	mn1b	5.83538	1.99865	9.92876	9.58929	9.94578	10.6428	9.13855	12.6163	9.35525	9.33219	10.0361	8.41287	12.8235	1.70148	4.96773	1.0354	0.964157	0.920412	1.34858	1.19295	1.07192	1.10928	0.884594	1.2961	1.03485
ENSDARG00000096978	si:ch1073-147e4.1	1.99844	1.80126	3.17476	1.41188	1.92648	2.81336	1.39415	2.31008	2.15454	3.42032	2.67734	2.98371	3.735	1.58862	1.76252	2.2486	0.732881	0.439136	1.07219	0.897319	0.886165	1.14633	0.836902	2.04338	1.29359
ENSDARG00000035633	tctn2	3.48134	2.08213	6.15797	4.65995	2.27752	10.8356	4.05455	4.37605	3.79589	4.9175	4.57014	4.53145	5.44767	1.76885	2.95753	1.32147	2.04606	0.658423	1.15284	1.00854	1.75961	1.08519	0.87483	1.53175	0.616725
ENSDARG00000100192	si:dkeyp-79b7.2	1.85319	1.64335	3.17077	3.70346	2.56258	2.18757	2.42053	3.35827	2.85362	2.74549	2.99972	3.76417	4.12195	1.71098	1.92946	0.856164	1.44521	0.763389	1.17685	0.796914	0.689918	0.729375	0.677161	1.04392	1.05719
ENSDARG00000033251	osbpl3a	0.925749	0.745257	3.15548	4.38819	2.39113	4.18093	3.78366	4.13759	3.53547	4.95514	3.93793	3.86252	5.92219	3.40857	4.23408	0.719085	1.8352	1.19908	1.17031	1.01952	1.32497	1.28288	0.871158	0.850258	0.968228
ENSDARG00000016543	rnmtl1a	2.04733	1.40963	3.1445	2.11307	1.48818	4.00897	1.16809	2.22864	1.54335	2.03708	1.59514	2.06025	2.5646	1.5359	2.23073	1.48812	1.4199	0.371471	1.44403	0.774246	1.27491	0.988754	0.536171	2.08427	0.775545
ENSDARG00000077471	C11H3orf37	2.24362	1.87883	4.08521	2.22927	1.46883	4.29592	2.42995	1.46509	1.18946	2.3495	3.08979	2.90219	2.7183	1.82081	2.17434	1.83253	1.51772	0.594816	1.23173	1.06464	1.05158	0.809561	0.864348	1.78986	0.769853
ENSDARG00000090486	LIPC (1 of 2)	2.05523	1.4595	3.11684	4.65671	3.35506	2.3155	7.45313	5.70429	6.17184	3.72583	5.66896	5.31254	4.77451	1.51654	2.13555	0.669322	1.38797	2.39125	0.924245	1.06709	0.7429	0.701327	1.15455	0.446249	0.94404
ENSDARG00000028900	odf2	1.89795	1.71887	3.11189	3.16592	0.95928	4.09641	1.95476	2.53616	2.82673	2.96785	2.92859	2.93252	4.66389	1.63961	1.81043	0.982934	3.30031	0.628158	0.897206	0.99866	1.31637	1.01205	1.11308	1.58982	0.768815
ENSDARG00000030905	cited2	0.950995	1.12789	3.10696	8.17121	4.11079	4.77054	6.93796	6.00271	7.33736	4.65223	7.74204	8.53556	6.48199	3.26706	2.75467	0.380233	1.98775	2.23304	0.818102	0.907034	1.53544	0.545041	1.1087	0.406188	0.354975
ENSDARG00000075057	protein_coding	1.90412	1.97742	3.06983	3.59739	3.8895	3.61374	2.29878	3.49043	3.41904	3.27219	2.88038	3.80443	3.0422	1.6122	1.55244	0.853349	0.924898	0.74883	1.02088	0.757112	1.17718	0.8601	0.741627	1.01106	0.730645
ENSDARG00000079889	si:ch211-244c8.3	1.84725	0.216227	3.0529	2.69601	1.73698	1.93894	3.81622	3.6207	2.51256	2.82231	2.47684	2.43977	2.78988	1.65267	14.119	1.13238	1.55212	1.25003	1.44104	1.01519	0.635114	1.15679	0.704487	0.812135	1.82139
ENSDARG00000102994	si:dkey-78o7.1	1.54953	1.57098	3.04828	4.01791	2.52377	2.87464	2.13688	3.90868	2.90075	2.14355	1.5173	1.83484	2.01814	1.96723	1.94037	0.758673	1.59203	0.701012	1.34747	0.826939	0.943037	1.16825	0.613696	1.17964	1.23882
ENSDARG00000005834	GATAD2B	1.76136	1.47714	3.04084	0.902694	0.621136	1.38211	1.65529	1.93632	1.84125	1.87455	1.1209	1.43879	1.76895	1.72642	2.0586	3.36863	1.4533	0.544353	1.05163	0.779057	0.454516	1.30287	0.740807	1.43116	2.86649
ENSDARG00000032056	arl6	2.9562	3.4425	5.25603	4.11797	2.83729	5.71554	4.50573	3.88053	2.87864	3.89512	3.8181	3.37264	4.33867	1.77797	1.52681	1.27636	1.45137	0.85725	1.34804	1.13208	1.08743	1.15492	0.839796	1.3206	1.06207
ENSDARG00000097179	si:ch211-197c20.3	1.62444	2.02797	3.40757	0.482876	0.435997	5.0937	0.50355	0.5934	0.405907	0.442407	0.562901	0.461839	0.411649	2.09769	1.68029	7.05682	1.10752	0.147774	1.46191	1.21883	1.49482	0.957925	0.83372	8.2479	0.64083
ENSDARG00000044925	CDK5RAP1	5.40686	5.13201	8.74434	9.68778	6.26675	10.8436	7.30379	8.92749	7.0874	8.68618	8.61993	8.43612	7.36022	1.61727	1.70388	0.902615	1.5459	0.835259	1.25963	1.02179	1.24007	1.02964	0.811182	1.22332	0.830309
ENSDARG00000070651	BX005175.1	1.66128	1.33516	3.02639	5.32241	5.80592	3.49117	3.45469	3.01255	2.75168	3.32273	2.88782	2.68931	3.82795	1.82172	2.26669	0.568613	0.916721	1.14152	1.0948	1.07381	1.15358	1.23553	0.980828	0.940687	1.07105
ENSDARG00000097884	si:ch73-40a17.7	2.09488	1.5293	3.17611	2.18996	2.13907	4.56926	2.33163	1.90066	1.122	2.22758	2.61788	1.92073	3.08786	1.51613	2.07684	1.45031	1.02379	0.734115	1.69399	1.36296	1.43863	1.15976	0.804585	1.8566	0.806151
*genes shared with the Edn1-inhibited list are highlighted in teal.
*genes shared with the Edn1-activated list are highlighted in green.
