# Supplementary material for: Competition between Jagged-Notch and Endothelin1 Signaling Selectively Restricts Cartilage Formation in the Zebrafish Upper Face
Source: PLoS Genet. 2016 Apr 8;12(4):e1005967. doi: 10.1371/journal.pgen.1005967 (PMC4825933; doi:10.1371/journal.pgen.1005967)
Supplement: S7 Table — (XLSX) [file pgen.1005967.s007.xlsx]

## Sheet: S7 - genotyping primers
Supplementary Table S7. Genotyping primers.
			wt product size (bp)	restriction enzyme
gene	forward primer (5'-3')	reverse primer (5'-3')
notch2	GAGCAAGAGGACGCATGTCT	GCTGCGGTAAAATCCCATTA	527	ClaI
prrx1a	GTGCAAGAATCTGACCCACATTA	TGAGCTTGTCATGCATAGATGG	338	BseRI
prrx1b	TACAGCCAACCTGGAAAACC	ATGCCTTGACGACCCATAAA	481	HinfI
