# Supplementary material for: Competition between Jagged-Notch and Endothelin1 Signaling Selectively Restricts Cartilage Formation in the Zebrafish Upper Face
Source: PLoS Genet. 2016 Apr 8;12(4):e1005967. doi: 10.1371/journal.pgen.1005967 (PMC4825933; doi:10.1371/journal.pgen.1005967)
Supplement: S9 Table — (XLSX) [file pgen.1005967.s009.xlsx]

## Sheet: S9 - FACS
Supplementary Table S9. Details of FACS analysis			Number of sorted cells used for RNA extraction / sequencing
genotype (all also fli1a:EGFP; sox10:DsRed)	stage	# embryos used	EGFP+/DsRed+	EGFP+/DsRed-	EGFP-/DsRed+
wild type	36 hpf	400	100000	100000	100000
wild type	28 hpf	100	91291
wild type	20 hpf	200	45771
edn1-/-	36 hpf	80	66500
jag1b-/-	36 hpf	81	83010
DBZ (10 uM, 24-36 hpf)	36 hpf	280	120000
hsp70I:Gal4; UAS:NICD (HS 20-24 hpf)	36 hpf	45	64035
hsp70I:Gal4; UAS:Edn1 (HS 20-24 hpf)	36 hpf	52	70579
jag1b+/+	36 hpf	61	67491
hsp70I:Gal4 (HS 20-24 hpf)	36 hpf	35	54583
UAS:Edn1 (HS 20-24 hpf)	36 hpf	42	59400
