# Supplementary material for: Competition between Jagged-Notch and Endothelin1 Signaling Selectively Restricts Cartilage Formation in the Zebrafish Upper Face
Source: PLoS Genet. 2016 Apr 8;12(4):e1005967. doi: 10.1371/journal.pgen.1005967 (PMC4825933; doi:10.1371/journal.pgen.1005967)
Supplement: S10 Table — (XLSX) [file pgen.1005967.s010.xlsx]

## Sheet: S10 - experimental numbers
Supplementary Table S10. Experimental numbers
Figure	Number of imaged samples*
2B	Time course of barx1 expression at 26 (n = 3), 28 (n = 4), 30 (n = 3), 32 (n = 4), and 36 (n = 3) hpf
3A	Co-expression of barx1 and sox9a in control** embryos at 36 hpf: n = 14
3B	Co-expression of barx1 and jag1b in control embryos at 36 hpf = 31
3C	Co-expression of barx1 and jag1b in control embryos at 48 hpf: n = 27
3D	Expression of barx1 in control embryos at 36 hpf: n = 67
3E	Expression of barx1 in edn1-/- embryos at 36 hpf: n = 18
3F	Expression of barx1 in Edn1 overexpression embryos at 36 hpf: n = 6
3G	Expression of barx1 in jag1b-/- embryos at 36 hpf: n = 16
3H	Expression of barx1 in notch2-/-; notch3-/- embryos at 36 hpf: n = 7
3I	Expression of barx1 in NICD overexpression embryos at 36 hpf: n = 7
3J	Expression of barx1 in jag1b-/-; edn1-/- embryos at 36 hpf: n = 6
3K	Co-expression of barx1 and sox9a in control embryos at 48 hpf: n = 7
3L	Co-expression of barx1 and sox9a in jag1b-/- embryos at 48 hpf: n = 5
3M	Expression of barx1 in embryos treated with DMSO (n = 5) or DBZ at 8 hpf (n = 6), 24 hpf (n = 7), or 28 hpf (n = 7)
3O	Alcian/Alizarin staining of embryos treated with DMSO (n = 20) or DBZ at 8 hpf (n = 20), 24 hpf (n = 44), or 28 hpf (n = 39)
4A-E	Alcian/Alizarin staining of 3 jag1b; barx1 clutches at 5 dpf: n = 12 controls (jag1b+/+ or +/-; barx1+/+ or +/-); n = 15 barx1-/-; n = 16 jag1b-/-; n = 27 jag1b-/-; barx1-/-
5A	Fate-mapping of anterior dorsal second arch cells in control embryos: n = 8
5B	Fate-mapping of central dorsal second arch cells in control embryos: n = 13
5C	Fate-mapping of posterior dorsal second arch cells in control embryos: n = 7
5D	Fate-mapping of anterior dorsal second arch cells in jag1b-/- embryos: n = 4
5E	Fate-mapping of central dorsal second arch cells in jag1b-/- embryos: n = 4
5F	Fate-mapping of posterior dorsal second arch cells in jag1b-/- embryos: n = 3
6A	Expression of prrx1a in control embryos at 36 hpf: n = 12
6B	Expression of prrx1b in control embryos at 36 hpf: n = 17
6C	Expression of prrx1a in edn1-/- embryos at 36 hpf: n = 8
6D	Expression of prrx1b in edn1-/- embryos at 36 hpf: n = 31
6E	Expression of prrx1a in Edn1 overexpression embryos at 36 hpf: n = 5
6F	Expression of prrx1b in Edn1 overexpression embryos at 36 hpf: n = 12
6G	Co-expression of prrx1a and barx1 in control embryos at 36 hpf: n = 25
6H	Co-expression of prrx1a and barx1 in Bmp4 overexpression embryos at 36 hpf: n = 3
6I	Co-expression of prrx1b and barx1 in control embryos at 36 hpf: n = 41
6J	Co-expression of prrx1b and barx1 in Bmp4 overexpression embryos at 36 hpf: n = 8
6K	Co-expression of jag1b and prrx1b in control embryos at 36 hpf: n = 7
7A, C, E	Alcian/Alizarin staining of control larvae at 5 dpf: n = 10
7B, D, F	Alcian/Alizarin staining of prrx1a-/-; prrx1b-/- larvae at 5 dpf: n = 19
7G	Expression of barx1 in control embryos at 36 hpf: n = 34
7H	Expression of barx1 in prrx1a-/-; prrx1b-/- embryos at 36 hpf: n = 8
7I	Co-expression of barx1 and sox9a in control embryos at 48 hpf: n = 4
7J	Co-expression of barx1 and sox9a in prrx1a-/-; prrx1b-/- embryos at 48 hpf: n = 2
8A	Expression of prrx1a in control embryos at 36 hpf: n = 16
8B	Expression of prrx1b in control embryos at 36 hpf: n = 40
8C	Expression of prrx1a in jag1b-/- embryos at 36 hpf: n = 4
8D	Expression of prrx1b in jag1b-/- embryos at 36 hpf: n = 10
8E	Expression of prrx1a in NICD overexpression embryos at 36 hpf: n = 3
8F	Expression of prrx1b in NICD overexpression embryos at 36 hpf: n = 10
8G	Co-expression of prrx1b and barx1 in control embryos at 36 hpf: n = 27
8H	Co-expression of prrx1b and barx1 in edn1-/- embryos at 36 hpf: n = 26
8I	Co-expression of prrx1b and barx1 in jag1b-/-; edn1-/- embryos at 36 hpf: n = 6
8J	Expression of jag1b in control embryos at 36 hpf: n = 33
8K	Expression of jag1b in prrx1a-/-; prrx1b-/- embryos at 36 hpf: n = 10
8L	Alcian/Alizarin staining of control larvae at 5 dpf: n = 15
8M	Alcian/Alizarin staining of jag1b-/- (missing 0-3 copies of prrx1 alleles) larvae at 5 dpf: n = 21
8N	Alcian/Alizarin staining of prrx1a-/-; prrx1b-/- (jag1b+/+ or +/-) larvae at 5 dpf: n = 14
8O	Alcian/Alizarin staining of jag1b-/-; prrx1a-/-; prrx1b-/- larvae at 5 dpf: n = 11
9A	Alcian/Alizarin staining of control larvae at 5 dpf: n = 15
9B	Alcian/Alizarin staining of edn1-/- (jag1b+/- and missing 0-3 copies of prrx1 alleles) larvae at 5 dpf: n = 18
9C	Alcian/Alizarin staining of prrx1a-/-; prrx1b-/-; edn1-/- larvae at 5 dpf: n = 11
9D	Alcian/Alizarin staining of jag1b-/-; edn1-/- larvae at 5 dpf: n = 13 with 3-4 wt prrx1 alleles, n = 17 with 2 wt prrx1 alleles, n = 15 with 1 wt prrx1 allele
9E	Alcian/Alizarin staining of prrx1a-/-; prrx1b-/-; jag1b-/-; edn1-/- larvae at 5 dpf: n = 6
9F	Numbers in each genotype class, from left to right: 11, 13, 17, 15, 6
9G	Co-expression of barx1 and dlx5a in control embryos at 36 hpf: n = 9
9H	Co-expression of barx1 and dlx5a in edn1-/- (missing 0-2 copies of prrx1 alleles) embryos at 36 hpf: n = 9
9I	Co-expression of barx1 and dlx5a in prrx1a-/-; prrx1b-/- (edn1+/+ or +/-) embryos at 36 hpf: n = 5
9J	Co-expression of barx1 and dlx5a in prrx1a-/-; prrx1b-/-; edn1-/- embryos at 36 hpf: n = 3
S1A	Expression of jag1b in barx1 wild-type or heterozygous embryos at 36 hpf: n = 3
S1B	Expression of jag1b in barx1 mutant embryos at 36 hpf: n = 7
S2A	Expression of notch1a in wild-type embryos at 36 hpf: n = 5
S2B	Expression of notch1b in wild-type embryos at 36 hpf: n = 4
S2C	Expression of notch2 in wild-type embryos at 36 hpf: n = 7
S2D	Expression of notch3 in wild-type embryos at 36 hpf: n = 8
S2E	Alcian/Alizarin staining of control larvae at 5 dpf: n = 12
S2F	Alcian/Alizarin staining of notch2-/- larvae at 5 dpf n = 5
S2G	Alcian/Alizarin staining of notch3-/- larvae at 5 dpf: n = 3
S2H	Alcian/Alizarin staining of notch2-/-; notch3+/- larvae at 5 dpf: n = 5
S2I	Alcian/Alizarin staining of notch2-/-; notch3-/- larvae at 5 dpf: n =7
S3	Co-expression of barx1 and sox9a in control embryos at 48 hpf: n = 25
S4A	Expression of prrx1a in hand2+/+ or +/- embryos at 36 hpf: n = 16
S4B	Expression of prrx1a in hand2-/- embryos at 36 hpf: n = 9
S4C	Expression of prrx1b in hand2+/+ or +/- embryos at 36 hpf: n = 13
S4D	Expression of prrx1b in hand2-/- embryos at 36 hpf: n = 5
S4E	Expression of hand2 in control embryos at 36 hpf: n = 16
S4F	Expression of hand2 in prrx1a-/-; prrx1b-/- embryos at 36 hpf: n = 8
S4G	Expression of hand2 in control embryos at 36 hpf: n = 16
S4H	Expression of hand2 in prrx1a-/-; prrx1b-/- embryos at 36 hpf: n = 8
S4I	Expression of hand2 in edn1-/- embryos at 36 hpf: n = 6
S4J	Expression of hand2 in prrx1a-/-; prrx1b-/-; edn1-/- embryos at 36 hpf: n = 3
S5A	Alcian/Alizarin staining of control larvae at 5.5 dpf: n = 4
S5B	Alcian/Alizarin staining of prrx1a^b1246; prrx1b^b1247 larvae at 5.5 dpf: n = 6
*Embryos/larvae were sorted by phenotype where possible, genotyped, and representative subsets of each class were imaged and counted.
**For all figures, controls for the relevant mutants (wild-type, heterozygous, or hemizygous) presented in the figure were counted.
